# Supplementary material for: Microbial biogeography of a university campus
Source: Microbiome. 2015 Dec 1;3:66. doi: 10.1186/s40168-015-0135-0 (PMC4666157; doi:10.1186/s40168-015-0135-0)
Supplement: Additional file 1: Table S1. — Rarefied OTU table organized in multiple tabs. Tab 1 contains the OTU table organized by building, tab 2 contains the identical table organized by sampling day, tab 3 is a condensed table containing only archaeal reads, and tabs 4 and 5 separate the OTU table into samples with and without debris, respectively. Complete sample name codes are explained in Additional file 3: Table S2. A = day 1, B = day 2, C = day 3, L = left door, R = right door, and numbers 1–65 signify each building arranged by consecutive sampling order. [file 40168_2015_135_MOESM1_ESM.xlsx]

## Sheet: Tab 1 - Building
Number	#OTU ID	A1L	A1R	B1L	B1R	C1L	C1R	Average	A2L	A2R	B2L	B2R	C2L	C2R	Average	A3L	A3R	B3L	B3R	C3L	C3R	Average	A4L	A4R	B4L	B4R	C4L	C4R	Average	A5L	A5R	B5L	B5R	C5L	C5R	Average	A6L	A6R	B6L	B6R	C6L	C6R	Average	A7L	A7R	B7L	B7R	C7L	C7R
1	3	182	582	98	176	472	617	354.5	246	259	233	274	337	458	301.17	48	112	204	205	104	99	128.67	366	1036	126	627	477	708	556.67	58	129	115	176	193	85	126	266	215	439	554	830	384	448	319	132	95	420	293	461
2	1	153	420	117	96	225	512	253.83	146	212	143	110	118	270	166.5	37	69	26	192	44	38	67.67	241	380	172	466	438	845	423.67	30	158	83	188	81	21	93.5	108	146	370	237	447	528	306	138	352	49	285	343	361
3	0	33	323	102	108	297	427	215	153	274	72	53	107	543	200.33	48	97	123	89	38	51	74.33	300	343	257	600	163	301	327.33	26	70	48	89	45	29	51.17	123	124	58	68	181	94	108	1111	1731	54	328	61	291
4	2	64	10	99	113	47	32	60.83	124	27	105	170	111	112	108.17	198	184	143	178	230	224	192.83	67	17	143	36	93	27	63.83	54	35	94	40	71	95	64.83	157	76	70	107	115	103	104.67	106	19	177	50	37	29
5	21	86	47	48	55	79	65	63.33	113	81	56	54	123	65	82	167	284	127	83	166	137	160.67	67	44	126	33	34	4	51.33	30	25	32	17	29	53	31	163	85	82	67	69	81	91.17	59	2	54	104	28	60
6	7	62	22	39	55	74	32	47.33	102	88	57	45	180	150	103.67	109	164	109	72	218	236	151.33	84	16	90	6	43	7	41	21	19	32	13	42	66	32.17	115	72	55	46	51	83	70.33	18	16	8	11	16	24
7	8	83	128	14	69	107	195	99.33	111	144	32	58	95	198	106.33	65	80	43	50	54	47	56.5	223	193	69	134	71	65	125.83	19	25	16	16	11	29	19.33	65	55	22	41	121	103	67.83	735	359	21	100	25	115
8	6	102	219	37	76	84	134	108.67	36	65	18	101	138	127	80.83	37	29	28	87	10	21	35.33	123	164	31	97	240	364	169.83	41	44	83	59	80	71	63	59	71	170	129	231	160	136.67	94	72	16	111	50	98
9	4	27	8	10	23	96	164	54.67	55	17	33	15	158	122	66.67	80	98	69	44	259	216	127.67	28	9	104	19	95	5	43.33	10	9	43	15	45	41	27.17	25	22	43	36	58	81	44.17	7	0	27	56	14	10
10	5	85	12	25	91	17	74	50.67	32	83	44	30	25	29	40.5	46	14	27	73	62	41	43.83	1	12	17	24	24	6	14	5	14	25	23	14	10	15.17	43	24	1	40	3	10	20.17	1	13	190	8	16	7
11	535	296	2	52	828	16	223	236.17	1	68	34	1	0	2	17.67	22	0	12	2	1	2	6.5	0	2	1	0	2	1	1	0	4	6	129	5	1	24.17	19	2	1	162	1	11	32.67	0	102	2040	12	21	11
12	9	55	175	21	34	118	128	88.5	56	75	37	42	74	63	57.83	21	21	15	34	21	8	20	247	188	30	98	151	166	146.67	13	46	16	37	28	36	29.33	60	42	134	88	201	108	105.5	54	55	22	82	75	153
13	12	94	144	13	42	89	108	81.67	62	44	41	23	25	39	39	20	41	29	19	7	8	20.67	560	180	27	53	102	104	171	15	34	18	50	23	11	25.17	60	36	140	90	328	54	118	13	30	15	105	34	44
14	43	31	18	22	70	74	12	37.83	44	79	58	50	136	6	62.17	74	72	88	90	199	160	113.83	97	16	81	11	50	21	46	11	11	8	43	65	47	30.83	32	25	31	35	59	113	49.17	10	41	123	317	64	58
15	26	23	0	36	43	166	10	46.33	14	13	62	15	87	40	38.5	22	56	65	63	96	116	69.67	17	5	148	31	41	0	40.33	6	4	21	5	32	33	16.83	40	14	12	33	64	51	35.67	0	330	54	337	15	217
16	49	105	191	17	55	46	84	83	40	26	21	43	6	116	42	15	32	12	21	19	20	19.83	39	58	0	47	5	155	50.67	14	13	20	31	10	16	17.33	41	34	49	73	34	70	50.17	5	73	17	26	24	47
17	11	4	0	6	19	68	0	16.17	51	20	20	5	119	28	40.5	71	32	92	61	47	41	57.33	51	28	34	12	56	19	33.33	2	0	10	0	6	4	3.67	5	85	41	29	46	1	34.5	0	55	12	4	0	32
18	14	92	209	10	18	32	33	65.67	21	32	10	61	20	34	29.67	9	10	11	27	4	5	11	36	52	25	24	64	97	49.67	11	20	7	17	17	3	12.5	7	26	48	604	43	51	129.83	74	23	21	18	45	150
19	45	18	14	10	67	9	33	25.17	35	11	28	15	107	224	70	21	58	96	87	117	70	74.83	215	31	85	28	29	230	103	10	12	26	27	12	77	27.33	14	133	15	49	10	7	38	7	3	6	28	3	14
20	4797	25	23	33	56	32	12	30.17	105	131	59	36	75	23	71.5	106	72	58	62	57	51	67.67	18	15	47	38	14	4	22.67	69	58	77	41	45	66	59.33	82	54	33	55	14	22	43.33	14	0	29	17	3	12
21	10	12	6	15	50	30	7	20	50	37	40	13	42	16	33	66	52	52	23	72	89	59	118	1	47	4	51	1	37	8	0	10	3	12	25	9.67	18	40	20	19	46	47	31.67	1	1	7	10	7	18
22	34	28	3	31	30	64	5	26.83	21	16	33	25	54	19	28	63	39	45	36	85	100	61.33	22	2	62	1	22	28	22.83	8	9	5	10	25	16	12.17	41	19	32	30	41	48	35.17	0	0	13	22	17	13
23	22	32	126	18	19	42	53	48.33	20	43	27	43	19	56	34.67	7	27	4	14	13	5	11.67	157	58	16	127	16	113	81.17	28	21	20	26	18	10	20.5	111	37	77	128	169	89	101.83	41	20	4	87	30	102
24	48	46	11	39	40	28	10	29	14	6	35	123	24	5	34.5	22	33	62	33	70	60	46.67	12	6	19	6	19	13	12.5	26	19	17	19	13	49	23.83	19	33	6	65	25	62	35	8	0	22	1	10	17
25	30	32	32	31	16	47	129	47.83	33	80	16	23	24	54	38.33	4	19	6	10	5	6	8.33	35	23	25	22	156	125	64.33	2	25	8	19	8	1	10.5	5	10	40	33	28	91	34.5	27	37	0	53	14	35
26	31	7	0	17	15	21	2	10.33	1	1	12	17	16	0	7.83	36	12	21	16	73	33	31.83	1	5	102	0	17	3	21.33	9	10	6	7	7	34	12.17	8	26	72	11	10	26	25.5	41	0	3	4	27	0
27	28	6	16	7	4	0	0	5.5	29	98	9	17	21	0	29	20	7	3	0	6	0	6	14	0	0	0	24	0	6.33	1	42	6	74	5	0	21.33	10	28	26	20	1	4	14.83	9	0	9	0	1	1
28	17	9	0	23	24	51	14	20.17	12	18	19	6	60	24	23.17	27	43	20	25	66	60	40.17	1	2	50	6	30	1	15	8	1	9	3	10	23	9	20	17	13	21	36	44	25.17	0	0	10	23	8	4
29	68	0	1	16	8	2	0	4.5	9	16	0	31	60	0	19.33	129	113	67	57	7	34	67.83	5	2	20	0	29	0	9.33	16	0	11	0	0	4	5.17	321	50	8	29	11	8	71.17	0	22	5	0	1	0
30	239	31	14	29	60	11	7	25.33	44	10	37	20	20	1	22	23	31	54	29	28	41	34.33	18	7	10	13	20	0	11.33	75	53	62	41	43	117	65.17	33	54	14	74	6	92	45.5	11	0	14	19	14	11
31	13	27	0	19	10	43	1	16.67	25	8	9	60	31	14	24.5	25	33	34	30	42	86	41.67	13	0	62	5	55	0	22.5	14	1	16	7	27	34	16.5	15	12	5	12	7	2	8.83	22	0	13	0	3	19
32	50	52	14	33	21	34	50	34	13	5	24	13	115	26	32.67	15	19	14	27	19	55	24.83	9	21	34	11	3	5	13.83	10	1	11	3	7	4	6	10	5	19	4	12	11	10.17	20	30	20	29	26	17
33	25	21	0	15	8	6	11	10.17	29	36	25	13	10	13	21	36	37	33	44	13	47	35	31	9	32	3	9	0	14	4	6	7	0	1	4	3.67	14	16	11	29	13	14	16.17	0	33	6	7	8	47
34	19	52	66	9	14	27	78	41	37	57	9	34	4	197	56.33	4	1	25	52	11	5	16.33	72	122	9	40	14	28	47.5	4	38	13	24	4	11	15.67	75	21	67	87	58	83	65.17	13	0	7	22	11	34
35	62	19	31	0	23	14	0	14.5	4	4	18	11	21	30	14.67	12	3	52	39	15	17	23	11	1	2	22	15	9	10	0	6	6	11	11	5	6.5	11	4	12	12	11	7	9.5	8	19	9	3	0	7
36	18	32	16	63	52	163	8	55.67	169	41	51	41	28	67	66.17	50	25	31	30	47	70	42.17	5	1	10	46	15	7	14	23	20	24	32	65	30	32.33	29	59	30	27	51	22	36.33	11	24	21	26	23	32
37	32	23	73	4	6	7	70	30.5	22	12	34	16	6	9	16.5	7	7	0	5	14	6	6.5	30	61	47	20	26	82	44.33	8	16	0	7	5	5	6.83	13	11	41	20	78	46	34.83	37	31	3	31	39	74
38	156	8	20	9	6	24	8	12.5	2	11	22	7	1	154	32.83	19	21	52	11	175	25	50.5	15	28	7	1	19	1	11.83	0	16	11	86	11	7	21.83	4	65	19	13	3	5	18.17	14	28	16	15	88	22
39	15	2	3	8	52	15	0	13.33	27	10	4	12	31	1	14.17	10	14	19	22	43	44	25.33	154	0	108	0	11	0	45.5	15	14	37	4	44	17	21.83	8	11	15	32	1	1	11.33	0	0	13	0	1	3
40	36	18	22	15	27	8	7	16.17	38	18	14	12	34	51	27.83	3	0	29	45	15	22	19	5	9	113	48	7	12	32.33	494	6	11	4	78	260	142.17	5	0	12	23	10	36	14.33	0	2	13	13	14	35
41	452	11	3	11	20	24	18	14.5	22	11	36	13	29	25	22.67	46	55	33	12	53	59	43	16	8	103	15	8	0	25	7	12	10	2	11	19	10.17	19	14	17	17	19	45	21.83	2	0	9	53	6	12
42	23	7	25	3	5	16	22	13	7	6	3	12	6	2	6	2	111	23	11	13	12	28.67	9	0	4	3	4	29	8.17	1	5	44	2	4	0	9.33	9	113	75	15	33	36	46.83	2	3	7	16	920	159
43	310	0	3	3	2	13	0	3.5	12	16	15	13	26	6	14.67	7	8	30	22	22	13	17	2	0	7	5	11	3	4.67	0	1	1	2	0	4	1.33	0	3	10	7	2	0	3.67	0	2	1	1	1	10
44	81	8	0	60	9	0	0	12.83	12	7	10	20	1	0	8.33	2	5	8	5	4	5	4.83	0	0	1	6	0	0	1.17	471	2324	468	599	254	419	755.83	8	7	5	1	0	0	3.5	2	0	0	0	1	1
45	271	54	31	61	14	33	484	112.83	51	53	36	52	54	24	45	43	57	31	48	27	35	40.17	3	12	19	14	13	11	12	111	60	156	59	45	100	88.5	42	41	46	30	27	29	35.83	30	32	17	32	1	17
46	726	5	4	3	31	52	1	16	10	7	6	28	31	6	14.67	28	21	12	20	38	57	29.33	3	0	38	0	26	0	11.17	5	6	8	1	13	11	7.33	17	12	7	12	17	15	13.33	0	0	6	2	1	8
47	24	2	5	4	5	17	7	6.67	2	12	25	4	16	36	15.83	26	12	17	4	45	60	27.33	4	1	9	0	35	5	9	11	1	9	2	16	8	7.83	23	12	8	6	50	19	19.67	0	0	3	1	8	2
48	16	17	91	22	22	37	53	40.33	4	4	12	42	40	21	20.5	4	13	15	26	4	6	11.33	27	90	14	70	185	68	75.67	6	16	2	18	29	12	13.83	32	17	39	26	48	29	31.83	25	34	2	61	5	20
49	41	10	45	5	12	9	8	14.83	27	13	16	11	4	12	13.83	0	0	0	45	1	2	8	15	12	0	28	8	221	47.33	3	18	5	46	3	1	12.67	5	7	14	22	28	22	16.33	0	16	2	36	1	14
50	90	44	53	7	10	0	4	19.67	8	15	14	11	3	21	12	2	10	4	2	18	22	9.67	135	27	57	11	14	4	41.33	1	2	6	9	4	36	9.67	12	61	11	13	2	79	29.67	2	2	5	42	57	45
51	37	20	7	7	1	6	3	7.33	8	8	24	15	10	2	11.17	8	10	18	10	13	12	11.83	12	6	24	1	12	0	9.17	2	4	2	2	1	16	4.5	7	4	8	8	11	24	10.33	7	0	26	0	1	0
52	44	47	23	40	21	1	5	22.83	34	22	72	119	16	15	46.33	25	31	17	17	25	12	21.17	5	12	3	2	14	3	6.5	831	316	442	271	123	222	367.5	38	24	20	9	9	19	19.83	0	5	1	20	236	19
53	113	17	12	14	18	18	4	13.83	31	9	11	18	28	3	16.67	34	13	26	13	32	30	24.67	12	13	36	9	29	7	17.67	15	7	9	2	4	18	9.17	22	13	12	17	21	20	17.5	14	0	3	28	1	1
54	1295	35	21	12	12	11	32	20.5	24	5	10	12	21	10	13.67	7	1	12	26	6	3	9.17	8	26	20	45	35	124	43	31	6	11	12	13	8	13.5	7	7	42	20	28	30	22.33	1	0	7	15	20	35
55	27	12	0	64	0	7	0	13.83	15	0	28	2	0	0	7.5	3	0	21	0	5	0	4.83	0	0	0	1	0	0	0.17	11	13	2	0	0	0	4.33	55	10	0	34	0	0	16.5	89	0	0	0	1	1
56	38	8	9	16	17	0	0	8.33	17	2	14	18	24	10	14.17	131	134	44	55	27	35	71	6	0	88	2	12	0	18	80	55	204	96	78	78	98.5	18	30	12	10	6	7	13.83	0	0	14	13	6	44
57	248	1	0	8	6	35	6	9.33	6	17	5	5	22	24	13.17	15	19	15	49	16	51	27.5	6	3	35	1	6	1	8.67	0	1	8	1	9	14	5.5	4	7	3	4	10	12	6.67	0	178	57	198	2	181
58	10150	106	46	61	31	27	20	48.5	30	12	38	34	39	14	27.83	27	18	14	21	5	13	16.33	5	67	38	2	5	11	21.33	8	7	10	11	10	12	9.67	21	15	20	10	2	10	13	75	19	21	7	12	16
59	39	32	5	1	9	8	6	10.17	5	3	0	8	2	6	4	2	1	3	0	7	4	2.83	4	14	20	18	0	33	14.83	1	0	4	9	1	3	3	3	13	55	6	4	7	14.67	1	12	4	18	11	18
60	42	1	67	0	3	6	16	15.5	9	0	0	4	0	11	4	0	6	2	1	2	0	1.83	1	2	5	20	12	17	9.5	3	6	0	8	1	0	3	8	5	7	6	6	9	6.83	9	7	0	10	2	9
61	13031	13	21	25	9	12	3	13.83	8	1	56	4	18	12	16.5	65	38	35	23	9	22	32	12	26	14	43	17	13	20.83	119	88	88	18	69	86	78	27	21	22	19	26	30	24.17	24	12	21	2	31	7
62	162	18	26	9	11	29	28	20.17	5	13	5	6	3	36	11.33	3	46	2	9	5	6	11.83	17	49	17	39	11	77	35	1	7	1	13	5	3	5	7	4	11	15	30	15	13.67	18	56	6	17	10	27
63	176	11	31	15	6	9	9	13.5	9	7	19	22	20	14	15.17	13	14	22	9	27	32	19.5	69	9	20	9	22	0	21.5	4	5	16	8	19	20	12	15	9	10	17	4	7	10.33	0	17	20	6	4	12
64	350	20	1	14	7	16	4	10.33	15	17	9	23	35	3	17	24	16	17	16	38	24	22.5	17	0	23	5	15	2	10.33	13	6	12	1	8	25	10.83	9	13	14	8	15	12	11.83	0	0	8	3	2	7
65	57	26	29	4	11	14	6	15	5	6	13	14	6	0	7.33	57	3	8	5	9	3	14.17	0	10	11	51	21	1	15.67	4	26	16	19	7	26	16.33	12	10	42	11	13	7	15.83	3	0	19	3	32	19
66	33	2	0	25	14	20	0	10.17	1	0	22	12	4	0	6.5	9	7	27	5	33	57	23	97	2	31	0	9	0	23.17	1	0	20	3	8	8	6.67	3	3	19	15	10	8	9.67	0	0	25	1	0	0
67	498	20	58	5	28	10	68	31.5	10	16	4	43	10	16	16.5	4	7	14	15	16	8	10.67	13	216	8	91	13	10	58.5	28	6	10	19	5	11	13.17	23	13	22	26	43	30	26.17	5	3	4	68	10	32
68	35	134	3	20	19	19	22	36.17	37	10	26	24	7	7	18.5	18	15	8	6	43	26	19.33	5	1	22	0	7	0	5.83	2	2	4	3	10	7	4.67	6	6	13	7	36	24	15.33	4	0	6	3	6	14
69	40	2	19	18	5	14	14	12	18	31	9	4	1	26	14.83	2	7	2	6	1	3	3.5	5	26	33	2	7	32	17.5	0	3	10	5	2	1	3.5	9	10	16	12	39	37	20.5	0	9	1	12	5	12
70	11615	17	25	2	6	5	22	12.83	5	5	3	2	15	26	9.33	28	1	36	8	0	0	12.17	25	27	1	5	27	21	17.67	8	2	5	13	5	1	5.67	2	3	12	12	131	12	28.67	16	3	2	15	11	10
71	3494	12	58	8	12	15	17	20.33	29	43	4	10	5	12	17.17	33	9	7	10	12	7	13	12	1	16	6	2	0	6.17	6	6	9	1	4	13	6.5	21	12	21	19	1	7	13.5	10	0	3	1	8	3
72	29	13	15	20	19	10	0	12.83	2	44	0	2	0	0	8	41	8	5	1	7	29	15.17	0	3	0	10	0	0	2.17	6	0	4	9	10	1	5	1	0	3	9	0	2	2.5	0	0	8	2	3	0
73	52	18	19	4	4	4	68	19.5	8	0	2	5	1	11	4.5	1	1	4	1	0	4	1.83	3	19	14	28	187	30	46.83	4	6	2	3	4	3	3.67	3	1	4	12	21	20	10.17	22	0	0	2	11	11
74	145	30	0	12	10	0	4	9.33	4	2	27	1	16	16	11	4	11	25	22	33	16	18.5	2	0	25	3	13	0	7.17	0	12	5	4	15	7	7.17	1	1	10	11	0	5	4.67	0	4	14	5	3	18
75	5817	11	2	40	14	6	0	12.17	30	35	12	9	13	8	17.83	37	24	35	23	29	34	30.33	1	0	3	10	8	0	3.67	9	7	7	5	10	20	9.67	13	28	6	17	25	1	15	19	0	8	7	2	10
76	77	26	33	26	26	4	12	21.17	18	13	40	32	13	15	21.83	32	17	15	22	23	17	21	10	6	26	3	10	9	10.67	30	13	16	15	16	9	16.5	23	18	15	26	8	8	16.33	17	16	16	9	13	21
77	76	11	10	14	5	33	0	12.17	19	0	11	7	36	0	12.17	21	9	11	13	27	35	19.33	16	0	29	10	7	0	10.33	8	5	4	8	3	17	7.5	15	10	4	5	5	25	10.67	25	0	11	9	1	5
78	86	92	5	10	0	5	5	19.5	5	1	4	19	13	4	7.67	2	5	2	1	1	0	1.83	8	20	0	10	17	3	9.67	3	1	1	1	1	2	1.5	1	9	2	4	1	4	3.5	45	56	5	23	0	1
79	46	5	3	4	2	5	0	3.17	9	3	30	4	5	9	10	27	6	13	21	19	5	15.17	27	0	31	0	8	1	11.17	7	0	12	1	5	0	4.17	19	8	17	4	2	3	8.83	0	0	9	1	1	8
80	20	6	0	3	2	22	0	5.5	9	0	0	1	6	0	2.67	6	2	3	1	1	6	3.17	0	0	3	0	1	0	0.67	1	2	2	2	1	1	1.5	2	1	1	2	0	0	1	9	3	1	3	3	8
81	166	0	0	0	3	0	0	0.5	0	0	24	3	0	1	4.67	35	22	2	11	3	0	12.17	0	0	6	0	0	0	1	154	0	2	0	0	7	27.17	24	0	0	1	0	0	4.17	24	0	25	2	6	1
82	129	1	10	26	16	20	15	14.67	10	6	23	8	21	19	14.5	9	5	33	41	52	32	28.67	3	0	39	12	4	0	9.67	5	3	18	4	21	16	11.17	9	3	6	7	0	9	5.67	8	2	42	43	32	11
83	95	18	32	0	5	12	57	20.67	12	12	1	3	9	29	11	0	1	2	28	0	0	5.17	1	50	0	62	8	35	26	2	46	0	9	1	3	10.17	9	4	17	19	6	45	16.67	3	38	6	13	15	11
84	56	19	8	17	19	0	1	10.67	82	4	12	18	8	11	22.5	143	122	45	44	21	18	65.5	8	3	4	29	1	7	8.67	136	88	121	23	46	76	81.67	60	31	14	10	4	7	21	34	33	16	5	6	2
85	510	0	0	5	14	7	0	4.33	10	7	2	1	15	6	6.83	4	9	15	50	35	29	23.67	0	1	1	0	5	0	1.17	2	4	17	8	13	15	9.83	8	5	6	5	16	14	9	0	0	1	22	2	0
86	75	20	46	5	1	16	12	16.67	9	8	3	7	5	4	6	0	0	1	5	2	1	1.5	5	23	3	26	8	82	24.5	2	16	1	4	6	3	5.33	3	2	15	3	13	16	8.67	0	10	5	25	8	15
87	2837	10	58	3	18	13	28	21.67	8	17	14	15	6	15	12.5	2	3	14	5	7	2	5.5	22	195	4	102	5	20	58	16	5	11	17	9	3	10.17	11	4	40	18	37	12	20.33	17	7	3	20	6	16
88	854	5	13	5	11	11	6	8.5	5	8	9	7	8	24	10.17	4	9	12	12	4	7	8	7	43	9	16	18	20	18.83	1	1	4	8	3	1	3	10	9	23	19	31	13	17.5	7	1	3	13	9	14
89	5015	100	5	83	143	0	11	57	112	38	78	81	11	60	63.33	17	12	0	26	5	0	10	0	0	2	0	0	0	0.33	8	3	13	29	0	0	8.83	2	111	0	9	0	0	20.33	0	12	3	0	0	0
90	54	32	12	13	11	5	35	18	13	38	11	4	15	33	19	7	9	15	13	18	19	13.5	67	13	39	4	0	5	21.33	9	8	10	17	9	18	11.83	18	27	45	17	26	18	25.17	5	1	19	29	1	12
91	51	3	26	1	6	35	84	25.83	12	4	17	13	4	13	10.5	2	1	2	14	0	1	3.33	13	4	3	28	23	50	20.17	0	18	1	3	5	0	4.5	2	6	5	7	6	30	9.33	23	0	2	25	8	13
92	7346	33	0	65	7	0	0	17.5	4	0	4	31	0	2	6.83	10	5	0	4	0	0	3.17	0	0	0	0	0	0	-	0	0	0	0	0	3	0.5	1	32	3	10	0	0	7.67	0	1	0	0	0	0
93	290	6	2	6	11	17	42	14	4	25	4	5	9	2	8.17	5	7	9	7	9	2	6.5	349	18	15	11	23	4	70	0	0	7	6	3	0	2.67	10	12	10	8	8	1	8.17	7	20	5	23	60	144
94	53	11	29	5	4	6	5	10	14	0	10	7	6	22	9.83	4	4	1	8	1	0	3	6	32	6	35	4	14	16.17	90	5	9	6	13	3	21	4	3	26	21	21	23	16.33	25	17	4	12	11	11
95	115	3	3	12	7	1	7	5.5	10	7	0	12	0	5	5.67	24	10	24	14	4	7	13.83	1	19	2	0	0	0	3.67	12	8	31	27	8	17	17.17	9	32	13	3	10	7	12.33	13	0	11	1	0	1
96	276	32	52	8	10	11	4	19.5	0	9	3	5	16	17	8.33	9	9	6	2	9	35	11.67	2	12	4	14	4	6	7	12	5	5	1	3	10	6	6	82	9	14	9	5	20.83	1	37	3	3	132	10
97	83	4	9	4	7	42	15	13.5	5	7	36	8	3	20	13.17	12	10	18	19	11	7	12.83	8	17	5	39	4	8	13.5	23	15	11	6	7	1	10.5	5	14	29	17	8	22	15.83	0	8	3	4	1	3
98	47	1	0	4	14	3	4	4.33	13	0	0	11	6	171	33.5	5	5	14	4	91	49	28	0	0	3	0	4	1	1.33	3	0	6	0	0	3	2	0	0	0	0	8	15	3.83	0	0	2	0	2	0
99	311	18	3	6	1	2	0	5	5	6	6	1	15	2	5.83	67	48	59	96	36	30	56	3	3	0	11	8	0	4.17	18	16	24	18	47	13	22.67	16	9	20	7	4	33	14.83	0	12	21	8	6	15
100	78	5	47	9	3	8	21	15.5	7	0	0	16	18	0	6.83	3	2	8	3	1	8	4.17	12	43	23	17	76	19	31.67	6	7	0	13	11	4	6.83	3	5	11	23	34	30	17.67	0	60	0	12	4	9
101	97	47	7	29	20	3	0	17.67	107	7	20	83	1	0	36.33	70	61	36	16	6	18	34.5	1	2	3	5	10	4	4.17	93	8	20	23	11	59	35.67	23	26	8	12	2	0	11.83	48	33	20	42	8	7
102	63	22	0	2	14	19	4	10.17	3	0	1	3	6	0	2.17	15	13	6	3	24	22	13.83	14	0	16	0	5	3	6.33	3	2	8	3	13	6	5.83	6	3	5	0	9	18	6.83	0	0	0	6	0	1
103	87	42	19	19	1	3	2	14.33	15	48	8	7	9	0	14.5	20	15	8	15	5	5	11.33	15	0	0	0	0	5	3.33	10	3	30	2	8	1	9	36	13	13	7	0	10	13.17	0	0	1	0	0	0
104	69	28	126	0	9	0	5	28	2	1	0	17	2	0	3.67	6	1	0	3	4	1	2.5	0	2	0	7	4	1	2.33	7	5	1	8	0	10	5.17	16	2	6	14	1	0	6.5	0	0	2	9	2	20
105	154	15	21	16	19	2	0	12.17	30	10	18	10	6	29	17.17	58	44	40	13	19	18	32	10	1	5	18	10	10	9	17	30	19	23	32	17	23	25	23	20	5	3	9	14.17	27	13	19	9	9	15
106	163	24	8	14	12	20	0	13	33	8	5	8	11	38	17.17	60	23	51	25	17	39	35.83	2	16	7	14	4	5	8	86	31	34	20	58	64	48.83	16	9	17	12	18	0	12	17	20	41	29	59	49
107	93	10	4	19	9	18	17	12.83	30	7	15	17	24	9	17	43	38	13	20	25	43	30.33	6	0	12	11	10	2	6.83	13	10	17	10	15	17	13.67	18	14	8	12	15	2	11.5	0	3	22	4	4	10
108	72	8	1	4	5	32	1	8.5	6	7	12	3	28	11	11.17	10	14	20	18	15	20	16.17	7	2	29	0	3	0	6.83	1	1	8	9	4	2	4.17	7	4	13	9	1	9	7.17	0	0	3	0	2	3
109	65	3	43	1	6	13	15	13.5	0	0	2	8	14	0	4	0	0	4	0	1	1	1	0	1	2	0	6	0	1.5	2	4	7	8	9	18	8	5	1	18	5	4	134	27.83	1	0	4	0	4	4
110	58	1	0	4	5	1	1	2	6	1	7	5	3	17	6.5	8	4	20	5	15	15	11.17	0	0	18	1	5	2	4.33	7	3	15	10	3	7	7.5	10	4	4	3	5	5	5.17	0	0	6	5	8	7
111	8765	0	1	2	1	7	7	3	1	4	0	0	11	0	2.67	8	5	6	6	39	41	17.5	0	0	37	0	8	0	7.5	0	8	3	0	8	5	4	11	2	3	1	7	5	4.83	0	0	0	0	2	2
112	4875	47	8	18	6	15	33	21.17	17	1	11	9	11	8	9.5	0	6	8	4	0	2	3.33	4	23	22	2	4	4	9.83	4	0	6	0	6	1	2.83	4	9	1	4	3	3	4	24	5	9	1	28	52
113	183	8	0	12	11	10	1	7	2	2	0	2	8	0	2.33	4	8	16	36	54	43	26.83	0	0	33	0	2	0	5.83	4	4	1	0	11	10	5	3	3	10	2	2	37	9.5	0	0	8	0	2	3
114	132	4	27	2	0	0	21	9	7	21	15	0	1	4	8	1	0	5	8	0	1	2.5	0	33	17	9	6	77	23.67	2	4	0	6	0	0	2	4	2	26	6	10	6	9	5	0	1	21	3	2
115	170	3	15	1	1	0	0	3.33	0	0	3	9	5	3	3.33	3	3	7	5	1	5	4	15	27	7	6	175	9	39.83	2	1	4	22	6	2	6.17	9	7	9	10	14	8	9.5	0	0	7	20	0	8
116	135	15	3	10	6	0	0	5.67	3	10	13	8	2	7	7.17	80	46	29	20	8	20	33.83	1	2	3	4	1	2	2.17	25	13	43	6	11	22	20	20	19	6	5	0	4	9	21	0	6	4	0	8
117	67	0	15	7	4	5	6	6.17	2	14	13	6	2	2	6.5	1	19	4	3	2	0	4.83	31	25	2	12	5	3	13	0	8	0	23	2	6	6.5	5	3	9	3	12	28	10	6	0	6	18	2	41
118	60	3	11	4	4	0	0	3.67	15	4	3	7	6	17	8.67	4	24	12	8	4	5	9.5	7	1	2	0	6	6	3.67	1	30	3	3	3	3	7.17	7	5	21	1	10	35	13.17	0	0	5	9	15	11
119	119	0	0	0	2	0	0	0.33	0	0	0	5	1	0	1	27	11	32	0	0	0	11.67	0	1	0	0	0	0	0.17	11	0	0	12	0	0	3.83	0	227	26	9	1	0	43.83	0	1	0	0	0	0
120	106	16	17	36	33	5	11	19.67	35	14	22	26	13	5	19.17	46	61	35	18	17	20	32.83	0	10	22	2	3	14	8.5	24	18	28	22	11	28	21.83	16	24	18	15	5	24	17	4	47	15	13	5	2
121	153	3	16	4	5	10	2	6.67	1	0	8	3	1	26	6.5	1	0	1	2	1	0	0.83	9	26	21	10	5	42	18.83	0	2	0	1	0	1	0.67	0	1	9	3	10	25	8	0	0	1	8	0	21
122	7076	20	0	14	9	5	4	8.67	16	22	23	3	5	9	13	15	24	6	7	8	10	11.67	3	0	18	9	3	0	5.5	10	8	13	33	14	14	15.33	14	8	9	16	5	4	9.33	0	0	11	1	3	3
123	80	3	128	4	18	10	8	28.5	0	0	3	10	5	0	3	2	10	2	1	9	20	7.33	5	9	12	0	18	4	8	2	1	2	3	6	1	2.5	1	6	6	4	12	10	6.5	2	0	3	14	1	7
124	199	7	0	23	27	10	0	11.17	24	52	26	24	12	3	23.5	36	33	5	11	2	6	15.5	7	2	4	11	6	0	5	11	12	18	4	10	10	10.83	16	15	3	6	0	7	7.83	67	30	19	65	12	12
125	85	0	7	0	1	0	0	1.33	0	1	0	0	0	0	0.17	0	0	0	0	1	0	0.17	0	4	0	0	1	0	0.83	0	2	0	4	0	0	1	6	0	0	0	0	0	1	0	0	0	1	0	1
126	61	0	17	0	2	0	19	6.33	0	4	25	5	0	0	5.67	1	1	0	9	0	0	1.83	5	6	13	4	5	6	6.5	0	2	2	11	0	0	2.5	6	0	4	9	27	10	9.33	0	50	2	39	7	9
127	133	12	15	1	4	18	12	10.33	10	23	1	5	5	1	7.5	1	5	3	3	1	0	2.17	11	6	51	10	3	13	15.67	0	1	1	4	0	5	1.83	1	0	6	3	1	11	3.67	0	1	3	9	4	3
128	109	2	0	0	1	12	0	2.5	2	1	60	5	3	0	11.83	0	0	3	5	10	18	6	87	0	98	0	0	0	30.83	0	0	8	0	5	1	2.33	2	1	10	2	0	0	2.5	0	0	4	9	0	0
129	327	7	0	10	9	15	1	7	15	12	14	3	18	0	10.33	3	8	19	14	31	12	14.5	4	0	12	0	7	0	3.83	19	8	19	13	19	17	15.83	7	20	17	6	2	2	9	5	0	16	2	4	3
130	249	2	7	7	7	9	1	5.5	7	15	3	3	7	7	7	0	1	1	9	3	0	2.33	10	28	9	14	8	10	13.17	11	2	6	8	82	27	22.67	14	6	30	10	13	4	12.83	3	0	3	2	1	12
131	152	2	0	13	17	10	0	7	2	1	3	14	13	6	6.5	12	9	43	28	27	22	23.5	0	0	13	0	9	0	3.67	4	5	9	3	16	12	8.17	11	0	6	13	0	6	6	0	1	37	9	9	25
132	64	2	0	3	4	8	0	2.83	1	3	22	12	12	0	8.33	2	1	8	29	3	5	8	0	0	15	3	0	35	8.83	1	0	3	1	8	0	2.17	0	1	1	6	1	2	1.83	0	24	7	4	5	14
133	114	31	1	9	5	4	0	8.33	12	11	13	13	0	0	8.17	50	42	18	8	8	11	22.83	0	33	1	5	0	1	6.67	31	4	12	7	11	26	15.17	8	22	9	3	20	8	11.67	48	0	34	9	8	8
134	71	20	0	3	0	5	0	4.67	6	3	0	0	0	0	1.5	42	0	6	6	2	1	9.5	5	8	8	0	0	15	6	1	1	0	0	0	0	0.33	0	0	3	5	159	0	27.83	3	20	0	10	9	4
135	122	0	0	10	10	0	2	3.67	0	14	6	20	0	29	11.5	22	0	18	16	3	1	10	0	0	14	0	0	0	2.33	0	0	38	0	52	5	15.83	4	24	0	0	0	0	4.67	97	1	5	63	26	0
136	74	1	12	1	0	0	1	2.5	11	3	0	5	0	2	3.5	2	5	3	4	4	0	3	7	54	6	4	10	7	14.67	3	0	0	3	0	0	1	5	9	4	7	9	1	5.83	0	0	0	19	0	3
137	59	0	3	6	3	9	2	3.83	12	4	14	0	0	1	5.17	11	27	7	10	6	7	11.33	2	16	0	8	2	0	4.67	6	17	12	2	2	13	8.67	8	7	2	4	0	0	3.5	0	33	3	21	2	6
138	107	4	10	14	27	13	0	11.33	9	12	13	16	17	1	11.33	15	12	4	5	22	14	12	2	5	10	4	10	0	5.17	0	3	4	2	6	22	6.17	5	0	3	4	0	9	3.5	0	0	7	9	0	1
139	141	6	2	3	11	5	0	4.5	5	1	26	12	18	12	12.33	5	12	10	6	16	26	12.5	50	2	21	3	1	0	12.83	3	2	5	2	8	10	5	3	5	5	4	8	8	5.5	0	0	1	5	6	3
140	10123	7	0	7	9	5	3	5.17	9	7	1	9	24	5	9.17	17	8	11	4	11	13	10.67	0	0	15	0	7	1	3.83	8	4	4	2	9	22	8.17	5	7	7	8	11	4	7	19	1	4	6	1	0
141	255	6	8	19	17	24	1	12.5	12	21	36	8	12	4	15.5	16	12	18	16	11	17	15	2	0	2	3	5	2	2.33	11	5	9	8	11	14	9.67	11	9	8	4	7	15	9	53	0	23	4	9	6
142	221	1	0	9	3	8	0	3.5	1	0	8	6	14	0	4.83	4	4	14	11	13	15	10.17	1	0	1	5	9	0	2.67	0	1	3	1	2	2	1.5	3	0	0	3	2	12	3.33	0	1	0	1	0	5
143	8926	6	2	2	3	10	22	7.5	5	1	1	0	121	0	21.33	0	0	1	4	0	4	1.5	5	3	0	0	0	3	1.83	0	0	2	0	0	0	0.33	1	1	1	3	0	7	2.17	0	0	6	0	32	11
144	108	0	0	40	15	0	0	9.17	0	3	0	0	0	0	0.5	0	0	0	0	3	3	1	0	0	0	0	0	9	1.5	0	0	0	0	0	0	-	0	0	0	0	4	0	0.67	0	0	0	0	0	0
145	131	0	0	1	1	20	0	3.67	0	8	0	2	4	0	2.33	0	0	1	0	28	5	5.67	0	4	7	0	9	0	3.33	0	0	1	0	1	3	0.83	8	1	2	1	13	3	4.67	0	0	1	6	0	1
146	70	21	24	2	0	0	0	7.83	5	0	0	2	1	5	2.17	47	1	2	0	0	0	8.33	0	6	0	0	1	0	1.17	0	2	0	5	1	0	1.33	0	0	3	11	3	0	2.83	3	0	1	22	2	2
147	104	7	0	7	9	2	0	4.17	30	22	10	20	6	4	15.33	39	55	47	23	11	22	32.83	0	2	0	12	0	34	8	44	31	51	13	14	39	32	13	5	10	5	4	9	7.67	10	2	9	5	7	1
148	126	2	4	3	19	2	0	5	6	0	4	10	22	16	9.67	0	4	22	15	9	14	10.67	3	5	9	0	2	0	3.17	0	2	6	0	2	0	1.67	1	5	4	2	6	3	3.5	0	0	0	2	0	2
149	219	9	0	6	5	0	1	3.5	4	2	8	12	14	4	7.33	10	8	10	5	4	7	7.33	1	1	6	2	1	6	2.83	29	18	26	11	11	14	18.17	9	17	10	5	10	2	8.83	10	0	13	6	1	7
150	82	0	2	2	4	3	0	1.83	6	4	7	5	3	34	9.83	6	9	22	18	12	10	12.83	1	0	3	0	0	0	0.67	0	0	3	0	0	0	0.5	2	3	6	1	2	12	4.33	0	0	0	0	0	0
151	91	1	11	1	3	29	0	7.5	1	3	0	0	0	13	2.83	1	2	0	34	1	0	6.33	0	0	5	0	1	8	2.33	0	0	2	9	1	0	2	0	0	7	3	12	2	4	0	40	1	1	0	13
152	66	7	16	2	4	0	26	9.17	0	0	0	5	0	0	0.83	5	0	1	9	2	1	3	16	15	12	4	17	9	12.17	1	2	2	14	13	2	5.67	2	0	10	6	2	19	6.5	6	0	4	34	5	5
153	149	1	12	4	7	1	4	4.83	11	0	6	5	9	6	6.17	3	32	18	9	3	11	12.67	0	0	5	1	0	3	1.5	3	0	2	6	7	1	3.17	2	2	4	3	14	0	4.17	0	1	10	0	3	8
154	101	2	6	3	1	6	21	6.5	3	6	1	9	5	0	4	1	6	3	2	13	6	5.17	3	0	9	8	0	2	3.67	5	1	2	5	3	6	3.67	3	2	8	3	0	3	3.17	0	0	3	0	3	7
155	73	2	0	4	0	0	0	1	0	0	2	0	0	0	0.33	0	0	0	0	0	0	-	0	0	0	0	0	0	-	0	0	0	0	0	0	-	0	0	0	2	0	0	0.33	0	0	0	0	6	36
156	422	13	0	28	15	2	0	9.67	19	5	7	28	1	0	10	45	21	18	19	17	7	21.17	0	2	4	1	5	0	2	69	40	61	12	24	31	39.5	5	9	7	6	3	75	17.5	0	18	5	2	6	5
157	1921	0	0	0	5	0	0	0.83	0	0	0	0	0	0	-	46	19	20	13	0	7	17.5	4	0	0	0	0	0	0.67	6	0	0	0	0	5	1.83	101	18	9	13	0	0	23.5	0	0	0	0	0	0
158	11572	3	3	0	20	2	7	5.83	4	5	15	18	5	8	9.17	1	1	7	2	4	2	2.83	7	80	4	54	2	14	26.83	4	0	1	6	2	4	2.83	12	4	33	11	17	7	14	0	0	2	1	4	7
159	179	18	0	132	93	30	3	46	13	1	80	117	0	0	35.17	4	5	2	3	3	0	2.83	0	0	0	1	0	0	0.17	2	20	7	718	11	3	126.83	1	0	0	1	0	1	0.5	0	0	0	0	0	0
160	130	13	0	9	5	12	0	6.5	26	8	24	18	5	6	14.5	17	5	5	5	14	9	9.17	24	0	5	0	5	2	6	28	9	41	15	22	26	23.5	18	6	8	4	0	1	6.17	4	0	14	12	1	14
161	180	9	32	0	0	4	10	9.17	7	11	1	5	2	7	5.5	1	0	0	6	0	1	1.33	10	24	5	0	6	36	13.5	0	5	0	8	3	4	3.33	3	6	9	2	8	9	6.17	0	0	3	11	1	11
162	98	3	29	1	1	5	11	8.33	20	2	6	7	8	3	7.67	0	1	0	4	0	4	1.5	1	13	0	5	3	28	8.33	0	0	8	2	0	2	2	4	1	21	6	16	12	10	20	18	0	18	14	10
163	84	0	1	0	5	1	0	1.17	9	0	21	2	0	0	5.33	0	2	0	0	0	3	0.83	0	0	0	0	2	8	1.67	0	1	0	0	0	0	0.17	6	0	0	0	9	0	2.5	0	0	0	0	0	3
164	55	0	0	0	0	0	0	-	0	0	1	0	0	0	0.17	0	0	0	0	0	0	-	0	0	0	0	0	0	-	0	0	0	0	0	0	-	0	0	0	0	0	0	-	0	0	0	0	0	0
165	12240	5	11	7	3	0	0	4.33	16	11	9	4	12	1	8.83	6	3	14	6	4	11	7.33	0	0	17	0	10	0	4.5	32	24	15	14	11	20	19.33	8	13	6	11	0	2	6.67	1	0	1	8	0	0
166	7776	7	11	20	1	3	3	7.5	12	1	3	3	2	5	4.33	7	2	4	7	0	0	3.33	2	21	21	0	1	6	8.5	1	0	5	0	5	0	1.83	3	1	3	4	4	0	2.5	19	0	4	2	3	3
167	120	0	8	3	4	11	2	4.67	2	4	4	12	2	7	5.17	0	2	2	11	5	0	3.33	7	172	0	87	35	3	50.67	1	7	0	3	2	0	2.17	8	0	8	16	60	5	16.17	0	22	0	17	3	2
168	2074	5	0	9	5	10	1	5	5	6	4	2	5	11	5.5	7	8	11	7	14	11	9.67	15	0	6	0	0	0	3.5	5	6	1	1	5	3	3.5	7	7	4	7	1	4	5	0	0	2	0	1	5
169	257	2	1	11	9	17	0	6.67	1	1	7	0	30	20	9.83	4	3	6	15	17	28	12.17	0	0	5	0	9	0	2.33	3	1	3	1	2	6	2.67	1	4	2	2	0	3	2	4	0	21	6	7	2
170	405	2	17	1	6	1	13	6.67	11	7	3	0	2	4	4.5	0	0	1	2	0	5	1.33	1	7	0	11	4	11	5.67	1	6	0	5	1	1	2.33	5	2	6	8	10	0	5.17	2	0	3	2	8	7
171	4196	0	2	13	10	0	0	4.17	6	9	9	12	19	0	9.17	13	12	8	9	13	7	10.33	3	10	8	0	1	0	3.67	1	1	12	4	4	19	6.83	3	3	1	2	5	7	3.5	0	0	4	3	3	5
172	116	3	6	2	0	1	6	3	6	0	4	0	3	51	10.67	4	9	15	6	13	4	8.5	0	0	0	17	4	7	4.67	1	1	0	1	2	0	0.83	2	11	9	2	12	2	6.33	0	0	1	0	0	2
173	406	1	0	2	6	12	2	3.83	0	0	0	2	1	0	0.5	7	6	3	1	4	12	5.5	0	0	28	0	13	2	7.17	1	3	5	0	4	1	2.33	4	0	3	4	5	4	3.33	0	0	3	0	0	1
174	4067	17	0	14	0	0	1	5.33	2	3	3	0	1	2	1.83	3	5	15	10	4	19	9.33	0	0	8	0	1	2	1.83	0	0	5	0	2	0	1.17	4	1	3	3	6	4	3.5	0	0	0	0	4	0
175	280	6	8	0	2	0	1	2.83	10	1	0	0	5	0	2.67	2	1	0	1	1	0	0.83	3	0	1	1	2	0	1.17	0	0	1	1	2	4	1.33	648	10	7	121	6	16	134.67	0	31	4	2	6	7
176	159	3	9	4	4	7	0	4.5	2	0	8	1	10	4	4.17	4	4	2	2	2	2	2.67	0	0	13	0	3	0	2.67	5	2	3	1	1	13	4.17	4	4	3	7	11	5	5.67	0	0	2	0	0	4
177	117	0	13	2	5	0	22	7	0	1	1	2	5	31	6.67	0	2	7	5	2	5	3.5	5	3	0	0	1	3	2	1	0	0	3	6	0	1.67	0	6	1	3	3	4	2.83	34	16	0	7	0	4
178	11164	0	3	8	2	1	0	2.33	3	0	17	3	2	0	4.17	1	1	2	15	8	3	5	0	4	21	0	0	0	4.17	2	0	4	0	1	2	1.5	0	3	7	3	3	5	3.5	0	0	5	1	9	18
179	147	1	8	3	2	7	4	4.17	4	7	14	6	6	0	6.17	2	10	1	0	0	0	2.17	11	0	4	0	2	0	2.83	2	4	2	1	1	2	2	3	2	4	3	0	23	5.83	0	24	3	1	0	2
180	169	5	9	12	3	23	0	8.67	5	3	4	9	0	0	3.5	7	7	5	1	0	1	3.5	6	5	0	0	0	0	1.83	19	16	21	9	4	2	11.83	6	15	6	2	0	0	4.83	35	0	3	0	2	3
181	157	0	0	4	6	7	2	3.17	2	0	2	0	4	0	1.33	7	3	2	1	23	18	9	0	0	22	0	2	0	4	0	1	1	0	2	1	0.83	1	0	2	6	10	17	6	0	0	7	0	0	0
182	312	10	44	2	2	0	26	14	2	5	1	1	4	2	2.5	1	10	1	2	1	0	2.5	4	0	9	10	6	0	4.83	1	9	2	1	1	0	2.33	1	1	41	0	6	12	10.17	0	0	3	0	0	7
183	8908	22	0	8	5	4	21	10	0	2	3	1	31	2	6.5	1	1	0	4	1	0	1.17	0	1	3	0	5	5	2.33	0	0	2	3	0	0	0.83	1	0	2	10	0	6	3.17	0	4	12	0	7	0
184	110	1	0	1	6	3	0	1.83	1	3	11	42	7	0	10.67	1	2	5	13	4	11	6	0	32	14	0	0	0	7.67	2	0	3	0	6	10	3.5	2	6	7	2	0	1	3	0	0	16	6	4	1
185	165	1	1	2	4	2	13	3.83	3	0	0	2	7	0	2	7	4	1	5	19	14	8.33	1	0	8	0	16	0	4.17	5	6	11	6	21	4	8.83	2	3	6	2	5	8	4.33	0	0	5	16	3	0
186	7548	5	0	1	2	8	1	2.83	7	4	5	1	2	2	3.5	9	4	8	6	10	5	7	0	0	2	9	5	0	2.67	2	0	6	1	2	2	2.17	3	3	4	6	7	0	3.83	0	0	0	10	3	2
187	94	12	7	17	9	0	0	7.5	26	111	17	11	6	2	28.83	36	12	19	11	10	10	16.33	6	0	0	0	5	0	1.83	8	2	11	19	11	9	10	6	7	0	4	7	0	4	0	13	4	3	7	5
188	266	6	3	5	14	0	6	5.67	16	7	14	12	2	2	8.83	2	7	9	10	9	9	7.67	0	10	1	5	12	0	4.67	7	3	10	12	6	10	8	8	13	5	2	1	6	5.83	6	0	12	3	4	6
189	1860	1	2	5	9	6	3	4.33	5	5	7	0	10	0	4.5	3	12	1	9	13	17	9.17	2	4	10	3	10	0	4.83	7	0	3	0	6	13	4.83	8	4	2	5	3	3	4.17	0	0	3	0	3	0
190	99	3	0	5	5	2	0	2.5	9	1	3	4	7	0	4	3	1	0	4	11	20	6.5	3	0	3	7	3	0	2.67	2	0	1	0	6	2	1.83	5	1	7	3	26	1	7.17	0	0	4	4	0	0
191	317	92	1	5	17	0	5	20	6	0	20	6	0	11	7.17	4	0	20	12	4	2	7	0	7	8	0	8	0	3.83	1	1	3	5	4	1	2.5	3	2	1	6	2	0	2.33	0	0	1	0	5	3
192	758	2	0	8	4	4	0	3	4	0	5	1	17	0	4.5	9	5	24	26	19	14	16.17	0	3	5	0	4	5	2.83	0	0	0	3	9	2	2.33	1	1	4	4	10	13	5.5	12	0	7	11	1	15
193	303	8	2	2	4	11	6	5.5	0	9	0	0	4	6	3.17	6	2	10	5	6	1	5	1	1	2	7	2	0	2.17	11	12	8	2	2	5	6.67	6	3	8	2	6	4	4.83	0	0	2	4	2	3
194	173	0	0	1	3	0	11	2.5	1	0	6	5	1	0	2.17	3	2	7	3	14	3	5.33	0	1	7	1	16	0	4.17	0	0	1	0	1	0	0.33	0	2	2	5	0	0	1.5	0	0	2	0	0	4
195	128	0	0	1	0	4	0	0.83	0	0	0	2	0	0	0.33	11	15	4	2	1	4	6.17	2	2	4	0	0	0	1.33	1	0	0	0	1	3	0.83	0	0	1	0	0	0	0.17	0	0	3	0	1	0
196	2914	1	2	3	2	5	0	2.17	4	3	0	0	4	0	1.83	2	2	21	1	12	11	8.17	47	0	23	1	3	0	12.33	0	1	2	0	1	1	0.83	0	4	2	3	0	4	2.17	0	0	2	0	0	2
197	79	0	0	0	0	0	0	-	0	0	0	0	0	0	-	4	0	0	0	0	0	0.67	0	0	1	1	0	0	0.33	0	0	0	0	0	0	-	0	0	0	0	0	0	-	0	0	0	0	0	0
198	386	8	0	13	12	4	0	6.17	35	25	2	10	3	6	13.5	16	11	14	7	1	18	11.17	0	0	2	2	6	1	1.83	14	6	11	9	5	17	10.33	10	13	0	3	12	4	7	6	0	11	5	1	7
199	1505	1	0	6	2	0	1	1.67	23	0	4	0	0	0	4.5	0	4	11	6	3	4	4.67	0	0	2	6	0	0	1.33	0	0	5	0	0	0	0.83	0	0	6	5	5	0	2.67	0	0	4	0	4	3
200	123	3	4	1	1	3	0	2	2	0	2	0	11	0	2.5	1	7	1	4	3	2	3	4	4	6	0	0	11	4.17	3	4	39	5	2	3	9.33	3	6	2	0	0	2	2.17	0	0	1	0	0	1
201	103	6	5	5	6	0	0	3.67	5	0	0	8	3	0	2.67	0	1	3	10	0	0	2.33	0	9	1	63	0	0	12.17	0	1	2	1	39	1	7.33	0	0	13	8	2	0	3.83	0	0	0	14	0	11
202	454	0	0	9	0	0	15	4	1	13	9	1	22	12	9.67	1	0	2	1	1	6	1.83	2	0	4	0	3	0	1.5	0	1	2	0	2	2	1.17	18	6	0	4	1	5	5.67	0	6	3	5	1	10
203	269	3	11	1	1	4	25	7.5	0	0	2	0	1	4	1.17	0	1	1	0	3	0	0.83	1	0	2	5	3	0	1.83	3	3	5	7	2	5	4.17	2	2	11	6	3	0	4	0	0	0	0	5	6
204	89	0	1	4	3	5	1	2.33	0	0	3	1	1	0	0.83	2	0	8	5	2	0	2.83	0	6	6	15	1	0	4.67	0	0	1	1	1	1	0.67	1	2	1	2	0	0	1	20	0	6	0	1	4
205	345	8	3	9	7	0	0	4.5	12	0	9	16	7	11	9.17	28	20	21	9	11	7	16	1	0	6	0	6	1	2.33	12	9	26	5	19	27	16.33	6	9	8	4	1	4	5.33	43	0	11	2	6	8
206	96	0	0	0	1	0	2	0.5	10	0	2	0	36	0	8	4	19	3	1	6	7	6.67	1	0	0	0	1	0	0.33	0	0	0	0	1	0	0.17	2	5	3	3	0	0	2.17	16	0	0	0	0	1
207	8136	12	8	11	3	4	0	6.33	7	3	8	3	0	1	3.67	5	3	8	10	6	3	5.83	3	1	2	0	2	0	1.33	28	3	10	2	7	27	12.83	1	8	2	17	1	22	8.5	4	0	6	2	1	4
208	172	7	0	9	4	8	0	4.67	3	7	2	0	0	0	2	5	7	2	10	9	23	9.33	0	5	5	0	0	0	1.67	1	0	7	0	2	16	4.33	1	0	8	1	0	4	2.33	0	0	16	26	3	3
209	111	32	0	1	0	0	0	5.5	0	0	0	0	0	0	-	0	1	0	0	0	0	0.17	0	0	0	0	0	0	-	0	0	7	0	0	0	1.17	2	1	0	0	0	0	0.5	0	0	0	0	0	0
210	443	0	0	0	1	0	0	0.17	12	3	8	1	11	3	6.33	2	5	4	10	3	6	5	0	0	4	0	0	4	1.33	0	0	2	0	3	2	1.17	0	1	0	2	0	0	0.5	0	0	3	7	1	3
211	407	0	0	0	0	28	53	13.5	0	0	0	0	6	56	10.33	0	0	0	0	8	8	2.67	0	0	0	0	16	13	4.83	0	0	0	0	2	2	0.67	0	0	0	0	7	16	3.83	0	0	0	0	6	10
212	245	1	12	1	2	5	0	3.5	2	6	0	3	0	4	2.5	1	5	0	1	0	0	1.17	0	1	7	12	3	10	5.5	0	1	1	8	0	0	1.67	0	2	6	1	8	2	3.17	0	0	1	5	2	13
213	3949	0	3	0	1	0	7	1.83	3	9	1	3	2	2	3.33	0	2	1	1	0	0	0.67	1	0	0	6	4	55	11	0	3	0	5	1	1	1.67	3	2	4	4	0	4	2.83	0	1	1	2	1	6
214	193	0	1	94	2	0	0	16.17	4	2	3	10	13	7	6.5	4	6	4	6	36	2	9.67	0	0	14	0	12	0	4.33	2	3	10	14	5	11	7.5	5	72	3	7	0	3	15	0	0	0	9	6	11
215	124	0	0	5	9	8	0	3.67	2	2	20	3	3	0	5	3	0	12	11	4	23	8.83	6	1	1	0	0	0	1.33	0	0	2	0	1	3	1	1	1	4	6	0	0	2	0	0	4	0	0	9
216	118	2	1	12	0	5	4	4	5	0	0	2	0	0	1.17	2	6	5	5	4	6	4.67	3	2	0	0	0	0	0.83	2	0	24	14	5	1	7.67	5	10	0	2	0	0	2.83	0	3	3	0	0	0
217	185	4	1	1	5	0	0	1.83	6	2	1	2	6	6	3.83	2	3	0	1	4	7	2.83	0	5	3	4	3	0	2.5	0	0	3	2	7	5	2.83	2	2	3	1	5	2	2.5	0	13	0	7	93	4
218	151	4	1	14	3	22	1	7.5	9	12	4	5	7	0	6.17	9	8	2	4	2	1	4.33	2	0	0	13	1	1	2.83	37	28	77	18	7	27	32.33	10	20	7	5	0	20	10.33	7	0	7	4	1	0
219	264	8	0	3	4	1	0	2.67	7	18	6	4	0	0	5.83	3	2	0	0	0	1	1	1	1	16	0	5	0	3.83	1	0	0	0	1	0	0.33	5	1	9	4	0	2	3.5	5	0	3	0	0	0
220	536	3	11	0	1	2	47	10.67	1	7	0	17	1	0	4.33	0	1	5	4	11	4	4.17	0	4	0	0	7	0	1.83	0	4	2	1	5	1	2.17	3	1	6	3	3	10	4.33	26	0	6	8	0	2
221	256	8	6	2	0	9	0	4.17	4	1	0	2	1	0	1.33	2	2	4	1	8	4	3.5	4	0	3	0	0	5	2	2	3	1	1	0	0	1.17	4	6	3	2	0	1	2.67	0	0	4	6	1	5
222	354	6	1	13	6	8	2	6	12	16	16	1	0	0	7.5	10	6	4	2	5	0	4.5	6	1	3	2	1	0	2.17	1	4	12	11	2	4	5.67	4	12	5	6	4	0	5.17	54	0	12	1	3	8
223	213	0	0	5	3	0	0	1.33	0	2	48	3	16	0	11.5	5	3	10	0	10	2	5	32	0	32	1	0	0	10.83	1	1	1	1	4	1	1.5	0	2	14	1	0	0	2.83	11	0	10	2	0	0
224	175	2	0	0	0	0	0	0.33	0	0	0	0	0	0	-	0	0	0	1	0	0	0.17	0	0	0	0	0	3	0.5	0	2	0	0	1	0	0.5	0	0	0	0	0	0	-	0	0	2	0	0	0
225	263	0	0	8	10	0	0	3	8	10	0	7	2	0	4.5	15	7	21	13	15	12	13.83	0	0	1	13	0	0	2.33	1	0	8	5	16	17	7.83	2	5	2	4	2	0	2.5	0	0	11	5	2	5
226	137	0	0	1	0	8	0	1.5	0	0	0	8	5	0	2.17	12	42	12	10	0	2	13	0	0	10	0	0	0	1.67	0	0	0	0	0	0	-	60	3	0	0	0	1	10.67	0	0	0	0	0	0
227	804	6	6	10	4	2	0	4.67	17	0	9	13	7	0	7.67	9	5	1	4	0	10	4.83	0	6	6	0	2	0	2.33	3	1	6	0	0	7	2.83	13	19	6	7	0	6	8.5	1	0	4	0	2	2
228	142	5	8	0	0	2	15	5	0	11	0	0	3	0	2.33	0	0	2	0	0	2	0.67	0	6	0	17	4	19	7.67	0	16	0	1	0	0	2.83	1	5	3	1	3	0	2.17	0	0	0	0	3	2
229	11231	0	6	3	1	3	1	2.33	1	1	3	0	0	0	0.83	0	0	0	5	4	2	1.83	7	2	0	3	0	3	2.5	2	0	0	1	0	0	0.5	5	0	44	5	2	0	9.33	0	0	2	2	0	23
230	144	0	0	0	0	0	0	-	0	0	0	0	0	0	-	0	0	0	0	0	0	-	0	0	0	0	0	0	-	0	0	0	0	0	0	-	0	0	0	0	0	0	-	0	0	0	0	0	0
231	100	0	6	0	0	18	0	4	0	2	0	0	5	0	1.17	0	0	0	0	1	0	0.17	5	0	3	2	1	6	2.83	0	0	0	3	0	0	0.5	1	4	0	0	0	1	1	0	1	0	0	3	0
232	143	0	0	1	2	0	1	0.67	0	0	0	4	0	0	0.67	4	9	6	3	1	0	3.83	0	0	0	0	0	0	-	9	20	10	41	22	14	19.33	0	0	0	0	0	0	-	0	0	0	0	0	0
233	1968	2	8	1	3	0	6	3.33	0	7	0	0	3	3	2.17	0	0	1	0	2	0	0.5	0	3	0	0	0	1	0.67	0	1	0	0	1	1	0.5	5	3	5	0	0	0	2.17	0	0	0	0	0	0
234	2538	3	3	8	7	6	0	4.5	8	5	2	4	11	0	5	9	5	2	1	4	8	4.83	0	0	1	0	0	0	0.17	7	3	6	1	3	6	4.33	3	16	4	3	2	3	5.17	8	0	1	4	3	5
235	660	2	4	4	2	0	0	2	0	7	1	0	2	17	4.5	2	0	3	8	8	7	4.67	17	0	5	1	1	2	4.33	0	1	12	5	7	1	4.33	2	0	7	2	15	5	5.17	0	0	4	7	3	0
236	5336	4	0	1	3	8	4	3.33	2	0	2	2	6	0	2	2	9	3	4	5	5	4.67	4	0	3	0	6	0	2.17	1	1	2	2	1	3	1.67	3	2	4	3	6	0	3	0	0	1	0	4	0
237	323	3	0	4	16	0	2	4.17	2	4	3	8	1	0	3	5	1	23	12	16	19	12.67	0	0	0	0	1	0	0.17	0	3	1	3	26	8	6.83	4	0	1	1	0	0	1	0	14	16	11	4	5
238	820	0	0	1	1	0	1	0.5	0	0	1	1	0	0	0.33	0	3	2	1	6	3	2.5	1	2	4	0	1	0	1.33	0	0	1	0	0	0	0.17	2	0	0	1	4	16	3.83	0	224	0	228	0	141
239	112	0	0	0	0	0	0	-	0	0	12	0	0	0	2	0	0	0	2	0	0	0.33	0	0	0	0	0	0	-	6	0	0	5	1060	3	179	0	0	1	1	0	0	0.33	0	0	0	0	0	2
240	3390	3	53	1	5	0	20	13.67	0	0	0	0	0	7	1.17	0	1	1	4	0	0	1	26	5	2	0	1	0	5.67	0	1	0	7	0	0	1.33	7	2	0	27	6	0	7	0	1	0	0	0	5
241	2096	3	0	3	4	6	0	2.67	2	8	6	3	0	0	3.17	4	12	3	4	3	2	4.67	0	1	0	10	0	0	1.83	1	2	6	2	2	3	2.67	2	4	1	4	0	5	2.67	0	0	2	1	18	8
242	363	0	0	0	0	0	0	-	0	0	0	0	0	0	-	0	0	0	0	0	0	-	0	0	0	0	0	0	-	0	0	0	0	0	0	-	0	0	0	0	0	0	-	0	0	0	0	0	0
243	171	0	0	29	23	0	0	8.67	14	0	37	194	0	0	40.83	2	0	0	0	1	3	1	0	0	5	3	0	0	1.33	1	0	0	0	1	2	0.67	0	2	0	12	0	0	2.33	0	0	0	0	0	0
244	178	5	0	0	2	1	0	1.33	2	17	3	3	1	2	4.67	0	0	0	4	0	0	0.67	2	3	1	6	0	16	4.67	0	0	2	3	0	0	0.83	0	0	11	1	1	1	2.33	0	0	1	0	1	0
245	148	4	0	1	0	0	0	0.83	1	7	3	0	0	0	1.83	10	6	1	2	0	0	3.17	3	0	13	2	18	0	6	6	7	1	1	4	9	4.67	0	0	6	0	0	0	1	40	13	5	6	5	0
246	102	1	0	0	3	0	0	0.67	0	0	0	0	1	0	0.17	1	1	1	5	0	1	1.5	0	0	1	0	0	0	0.17	0	0	0	3	2	0	0.83	0	1	5	4	0	0	1.67	0	0	2	1	1	0
247	1330	0	4	1	1	0	1	1.17	0	0	2	1	0	12	2.5	8	0	0	3	0	1	2	87	0	0	2	3	7	16.5	0	0	2	1	0	0	0.5	0	2	2	14	8	1	4.5	0	0	1	0	4	13
248	139	0	0	3	0	64	0	11.17	0	0	5	2	5	0	2	0	1	11	17	6	3	6.33	0	0	6	0	0	0	1	0	0	1	0	1	1	0.5	1	0	4	4	0	0	1.5	0	0	2	0	5	0
249	134	8	9	11	4	6	0	6.33	3	0	7	10	3	2	4.17	10	5	8	3	8	7	6.83	0	0	5	0	4	0	1.5	15	5	2	11	0	10	7.17	3	3	3	1	0	0	1.67	0	0	1	3	2	2
250	136	5	0	17	8	3	0	5.5	6	12	25	7	5	3	9.67	9	5	4	3	4	1	4.33	1	0	2	9	0	4	2.67	3	3	4	2	8	2	3.67	5	10	10	0	2	4	5.17	6	0	8	0	5	7
251	188	0	2	0	0	3	0	0.83	1	3	0	3	1	0	1.33	0	0	0	5	1	1	1.17	0	10	3	15	0	2	5	0	0	0	2	0	0	0.33	3	0	2	4	10	3	3.67	0	1	0	2	2	2
252	382	0	5	6	3	3	6	3.83	7	1	11	6	1	0	4.33	8	2	1	5	9	1	4.33	1	2	2	2	4	0	1.83	4	4	6	3	1	8	4.33	9	9	0	9	5	5	6.17	0	0	3	2	4	8
253	6823	0	0	2	3	1	0	1	0	0	11	5	6	0	3.67	4	0	6	3	6	12	5.17	1	0	27	0	1	0	4.83	0	1	4	2	6	5	3	2	0	6	3	1	6	3	0	0	5	4	2	0
254	318	1	6	4	2	0	0	2.17	0	1	6	9	1	1	3	0	2	1	1	1	1	1	0	1	0	0	7	9	2.83	21	8	17	2	2	3	8.83	7	0	6	3	3	5	4	0	6	1	2	2	9
255	231	1	3	8	0	0	0	2	8	0	5	6	9	5	5.5	3	12	2	1	2	3	3.83	3	0	6	13	1	0	3.83	13	1	9	1	12	0	6	1	4	5	1	0	0	1.83	1	0	3	0	0	1
256	146	0	0	1	6	16	0	3.83	27	1	0	2	0	3	5.5	0	0	0	0	0	0	-	0	0	0	0	0	0	-	1	1	2	3	0	9	2.67	0	1	1	0	0	0	0.33	0	0	0	0	0	0
257	158	0	0	0	0	33	52	14.17	0	0	0	0	9	40	8.17	0	0	2	0	4	2	1.33	0	0	0	0	6	36	7	0	0	0	0	3	3	1	0	0	0	0	5	8	2.17	0	0	0	0	1	11
258	167	8	6	2	1	12	2	5.17	4	0	0	0	6	17	4.5	0	4	1	0	0	2	1.17	3	7	2	3	0	8	3.83	1	0	1	3	3	3	1.83	0	1	3	1	0	4	1.5	9	9	4	2	0	3
259	1360	0	7	2	2	0	0	1.83	2	0	0	13	1	0	2.67	0	0	8	4	5	0	2.83	1	140	0	108	8	8	44.17	0	0	1	0	1	0	0.33	0	0	5	12	3	2	3.67	0	0	3	0	0	10
260	227	4	0	4	2	13	0	3.83	1	3	0	6	16	0	4.33	11	2	3	10	14	9	8.17	0	2	0	0	1	0	0.5	10	1	6	3	3	13	6	4	2	2	2	0	2	2	0	0	4	4	2	2
261	744	2	0	0	2	9	0	2.17	0	3	0	0	17	7	4.5	0	3	5	10	14	4	6	0	0	1	4	19	0	4	0	0	0	12	0	7	3.17	2	0	1	0	14	1	3	0	0	5	0	0	0
262	284	6	0	1	0	0	11	3	0	6	0	0	2	0	1.33	9	4	1	5	2	1	3.67	0	0	0	0	1	0	0.17	0	3	1	1	2	4	1.83	14	1	3	2	0	4	4	0	0	2	0	0	0
263	10028	0	0	1	0	1	0	0.33	0	0	14	0	0	6	3.33	1	0	5	0	12	7	4.17	0	0	0	0	24	0	4	0	0	5	0	4	0	1.5	2	0	1	0	3	2	1.33	0	0	0	0	0	0
264	384	18	0	9	6	0	0	5.5	2	6	9	0	2	0	3.17	1	0	11	5	1	1	3.17	0	2	6	0	2	0	1.67	17	10	8	7	8	41	15.17	3	3	0	18	0	69	15.5	0	0	3	13	4	0
265	395	4	10	10	4	5	0	5.5	8	2	20	5	6	1	7	9	9	2	1	2	2	4.17	0	0	0	0	2	0	0.33	2	1	5	5	2	6	3.5	7	14	3	6	3	7	6.67	0	0	5	0	3	1
266	105	0	0	0	0	0	0	-	0	0	0	0	0	0	-	0	0	0	0	0	0	-	0	0	0	0	0	0	-	0	0	0	0	0	0	-	0	0	0	0	0	0	-	0	0	0	0	0	0
267	325	0	13	8	1	1	0	3.83	0	0	17	4	1	2	4	0	0	0	0	16	2	3	1	0	8	0	0	0	1.5	0	0	0	5	0	0	0.83	0	2	7	1	0	0	1.67	0	0	5	0	0	1
268	217	34	0	26	4	4	6	12.33	19	19	4	5	2	0	8.17	2	8	7	9	10	9	7.5	0	5	2	11	0	0	3	1	1	2	4	2	2	2	2	7	1	3	0	1	2.33	15	0	3	13	3	14
269	241	1	0	0	1	0	3	0.83	1	3	0	4	2	0	1.67	0	0	0	0	0	0	-	1	7	6	0	4	8	4.33	0	0	3	3	1	0	1.17	0	1	4	0	2	0	1.17	0	0	3	0	2	13
270	195	0	0	0	0	1	0	0.17	12	0	0	0	3	0	2.5	1	3	2	0	14	93	18.83	6	0	6	0	0	0	2	0	0	1	0	2	7	1.67	0	1	4	0	0	0	0.83	0	0	6	8	1	0
271	238	0	2	6	3	0	2	2.17	13	1	1	0	5	0	3.33	1	4	12	4	1	1	3.83	6	0	0	1	2	0	1.5	2	0	2	0	0	0	0.67	2	2	5	1	0	0	1.67	7	2	1	1	0	2
272	242	5	0	10	7	0	0	3.67	3	14	9	0	0	0	4.33	3	0	7	0	0	0	1.67	15	5	0	1	0	0	3.5	0	1	0	1	0	0	0.33	7	1	0	0	0	6	2.33	10	26	11	3	41	21
273	4170	13	0	0	3	4	4	4	1	8	0	9	1	1	3.33	0	0	2	6	31	2	6.83	8	0	0	17	11	5	6.83	4	0	1	2	0	1	1.33	2	15	8	0	2	0	4.5	0	0	8	0	1	5
274	11561	0	1	0	6	0	5	2	0	0	0	0	1	4	0.83	2	1	0	0	9	4	2.67	23	6	0	1	1	31	10.33	0	1	12	10	0	98	20.17	2	4	0	3	3	0	2	0	0	0	0	0	0
275	211	1	1	0	0	4	0	1	2	3	0	0	0	0	0.83	0	0	6	0	2	0	1.33	0	4	0	0	0	4	1.33	0	1	0	1	8	0	1.67	1	0	2	3	0	0	1	0	18	0	6	2	0
276	278	0	0	0	0	0	14	2.33	1	3	0	9	11	0	4	8	0	16	10	1	7	7	0	0	0	0	0	0	-	3	0	0	0	0	0	0.5	0	0	1	0	0	0	0.17	0	0	0	0	3	0
277	184	12	5	4	5	1	9	6	6	11	1	3	3	0	4	4	1	3	5	0	2	2.5	0	0	3	0	3	4	1.67	1	0	3	12	4	1	3.5	18	6	2	3	2	1	5.33	0	0	6	0	1	5
278	2513	10	1	3	1	3	0	3	13	18	4	0	0	0	5.83	6	9	1	4	3	4	4.5	1	1	6	0	17	3	4.67	2	0	14	21	14	5	9.33	11	6	3	3	0	0	3.83	0	1	20	5	2	0
279	10764	0	7	1	1	2	1	2	2	0	0	0	14	1	2.83	1	2	1	0	7	3	2.33	0	1	20	3	0	0	4	2	0	1	1	0	1	0.83	7	1	1	0	1	4	2.33	0	0	1	0	1	0
280	288	2	0	2	0	8	0	2	15	0	2	7	2	0	4.33	2	2	13	9	2	6	5.67	0	0	1	0	0	0	0.17	0	0	0	0	1	0	0.17	1	0	1	3	0	0	0.83	3	0	2	0	0	1
281	182	1	9	12	3	2	0	4.5	7	4	12	3	3	0	4.83	6	8	8	6	1	3	5.33	0	0	8	0	2	0	1.67	2	2	2	6	6	1	3.17	10	5	2	4	0	4	4.17	0	0	5	0	1	1
282	4074	4	7	0	0	0	4	2.5	0	0	0	10	38	0	8	2	11	4	2	15	8	7	0	0	1	0	5	0	1	0	2	0	0	0	0	0.33	2	0	0	0	0	6	1.33	0	0	0	0	0	0
283	12974	3	3	8	5	1	0	3.33	6	7	0	16	7	0	6	11	8	5	5	3	1	5.5	0	0	5	4	1	8	3	2	0	11	1	3	4	3.5	8	2	0	8	1	10	4.83	0	2	4	0	2	5
284	286	4	6	0	0	0	0	1.67	5	0	0	0	0	0	0.83	0	0	1	0	0	0	0.17	0	0	0	0	0	0	-	0	0	0	1	0	0	0.17	0	2	2	2	0	1	1.17	0	0	0	11	0	4
285	125	0	0	0	6	1	0	1.17	2	0	10	3	6	0	3.5	2	3	7	11	1	10	5.67	0	0	0	0	0	0	-	0	0	4	0	1	0	0.83	0	1	0	6	5	2	2.33	0	0	1	0	0	1
286	237	5	1	11	9	1	6	5.5	15	0	4	10	10	0	6.5	4	5	2	1	5	5	3.67	0	0	12	0	3	0	2.5	0	3	1	1	4	3	2	3	2	4	0	1	3	2.17	0	0	10	1	5	1
287	273	4	0	4	4	3	1	2.67	1	6	0	0	0	0	1.17	3	3	2	2	1	0	1.83	4	1	2	7	1	0	2.5	0	0	4	5	3	6	3	4	5	0	2	6	1	3	0	5	0	0	1	0
288	346	0	2	1	0	0	0	0.5	1	6	5	1	0	0	2.17	1	0	0	1	0	0	0.33	4	1	0	0	1	0	1	1	1	0	0	1	3	1	7	4	6	5	6	9	6.17	0	9	0	30	1	0
289	2058	0	0	4	5	0	4	2.17	0	8	3	6	3	0	3.33	0	0	9	5	8	3	4.17	2	0	13	0	0	0	2.5	0	0	6	0	0	0	1	0	0	3	3	4	0	1.67	0	0	3	0	1	4
290	187	0	0	0	5	6	1	2	5	0	3	1	3	2	2.33	2	0	4	2	0	1	1.5	10	2	1	3	1	0	2.83	1	2	3	0	0	3	1.5	0	0	36	2	0	7	7.5	0	0	0	3	0	6
291	320	17	2	1	2	0	0	3.67	6	6	0	1	0	0	2.17	6	17	0	4	5	1	5.5	0	4	0	0	0	0	0.67	0	3	14	4	0	1	3.67	2	6	3	6	0	3	3.33	0	2	4	0	1	0
292	138	0	0	0	1	0	0	0.17	0	0	0	0	0	0	-	0	0	0	2	0	0	0.33	0	12	0	14	0	0	4.33	0	0	0	0	0	0	-	0	0	0	0	0	0	-	0	0	0	0	0	0
293	275	6	3	13	2	1	0	4.17	15	5	10	11	9	0	8.33	8	8	4	4	3	3	5	0	0	2	0	1	1	0.67	9	5	9	2	9	7	6.83	1	3	9	0	3	1	2.83	0	5	0	2	7	6
294	824	3	1	3	3	5	0	2.5	2	1	0	1	8	0	2	3	1	8	2	5	4	3.83	3	0	5	0	2	0	1.67	0	0	2	0	3	3	1.33	0	3	1	2	6	4	2.67	0	1	6	14	5	0
295	7447	0	0	2	8	0	0	1.67	0	1	0	1	16	0	3	2	6	3	0	3	11	4.17	1	1	3	0	0	0	0.83	1	0	0	6	1	5	2.17	0	0	3	3	1	7	2.33	0	0	5	0	0	0
296	206	6	0	0	5	0	0	1.83	1	0	3	7	0	0	1.83	4	5	13	10	5	3	6.67	0	2	5	0	0	0	1.17	8	6	22	2	1	1	6.67	3	7	1	8	0	2	3.5	0	0	7	1	0	0
297	121	0	0	0	0	0	0	-	0	0	0	1	7	26	5.67	0	4	0	1	12	3	3.33	0	0	13	0	4	0	2.83	0	0	0	0	2	0	0.33	0	1	0	2	0	54	9.5	0	0	0	0	0	0
298	332	4	3	2	0	5	4	3	0	7	0	46	0	3	9.33	0	0	0	0	0	0	-	15	1	0	0	0	0	2.67	2	2	2	0	0	0	1	4	2	10	9	3	6	5.67	0	0	0	1	0	40
299	235	0	3	69	16	4	0	15.33	12	1	8	13	1	0	5.83	1	4	0	1	3	3	2	0	6	0	0	2	6	2.33	5	7	33	2	4	7	9.67	3	2	0	0	0	7	2	0	0	0	0	35	22
300	260	9	6	0	1	0	0	2.67	0	1	0	4	0	1	1	1	3	0	1	13	1	3.17	2	11	0	0	0	1	2.33	0	0	0	1	0	0	0.17	0	0	0	0	0	9	1.5	0	17	0	2	0	2
301	150	0	1	1	4	0	0	1	1	0	0	0	0	0	0.17	0	0	3	1	7	0	1.83	0	0	0	0	1	0	0.17	2	0	0	0	5	0	1.17	4	0	5	0	34	0	7.17	0	0	0	0	1	0
302	540	1	0	43	0	0	0	7.33	0	0	2	0	2	0	0.67	6	2	13	15	8	15	9.83	1	0	3	0	4	0	1.33	8	1	2	1	2	11	4.17	4	0	0	3	2	0	1.5	0	0	3	19	4	4
303	2077	2	0	2	3	0	0	1.17	6	0	0	2	1	0	1.5	12	2	0	1	4	3	3.67	2	0	1	0	0	0	0.5	2	1	1	1	0	2	1.17	3	17	0	2	0	3	4.17	0	0	0	0	0	0
304	225	18	0	6	3	0	0	4.5	7	0	5	0	5	0	2.83	5	2	0	0	4	7	3	0	0	6	0	0	0	1	3	3	4	0	3	2	2.5	0	2	0	2	1	0	0.83	0	0	0	0	29	3
305	9210	0	0	1	12	0	0	2.17	1	1	7	0	0	0	1.5	1	0	5	1	1	0	1.33	0	0	0	0	0	13	2.17	5	0	1	0	0	0	1	1	0	2	1	0	0	0.67	0	0	5	0	1	1
306	309	0	0	0	1	0	0	0.17	0	0	2	0	1	0	0.5	6	0	2	1	2	7	3	1	0	5	0	17	0	3.83	2	0	0	0	4	0	1	0	0	3	0	8	4	2.5	0	0	0	0	0	3
307	196	4	0	1	4	3	3	2.5	3	3	0	3	0	0	1.5	23	20	4	13	3	9	12	1	13	2	1	0	1	3	14	4	22	4	3	20	11.17	3	5	3	1	0	1	2.17	39	1	7	0	2	0
308	1242	4	0	1	1	4	0	1.67	0	0	0	4	1	0	0.83	1	2	3	3	1	0	1.67	2	0	0	4	9	3	3	0	1	0	0	0	0	0.17	4	3	0	0	0	0	1.17	0	0	0	0	1	2
309	594	10	0	1	6	0	0	2.83	6	12	0	5	1	0	4	25	18	14	10	1	4	12	4	0	2	4	1	0	1.83	10	9	6	2	10	6	7.17	2	4	11	3	0	2	3.67	14	0	6	0	0	4
310	10110	1	2	7	2	1	4	2.83	8	7	2	5	1	0	3.83	8	10	3	3	2	2	4.67	2	0	1	0	1	0	0.67	14	10	1	4	6	2	6.17	1	3	1	3	1	7	2.67	0	0	4	0	1	0
311	389	4	0	8	5	2	0	3.17	4	5	12	4	0	1	4.33	5	10	2	2	1	1	3.5	4	0	0	0	4	0	1.33	3	0	6	3	3	3	3	8	11	0	2	3	0	4	15	0	6	3	0	2
312	2722	10	5	0	1	0	15	5.17	3	1	7	0	1	0	2	2	0	0	4	2	0	1.33	1	3	1	10	3	10	4.67	0	5	2	0	1	0	1.33	0	0	3	1	1	6	1.83	0	10	0	0	0	0
313	7753	1	11	0	0	2	0	2.33	1	34	1	8	1	0	7.5	3	2	1	0	0	0	1	0	2	0	2	0	0	0.67	3	3	29	0	1	0	6	5	2	1	7	29	2	7.67	0	0	0	0	1	2
314	518	3	0	1	0	7	0	1.83	7	3	13	3	3	0	4.83	0	3	5	6	0	2	2.67	0	19	8	20	0	0	7.83	0	0	0	1	2	4	1.17	1	2	2	0	0	2	1.17	0	0	3	0	2	1
315	8094	10	11	0	1	8	0	5	1	0	3	2	6	13	4.17	0	5	0	0	2	17	4	3	3	1	0	2	1	1.67	1	0	3	0	2	3	1.5	4	5	19	1	2	2	5.5	0	9	0	2	1	0
316	349	2	0	7	3	7	0	3.17	1	4	0	1	14	10	5	3	0	7	1	4	4	3.17	0	0	0	1	1	1	0.5	5	1	0	4	2	1	2.17	0	3	3	3	0	2	1.83	0	0	0	13	2	0
317	1489	0	0	0	4	0	3	1.17	2	2	0	0	11	22	6.17	2	1	2	0	4	4	2.17	0	0	0	0	0	2	0.33	0	0	0	0	0	3	0.5	0	0	0	0	2	1	0.5	0	0	1	0	2	5
318	223	2	2	3	0	1	4	2	0	0	19	1	0	0	3.33	0	3	0	0	0	17	3.33	2	19	0	0	1	0	3.67	0	0	2	0	1	0	0.5	0	0	0	0	0	0	-	0	3	2	18	228	1
319	322	0	0	0	2	7	0	1.5	0	1	13	0	2	0	2.67	1	0	1	0	10	8	3.33	0	0	5	0	1	0	1	1	0	8	0	3	3	2.5	2	0	3	3	1	0	1.5	0	0	1	0	3	9
320	192	7	8	0	7	0	0	3.67	1	2	11	0	2	0	2.67	2	0	2	1	0	0	0.83	10	0	0	0	5	34	8.17	0	2	0	2	1	0	0.83	3	1	8	37	0	1	8.33	0	0	0	12	0	5
321	342	70	0	1	4	5	0	13.33	6	2	0	0	0	0	1.33	9	1	0	0	0	0	1.67	0	2	2	0	1	2	1.17	0	0	5	0	6	0	1.83	0	0	0	4	0	0	0.67	0	0	0	0	0	0
322	307	0	0	1	0	1	5	1.17	0	0	0	1	4	0	0.83	0	0	2	0	0	0	0.33	0	13	2	30	43	7	15.83	0	0	0	4	2	0	1	0	3	5	9	20	3	6.67	0	0	1	3	1	3
323	1545	15	2	7	5	0	0	4.83	13	10	11	2	3	3	7	34	18	3	9	3	8	12.5	0	0	0	8	0	0	1.33	10	10	9	4	7	8	8	6	3	7	0	0	3	3.17	16	1	2	0	2	0
324	283	0	0	38	4	0	0	7	1	17	0	23	0	13	9	6	0	0	0	0	0	1	0	0	0	9	0	0	1.5	2	0	0	0	0	0	0.33	6	0	1	0	0	3	1.67	0	0	2	26	1	0
325	297	0	0	0	1	0	12	2.17	0	0	0	0	0	0	-	3	1	0	2	1	0	1.17	0	1	1	0	0	0	0.33	1	2	3	0	5	0	1.83	0	0	0	0	0	0	-	0	0	1	0	0	6
326	326	4	1	0	0	1	9	2.5	0	0	9	0	9	0	3	2	0	5	9	15	6	6.17	8	0	2	0	0	0	1.67	1	0	2	0	0	21	4	3	2	1	4	2	2	2.33	0	19	0	0	0	0
327	946	7	0	2	0	2	0	1.83	4	3	6	0	1	6	3.33	2	1	5	2	3	5	3	0	8	1	0	0	0	1.5	0	0	0	1	0	4	0.83	2	0	1	3	0	0	1	8	0	3	1	20	1
328	155	0	19	2	0	0	0	3.5	0	0	0	2	0	0	0.33	0	0	0	11	1	1	2.17	7	1	0	8	8	5	4.83	0	0	1	0	1	2	0.67	0	0	0	0	0	1	0.17	0	0	4	0	0	0
329	366	0	0	3	0	0	0	0.5	0	4	1	3	3	0	1.83	4	3	2	1	0	0	1.67	0	0	4	0	5	0	1.5	6	0	2	0	3	4	2.5	7	5	0	0	0	0	2	1	0	5	0	43	2
330	3504	9	3	34	23	2	9	13.33	13	0	19	12	0	2	7.67	11	11	5	6	10	9	8.67	0	0	7	18	0	0	4.17	1	0	1	4	1	4	1.83	2	0	1	1	0	0	0.67	9	0	0	13	0	2
331	302	3	0	0	1	1	0	0.83	0	3	0	2	1	0	1	0	0	0	0	0	0	-	0	0	2	0	14	34	8.33	0	10	0	0	1	0	1.83	1	1	0	3	3	4	2	0	0	0	0	2	3
332	258	2	0	40	4	9	0	9.17	0	0	0	10	0	0	1.67	1	0	1	0	0	0	0.33	0	0	0	2	0	0	0.33	2	9	2	30	3	3	8.17	6	10	2	3	0	1	3.67	0	0	0	0	2	1
333	314	19	0	9	2	6	1	6.17	4	9	4	13	1	0	5.17	6	5	0	0	2	2	2.5	1	0	1	3	2	0	1.17	0	2	5	5	1	7	3.33	13	25	5	1	0	5	8.17	2	0	4	4	0	4
334	369	1	4	0	1	1	0	1.17	1	0	0	12	6	1	3.33	1	1	8	3	3	0	2.67	10	10	4	3	0	6	5.5	0	0	0	0	0	1	0.17	0	0	1	0	0	1	0.33	0	0	1	9	0	5
335	140	0	0	0	1	1	0	0.33	6	0	1	5	6	21	6.5	4	3	2	9	15	9	7	0	0	0	0	0	0	-	0	0	1	0	3	3	1.17	8	0	1	7	0	0	2.67	0	0	0	0	1	0
336	281	0	0	0	0	106	0	17.67	0	0	0	13	8	4	4.17	1	3	5	4	2	1	2.67	0	5	8	5	4	0	3.67	0	0	1	0	2	0	0.5	0	0	0	0	0	0	-	0	0	0	0	0	0
337	321	0	0	0	0	32	0	5.33	0	0	0	1	2	22	4.17	3	4	11	4	4	6	5.33	0	0	0	17	0	0	2.83	0	0	1	5	1	1	1.33	2	0	1	6	0	4	2.17	0	0	0	0	0	0
338	92	0	0	0	0	29	47	12.67	0	0	0	0	13	63	12.67	0	0	0	0	0	0	-	0	0	0	0	0	5	0.83	0	0	0	0	1	0	0.17	0	0	0	0	1	2	0.5	0	0	0	0	0	0
339	181	0	0	0	0	7	13	3.33	0	0	0	0	9	64	12.17	0	0	0	0	4	3	1.17	0	0	0	0	2	3	0.83	0	0	0	0	2	1	0.5	0	0	0	0	2	2	0.67	0	0	0	0	2	7
340	161	0	0	0	0	0	0	-	0	2	0	0	4	1	1.17	2	0	0	0	3	0	0.83	2	4	4	17	5	0	5.33	0	1	0	0	15	0	2.67	0	0	5	6	1	13	4.17	0	0	0	1	0	0
341	2067	2	9	0	0	3	5	3.17	1	10	2	0	1	5	3.17	1	1	3	2	1	0	1.33	1	2	2	3	2	1	1.83	2	1	0	2	1	0	1	2	1	1	0	5	0	1.5	11	9	0	4	0	0
342	361	0	0	0	0	0	0	-	0	0	0	1	0	0	0.17	9	2	5	0	0	0	2.67	0	1	0	0	0	0	0.17	3	0	0	8	0	0	1.83	0	34	2	3	0	0	6.5	0	0	0	0	0	0
343	285	0	24	0	3	1	0	4.67	0	1	0	0	3	2	1	1	0	0	3	0	0	0.67	0	1	4	0	52	4	10.17	3	3	1	4	9	0	3.33	1	3	3	1	0	1	1.5	8	0	0	10	0	1
344	247	6	0	0	4	0	0	1.67	2	2	1	2	1	0	1.33	29	23	8	4	9	3	12.67	0	0	0	0	0	0	-	8	0	11	0	4	6	4.83	1	5	3	0	0	0	1.5	1	0	1	1	0	0
345	2472	4	0	2	1	0	3	1.67	0	0	0	0	16	2	3	0	0	6	4	9	1	3.33	1	1	1	11	0	0	2.33	0	0	1	1	3	4	1.5	0	2	1	0	2	4	1.5	0	0	0	1	1	0
346	218	1	1	0	0	4	0	1	11	1	1	0	11	0	4	0	2	2	0	1	0	0.83	7	0	0	0	1	0	1.33	2	2	1	0	2	0	1.17	1	79	2	4	5	3	15.67	0	2	0	2	0	5
347	168	0	0	1	0	6	0	1.17	0	0	0	0	0	0	-	0	0	0	0	0	3	0.5	0	0	0	0	0	0	-	0	1	3	0	0	5	1.5	0	0	2	0	0	0	0.33	0	0	0	0	0	0
348	127	0	0	10	19	0	0	4.83	0	0	6	0	2	0	1.33	3	0	0	2	2	19	4.33	0	0	0	0	0	0	-	0	0	2	0	3	0	0.83	0	0	0	1	0	0	0.17	0	0	0	0	0	0
349	13466	4	0	7	4	0	5	3.33	1	2	0	4	10	11	4.67	1	2	1	6	2	0	2	0	0	0	4	0	0	0.67	11	8	3	3	1	19	7.5	0	71	2	3	0	0	12.67	0	0	1	1	1	1
350	177	0	0	4	1	1	6	2	0	0	0	0	21	0	3.5	0	0	9	0	7	2	3	0	2	0	0	0	0	0.33	0	0	0	0	2	1	0.5	0	0	0	3	0	0	0.5	0	0	0	0	12	5
351	5315	0	0	2	0	6	0	1.33	4	9	18	0	1	0	5.33	0	0	8	2	10	5	4.17	0	0	7	11	0	0	3	0	0	1	0	0	1	0.33	0	0	1	1	0	0	0.33	0	0	2	0	1	0
352	3539	2	0	0	0	0	0	0.33	1	10	0	1	0	0	2	3	5	1	3	3	0	2.5	2	0	0	0	0	0	0.33	0	0	2	0	1	0	0.5	27	5	6	0	0	0	6.33	0	0	0	0	0	0
353	8206	0	0	0	2	5	13	3.33	1	0	1	3	0	3	1.33	0	1	1	1	10	6	3.17	6	1	5	1	2	0	2.5	0	1	0	0	0	0	0.17	1	2	2	0	0	2	1.17	1	0	0	1	3	4
354	481	14	1	2	4	0	0	3.5	4	11	10	0	1	0	4.33	1	2	3	2	1	1	1.67	5	3	4	10	0	0	3.67	2	1	8	6	2	3	3.67	14	2	3	1	0	4	4	0	34	7	8	1	0
355	306	3	0	1	0	0	1	0.83	0	1	6	5	0	4	2.67	0	0	0	0	0	1	0.17	0	0	0	1	0	4	0.83	6	3	0	0	0	2	1.83	1	1	3	3	0	1	1.5	0	13	0	3	1	4
356	186	1	4	2	2	2	0	1.83	0	15	16	3	0	0	5.67	5	6	4	0	5	5	4.17	1	3	1	0	10	0	2.5	1	0	0	0	0	2	0.5	11	1	0	0	0	0	2	5	0	0	0	1	0
357	191	1	0	2	2	0	0	0.83	0	0	7	1	0	0	1.33	0	1	32	0	1	15	8.17	0	0	6	0	0	0	1	0	4	6	0	0	2	2	0	0	5	0	0	6	1.83	0	0	0	0	0	2
358	164	10	3	0	0	0	0	2.17	0	4	4	0	4	0	2	0	1	0	3	4	2	1.67	0	0	0	0	0	0	-	0	0	2	0	0	0	0.33	0	0	2	2	0	4	1.33	0	0	0	0	4	1
359	1479	4	0	0	2	0	0	1	0	11	1	0	0	0	2	2	0	1	16	1	2	3.67	0	0	0	8	0	0	1.33	1	0	7	0	0	2	1.67	5	0	0	0	0	0	0.83	0	0	0	0	0	0
360	305	0	0	4	3	0	4	1.83	3	0	3	0	0	0	1	3	2	3	0	6	1	2.5	0	0	0	0	0	1	0.17	0	0	13	0	1	1	2.5	0	0	21	0	0	3	4	0	0	3	9	1	7
361	358	0	1	12	0	0	4	2.83	0	0	1	7	2	0	1.67	0	1	0	0	3	3	1.17	0	0	0	3	1	0	0.67	3	0	3	1	1	2	1.67	3	1	0	3	1	10	3	0	0	4	0	1	6
362	952	0	1	6	2	0	0	1.5	0	0	0	0	15	0	2.5	1	1	7	2	20	4	5.83	65	0	6	0	0	0	11.83	0	1	3	0	2	1	1.17	1	2	12	0	0	0	2.5	0	0	4	0	1	2
363	160	0	4	0	0	0	0	0.67	2	0	0	0	4	0	1	0	0	0	0	0	0	-	18	7	10	0	0	0	5.83	2	4	0	0	0	2	1.33	1	3	0	2	4	3	2.17	0	0	1	1	0	7
364	408	0	4	0	3	0	1	1.33	0	0	6	8	9	11	5.67	0	2	0	0	0	0	0.33	0	4	0	4	6	0	2.33	0	1	6	6	0	1	2.33	0	1	5	1	2	0	1.5	9	0	0	2	0	1
365	194	0	0	1	2	0	0	0.5	2	0	0	1	0	0	0.5	1	0	8	1	0	0	1.67	6	0	0	0	0	0	1	0	0	0	0	3	0	0.5	2	0	0	0	0	0	0.33	0	1	0	0	0	2
366	279	0	0	1	9	0	0	1.67	5	0	0	0	2	0	1.17	5	7	0	0	0	0	2	0	0	0	0	0	0	-	2	0	5	2	49	0	9.67	2	6	0	4	1	0	2.17	0	0	38	0	3	0
367	760	0	0	2	0	0	0	0.33	1	4	0	5	5	0	2.5	0	0	0	2	2	12	2.67	0	0	1	0	0	0	0.17	0	0	1	0	1	0	0.33	0	3	0	3	1	0	1.17	0	0	1	0	0	1
368	5768	2	0	2	1	0	0	0.83	3	0	3	0	3	0	1.5	5	3	2	1	5	6	3.67	0	0	1	0	3	3	1.17	5	2	2	8	14	3	5.67	1	0	3	1	1	0	1	1	0	0	1	2	0
369	301	0	1	0	0	0	0	0.17	3	0	3	3	0	0	1.5	0	0	0	0	0	0	-	0	1	3	7	0	4	2.5	0	1	0	1	0	0	0.33	1	0	1	1	0	0	0.5	0	0	0	2	0	5
370	204	0	0	0	0	0	0	-	0	3	0	0	0	0	0.5	29	9	22	7	14	18	16.5	0	0	0	0	0	6	1	1	2	1	0	4	0	1.33	1	0	0	1	0	0	0.33	0	67	2	1	0	0
371	208	9	4	18	1	2	0	5.67	8	1	8	5	3	0	4.17	5	11	1	1	1	4	3.83	0	2	5	1	0	0	1.33	0	0	5	0	2	0	1.17	8	10	0	3	0	0	3.5	0	0	5	2	3	6
372	203	0	2	0	0	0	0	0.33	0	2	0	0	0	0	0.33	0	0	1	4	0	0	0.83	0	4	0	0	5	1	1.67	1	0	0	0	1	1	0.5	0	0	0	10	0	0	1.67	0	0	0	7	0	0
373	492	3	1	1	6	1	0	2	11	35	12	6	2	0	11	4	6	2	1	1	4	3	1	0	0	0	0	0	0.17	2	0	3	0	0	2	1.17	3	3	0	0	0	7	2.17	0	0	0	0	0	0
374	229	9	3	4	11	2	0	4.83	5	10	7	2	0	1	4.17	8	3	2	4	2	0	3.17	0	3	0	0	1	0	0.67	5	3	5	2	1	2	3	3	1	2	0	3	0	1.5	0	0	1	4	5	0
375	240	1	0	0	0	1	0	0.33	2	0	2	1	1	0	1	15	9	8	4	2	4	7	0	2	11	3	4	0	3.33	12	10	12	7	4	8	8.83	4	2	3	0	2	0	1.83	0	1	8	0	1	1
376	7440	0	0	5	0	0	0	0.83	5	1	5	0	0	0	1.83	2	0	2	4	2	5	2.5	0	0	14	0	0	0	2.33	0	2	2	1	3	3	1.83	2	1	0	3	0	0	1	0	0	1	5	1	2
377	383	2	2	1	0	0	0	0.83	2	0	0	1	2	0	0.83	0	0	2	0	2	0	0.67	0	38	2	36	12	0	14.67	0	5	0	0	12	0	2.83	0	0	4	1	0	0	0.83	0	0	0	2	0	2
378	230	0	3	3	2	0	0	1.33	0	25	0	1	0	0	4.33	0	0	0	2	0	0	0.33	0	10	0	0	2	0	2	0	0	0	0	0	0	-	0	1	0	0	2	1	0.67	0	0	0	0	1	0
379	5582	0	1	0	4	0	1	1	1	0	0	0	12	19	5.33	0	0	2	2	7	1	2	0	2	2	0	4	0	1.33	0	0	0	0	0	0	-	0	8	0	1	0	2	1.83	0	0	0	0	0	0
380	12973	5	3	3	5	2	0	3	10	0	4	4	2	14	5.67	3	3	1	1	3	1	2	1	0	3	9	0	0	2.17	1	2	5	6	2	2	3	5	1	3	5	3	3	3.33	0	0	7	5	0	3
381	977	0	0	1	0	0	0	0.17	0	0	0	4	0	0	0.67	0	3	4	2	7	2	3	48	0	0	0	0	0	8	0	1	3	0	1	2	1.17	0	6	0	0	0	0	1	0	12	0	0	109	11
382	7546	0	0	3	0	0	0	0.5	5	0	0	0	0	0	0.83	9	2	2	0	1	5	3.17	10	0	2	0	1	0	2.17	0	0	2	0	1	0	0.5	3	0	0	1	0	3	1.17	0	0	0	0	0	0
383	198	0	0	0	1	0	0	0.17	0	0	0	0	0	0	-	0	10	2	1	2	3	3	0	1	0	0	0	0	0.17	0	0	0	0	1	0	0.17	1	0	0	0	0	0	0.17	0	0	0	0	0	1
384	331	0	0	30	0	0	0	5	0	0	0	0	0	0	-	0	5	0	0	0	1	1	0	0	0	0	0	0	-	383	2	0	0	0	0	64.17	0	0	1	0	0	2	0.5	0	1	0	0	0	0
385	205	0	9	2	0	1	21	5.5	0	0	0	0	2	12	2.33	2	0	1	1	5	2	1.83	0	0	0	0	5	3	1.33	1	0	1	0	2	1	0.83	0	1	0	0	5	2	1.33	0	0	1	0	3	6
386	282	2	0	3	4	0	0	1.5	3	7	6	1	3	0	3.33	5	1	7	0	1	6	3.33	3	0	0	2	4	0	1.5	3	0	0	3	0	0	1	11	12	4	0	3	4	5.67	17	0	2	4	0	0
387	228	4	0	0	4	0	0	1.33	0	0	0	6	0	0	1	4	5	1	8	8	2	4.67	0	0	1	0	2	0	0.5	0	0	1	1	0	5	1.17	3	0	0	3	5	0	1.83	0	0	0	0	1	0
388	13138	7	5	11	2	0	1	4.33	4	6	4	1	3	3	3.5	0	1	1	2	1	5	1.67	0	2	4	0	0	1	1.17	1	0	1	1	2	20	4.17	17	0	2	2	2	0	3.83	6	0	2	0	0	1
389	210	3	0	0	0	0	0	0.5	0	0	0	3	6	0	1.5	0	3	10	2	3	1	3.17	0	0	0	0	10	0	1.67	0	0	2	0	0	2	0.67	0	0	2	4	11	2	3.17	0	0	0	0	0	1
390	533	1	0	6	5	0	0	2	4	6	7	4	5	0	4.33	2	9	1	1	2	3	3	0	0	8	0	2	0	1.67	3	3	2	2	1	0	1.83	7	32	2	7	0	5	8.83	0	0	7	0	2	1
391	429	4	0	32	6	0	4	7.67	1	8	15	9	1	1	5.83	5	0	10	11	6	10	7	3	0	2	5	0	3	2.17	0	4	4	2	3	5	3	0	1	0	5	0	3	1.5	0	0	3	12	1	0
392	189	1	7	3	0	3	0	2.33	0	0	0	0	0	0	-	1	0	0	9	4	6	3.33	5	22	0	14	1	15	9.5	2	0	0	0	2	2	1	1	0	2	0	1	7	1.83	0	1	0	4	2	2
393	2219	0	0	0	0	0	0	-	0	3	4	1	0	1	1.5	0	0	1	1	1	0	0.5	0	13	0	0	1	178	32	1	0	0	0	0	5	1	2	10	1	13	0	3	4.83	1	0	0	0	0	0
394	222	0	0	0	0	0	0	-	0	0	0	1	0	11	2	0	0	0	0	0	5	0.83	0	0	3	0	0	0	0.5	0	0	4	0	1	1	1	0	0	28	0	0	9	6.17	0	0	3	6	0	0
395	1484	0	0	3	2	2	0	1.17	1	0	1	0	1	0	0.5	6	2	10	8	6	6	6.33	0	1	1	0	1	5	1.33	2	0	2	0	14	3	3.5	1	0	8	0	0	2	1.83	0	0	7	17	3	1
396	277	4	0	0	1	19	0	4	2	2	8	1	2	0	2.5	1	5	0	2	2	0	1.67	0	0	0	0	0	0	-	0	0	3	0	1	0	0.67	1	6	0	5	0	0	2	0	0	1	1	0	0
397	525	0	0	1	0	0	0	0.17	2	0	0	2	0	0	0.67	1	2	0	0	0	0	0.5	0	1	0	0	0	0	0.17	0	1	3	0	0	0	0.67	0	0	0	1	0	0	0.17	0	0	1	1	1	0
398	261	11	0	9	2	0	0	3.67	6	3	2	6	5	2	4	1	2	1	1	2	5	2	0	0	0	0	3	2	0.83	3	0	6	7	0	1	2.83	7	12	3	2	0	0	4	1	0	0	3	1	3
399	251	0	0	1	1	0	0	0.33	0	0	7	0	1	18	4.33	1	0	6	5	7	5	4	0	0	0	0	4	0	0.67	0	0	0	0	0	1	0.17	0	2	2	1	1	3	1.5	0	0	0	0	0	0
400	336	0	2	1	3	8	0	2.33	0	0	4	0	1	19	4	1	0	3	1	0	1	1	0	0	7	0	0	0	1.17	0	0	0	0	0	0	-	0	0	0	1	2	0	0.5	0	2	3	0	0	19
401	371	0	0	9	8	1	0	3	4	8	7	7	0	0	4.33	0	2	5	1	7	6	3.5	0	2	4	0	0	0	1	1	1	3	2	0	1	1.33	4	3	1	1	0	1	1.67	1	0	5	9	0	3
402	375	0	0	1	5	0	0	1	1	0	0	5	0	0	1	0	1	4	0	0	0	0.83	4	1	0	0	3	0	1.33	1	1	2	0	0	1	0.83	0	0	4	1	0	21	4.33	0	0	3	2	77	2
403	174	0	0	0	0	0	0	-	2	0	2	1	3	0	1.33	0	0	0	3	7	2	2	0	0	14	0	16	0	5	0	0	0	1	0	0	0.17	4	0	0	0	0	3	1.17	0	0	0	0	0	0
404	2958	16	1	7	2	0	0	4.33	4	4	1	1	4	0	2.33	10	13	4	7	4	4	7	1	0	7	0	0	0	1.33	14	5	5	2	6	9	6.83	8	0	0	1	0	1	1.67	0	0	2	1	2	1
405	419	6	0	11	7	0	7	5.17	8	2	1	4	1	0	2.67	0	1	3	1	2	1	1.33	1	2	1	0	0	2	1	1	0	6	1	1	1	1.67	6	5	4	8	0	3	4.33	4	0	9	4	1	4
406	9396	2	3	0	1	3	2	1.83	1	0	3	2	0	7	2.17	0	0	0	0	0	2	0.33	3	1	0	4	0	6	2.33	0	0	0	0	0	0	-	1	1	0	2	0	3	1.17	0	0	0	1	0	3
407	392	0	0	4	2	0	7	2.17	5	1	1	1	0	0	1.33	6	6	5	2	2	1	3.67	0	0	0	3	1	0	0.67	8	21	17	3	2	5	9.33	0	0	3	0	0	1	0.67	0	0	0	0	1	1
408	351	0	0	0	3	0	0	0.5	0	2	0	0	0	0	0.33	0	11	0	0	8	0	3.17	2	0	0	0	0	0	0.33	1	0	2	1	0	1	0.83	1	4	0	1	0	0	1	0	18	3	0	1	0
409	215	0	0	2	22	0	0	4	0	1	0	2	0	0	0.5	14	11	4	6	3	0	6.33	0	0	1	0	5	0	1	4	1	7	3	3	10	4.67	2	5	3	0	2	3	2.5	8	0	9	3	2	0
410	12041	1	0	6	2	1	0	1.67	2	2	0	4	0	0	1.33	0	1	2	1	1	1	1	0	0	0	4	0	0	0.67	29	57	22	87	33	60	48	0	0	0	0	0	0	-	0	0	0	0	0	0
411	197	0	0	0	0	0	0	-	0	0	0	0	0	0	-	0	0	0	0	0	0	-	0	0	0	0	0	0	-	0	0	0	0	0	0	-	0	0	0	0	0	0	-	0	0	0	0	0	0
412	1775	0	2	0	1	2	0	0.83	1	0	11	2	2	6	3.67	2	2	0	1	2	2	1.5	0	0	1	0	0	9	1.67	1	0	0	0	0	3	0.67	0	0	0	1	2	2	0.83	0	0	0	1	1	0
413	5376	2	0	2	0	0	0	0.67	1	0	0	0	0	0	0.17	3	0	0	5	2	1	1.83	0	12	2	0	0	0	2.33	0	0	0	0	2	3	0.83	2	0	0	2	0	2	1	0	0	2	4	1	0
414	517	3	3	1	2	0	0	1.5	2	1	0	3	6	0	2	1	3	3	0	2	0	1.5	2	0	0	0	1	0	0.5	2	2	0	1	4	2	1.83	3	2	0	1	0	0	1	22	0	0	5	0	4
415	10484	3	0	32	5	0	0	6.67	4	1	5	9	5	2	4.33	9	13	5	1	6	11	7.5	0	0	0	0	0	0	-	0	1	3	0	7	18	4.83	2	0	0	9	0	0	1.83	0	0	4	6	0	0
416	207	0	0	0	5	0	0	0.83	0	0	0	5	6	0	1.83	0	0	2	171	0	4	29.5	0	4	0	0	3	0	1.17	0	3	1	5	8	0	2.83	0	1	14	0	0	6	3.5	0	0	0	2	1	0
417	1549	1	5	0	0	3	8	2.83	0	2	0	2	0	0	0.67	0	0	0	0	0	1	0.17	0	0	3	4	3	8	3	0	0	0	0	0	2	0.33	2	0	0	1	0	2	0.83	0	0	0	0	0	3
418	234	0	0	1	2	0	0	0.5	1	0	0	0	2	0	0.5	0	0	0	1	0	0	0.17	0	0	32	0	0	23	9.17	0	3	2	4	16	3	4.67	3	9	4	2	0	0	3	0	3	6	2	1	0
419	698	0	0	0	2	3	0	0.83	0	0	0	0	0	0	-	0	2	3	0	0	0	0.83	13	0	0	0	4	3	3.33	0	1	0	2	4	2	1.5	0	0	0	2	0	0	0.33	0	0	0	0	0	2
420	252	0	7	0	0	0	2	1.5	0	0	1	0	0	1	0.33	0	1	0	1	0	0	0.33	11	12	0	4	0	0	4.5	0	2	0	0	0	0	0.33	1	0	0	2	3	0	1	0	0	1	0	1	0
421	202	0	0	1	0	0	0	0.17	0	5	2	0	0	1	1.33	1	0	11	1	1	1	2.5	0	0	3	0	0	0	0.5	0	0	0	0	0	0	-	0	0	0	0	0	0	-	0	0	2	0	1	2
422	456	0	0	8	3	0	0	1.83	0	8	3	6	10	0	4.5	1	3	0	2	1	1	1.33	0	0	2	8	6	1	2.83	0	2	4	2	11	7	4.33	0	0	1	1	1	1	0.67	0	0	3	7	1	0
423	209	0	0	1	0	0	0	0.17	4	0	1	0	0	0	0.83	6	1	0	0	2	0	1.5	0	0	0	0	0	0	-	0	0	0	0	0	0	-	4	0	0	0	0	0	0.67	0	0	0	0	0	0
424	5927	1	14	4	4	11	8	7	8	5	1	2	1	1	3	3	3	1	4	1	1	2.17	0	0	1	13	1	0	2.5	2	1	5	1	6	12	4.5	1	7	7	2	1	0	3	7	1	3	1	1	5
425	347	0	6	3	1	0	1	1.83	7	0	0	2	0	0	1.5	0	3	4	3	1	0	1.83	1	0	0	2	0	0	0.5	0	0	0	0	0	0	-	3	0	2	1	0	5	1.83	0	0	2	0	0	6
426	484	5	1	5	0	1	0	2	4	0	8	0	0	0	2	1	2	0	5	0	3	1.83	0	29	0	0	0	0	4.83	1	0	0	3	1	0	0.83	0	2	0	0	0	0	0.33	0	0	10	2	6	3
427	414	0	3	1	3	5	0	2	5	0	2	0	3	0	1.67	0	4	2	0	0	2	1.33	0	20	4	3	0	3	5	0	4	2	8	3	6	3.83	0	0	2	0	0	0	0.33	0	0	6	13	0	1
428	779	3	0	5	0	0	0	1.33	4	3	3	6	0	0	2.67	2	2	2	3	3	3	2.5	0	4	2	0	0	0	1	1	1	1	5	0	2	1.67	8	8	1	2	3	10	5.33	0	0	5	4	1	6
429	491	1	0	0	1	0	0	0.33	1	0	0	2	0	2	0.83	0	0	0	0	0	1	0.17	0	0	0	0	0	1	0.17	0	1	0	1	1	0	0.5	1	0	2	3	0	5	1.83	0	5	0	1	0	1
430	270	0	0	0	0	0	0	-	0	0	0	0	0	0	-	0	0	0	0	0	1	0.17	0	0	0	0	0	0	-	0	0	0	0	0	0	-	0	0	0	0	0	0	-	0	0	0	0	0	0
431	385	1	9	2	3	0	0	2.5	3	0	0	1	1	2	1.17	0	1	4	0	0	2	1.17	5	3	0	0	0	0	1.33	0	0	0	5	4	0	1.5	1	0	4	4	5	6	3.33	7	0	0	0	0	6
432	7429	3	0	1	1	1	3	1.5	2	1	1	0	1	1	1	6	1	0	5	4	2	3	1	0	2	0	0	0	0.5	0	0	0	2	0	2	0.67	1	2	1	0	0	0	0.67	6	2	0	1	0	1
433	201	0	0	0	0	0	0	-	1	0	0	0	0	0	0.17	13	2	5	0	8	5	5.5	0	0	0	0	0	0	-	1	0	0	0	8	0	1.5	0	4	0	1	0	1	1	0	0	2	3	0	0
434	700	0	0	1	2	0	0	0.5	5	13	2	0	1	0	3.5	1	0	0	0	0	0	0.17	0	0	0	1	0	0	0.17	5	3	2	0	1	2	2.17	1	1	0	1	0	0	0.5	89	94	5	28	7	22
435	1412	6	3	0	0	14	2	4.17	5	0	0	0	1	0	1	0	0	0	1	0	0	0.17	2	6	0	0	0	0	1.33	0	5	0	1	0	0	1	1	1	8	5	1	5	3.5	0	0	1	0	6	3
436	8101	1	0	5	0	0	0	1	0	0	0	1	3	0	0.67	0	0	0	0	2	3	0.83	0	0	2	0	6	0	1.33	0	0	0	2	19	0	3.5	0	1	0	0	0	1	0.33	0	0	0	0	1	0
437	214	0	13	0	0	1	0	2.33	0	0	0	0	0	0	-	0	0	2	2	0	0	0.67	0	10	0	0	0	6	2.67	0	0	0	0	1	0	0.17	0	0	0	0	0	3	0.5	0	0	0	0	0	0
438	562	0	10	2	2	7	0	3.5	9	0	4	2	1	6	3.67	0	0	1	0	2	4	1.17	0	0	1	0	0	0	0.17	3	3	3	0	1	2	2	2	24	6	1	0	0	5.5	0	0	1	6	0	0
439	463	0	0	0	2	23	0	4.17	0	6	3	7	9	0	4.17	2	0	2	4	0	4	2	5	0	5	6	0	0	2.67	0	0	1	0	1	0	0.33	0	0	0	2	0	0	0.33	0	0	0	0	1	1
440	250	0	0	2	2	0	0	0.67	4	0	0	8	11	0	3.83	2	0	0	1	3	10	2.67	7	0	7	0	0	0	2.33	0	1	5	0	1	1	1.33	1	0	0	1	10	0	2	0	0	4	0	2	0
441	611	0	0	0	1	0	0	0.17	0	0	0	0	0	0	-	14	13	9	6	1	1	7.33	0	0	0	0	0	0	-	2	1	1	2	3	0	1.5	6	0	0	1	0	0	1.17	0	0	0	0	0	6
442	4373	0	0	0	0	0	0	-	0	0	2	3	1	0	1	0	4	2	2	1	1	1.67	0	1	1	1	0	0	0.5	1	1	1	0	1	0	0.67	0	2	4	0	0	2	1.33	0	0	3	0	0	1
443	1343	0	0	2	0	1	0	0.5	2	2	1	1	1	0	1.17	4	0	0	6	1	2	2.17	3	0	1	0	1	0	0.83	0	0	0	0	0	0	-	1	9	0	1	0	0	1.83	0	0	0	0	1	0
444	291	0	0	32	13	2	0	7.83	1	0	19	4	9	0	5.5	3	1	4	0	2	2	2	0	0	14	8	3	0	4.17	1	22	4	9	1	14	8.5	3	1	3	1	0	0	1.33	0	0	0	0	0	3
445	4242	6	0	5	4	1	0	2.67	13	1	5	9	5	1	5.67	0	1	0	0	2	1	0.67	0	6	1	4	3	0	2.33	1	3	4	2	3	2	2.5	3	10	5	2	0	4	4	0	0	0	2	1	0
446	1234	0	3	1	0	2	0	1	1	5	0	0	0	0	1	0	1	0	0	1	0	0.33	0	3	4	15	0	13	5.83	2	0	2	0	0	0	0.67	2	0	0	0	0	0	0.33	0	0	1	0	0	1
447	830	5	1	1	0	0	0	1.17	0	0	0	5	5	0	1.67	0	0	0	0	1	0	0.17	5	7	2	0	0	6	3.33	0	1	1	2	0	0	0.67	1	0	0	2	0	3	1	0	23	0	1	2	4
448	10034	3	0	3	4	0	0	1.67	6	2	6	5	0	0	3.17	26	9	0	2	0	0	6.17	0	0	2	0	7	0	1.5	5	3	5	0	7	9	4.83	1	0	2	0	0	0	0.5	11	0	12	14	7	2
449	295	0	1	0	11	0	0	2	0	0	0	0	0	0	-	1	0	0	2	0	0	0.5	0	0	0	0	3	0	0.5	4	1	0	0	2	0	1.17	0	0	11	2	3	0	2.67	58	0	0	0	0	0
450	4018	0	0	0	1	1	1	0.5	1	0	7	0	1	0	1.5	2	0	7	1	4	4	3	0	0	3	0	0	0	0.5	1	0	0	2	4	3	1.67	1	0	0	0	9	0	1.67	0	0	0	4	0	4
451	340	2	1	0	0	2	10	2.5	0	0	0	0	0	7	1.17	1	1	3	0	7	4	2.67	1	0	0	0	3	0	0.67	0	1	0	0	1	0	0.33	0	0	0	2	2	4	1.33	0	0	0	0	1	0
452	265	1	0	0	1	2	0	0.67	0	0	0	4	0	5	1.5	0	0	1	0	0	0	0.17	9	0	0	0	0	0	1.5	0	2	0	0	1	0	0.5	0	0	2	1	0	0	0.5	0	0	0	0	1	18
453	226	0	0	0	0	0	0	-	7	0	0	0	2	0	1.5	0	0	0	3	0	1	0.67	0	0	0	9	1	4	2.33	0	0	0	0	0	0	-	1	0	2	2	0	5	1.67	0	0	0	0	0	0
454	404	1	1	4	1	4	0	1.83	5	1	5	0	8	0	3.17	0	1	0	0	1	3	0.83	0	0	0	2	5	0	1.17	2	1	3	13	4	5	4.67	2	2	2	2	0	29	6.17	1	0	2	0	0	1
455	6442	0	2	2	2	3	0	1.5	0	0	0	0	5	0	0.83	0	2	0	1	0	0	0.5	0	3	0	0	28	0	5.17	1	0	3	0	2	0	1	1	0	1	6	1	7	2.67	0	0	0	0	0	3
456	727	3	0	5	2	3	0	2.17	5	3	3	4	2	0	2.83	5	1	2	3	1	2	2.33	1	1	1	2	2	0	1.17	0	0	1	7	0	2	1.67	0	10	7	3	3	0	3.83	0	1	2	4	1	0
457	2308	1	20	2	2	0	1	4.33	0	0	0	0	0	3	0.5	0	0	0	2	0	2	0.67	0	3	0	2	0	4	1.5	0	0	0	0	2	0	0.33	0	0	0	2	2	3	1.17	0	0	0	4	0	3
458	9137	0	0	0	0	0	0	-	0	0	0	0	0	0	-	0	3	0	0	0	0	0.5	0	0	0	0	0	0	-	0	0	0	2	0	0	0.33	0	3	0	0	0	0	0.5	0	0	0	0	0	0
459	3450	3	0	0	6	0	0	1.5	2	1	2	1	3	0	1.5	3	5	1	0	0	5	2.33	0	0	0	5	2	1	1.33	2	2	4	3	2	1	2.33	4	4	1	2	2	4	2.83	0	0	9	0	0	1
460	400	0	0	1	1	0	0	0.33	9	4	0	0	2	13	4.67	2	0	3	3	2	4	2.33	0	0	0	19	0	0	3.17	0	0	0	0	0	0	-	0	0	0	0	0	0	-	0	0	1	0	2	1
461	9131	0	0	0	0	0	0	-	0	0	0	0	0	0	-	16	18	0	1	0	7	7	0	0	0	0	0	0	-	0	0	0	0	0	2	0.33	1	0	4	0	0	0	0.83	0	0	0	0	0	0
462	3602	0	1	0	0	3	0	0.67	0	0	0	0	0	0	-	2	0	1	0	2	1	1	0	1	0	0	0	2	0.5	0	0	0	0	1	0	0.17	1	0	2	5	1	2	1.83	6	0	1	0	0	0
463	329	0	0	0	0	7	0	1.17	0	0	0	0	0	0	-	1	5	0	3	1	0	1.67	0	0	0	0	8	0	1.33	0	1	0	0	0	0	0.17	1	2	1	0	0	3	1.17	0	0	0	0	0	0
464	786	8	0	3	6	0	0	2.83	5	0	0	5	5	0	2.5	2	1	1	0	2	0	1	0	0	0	0	1	0	0.17	0	0	3	2	0	3	1.33	16	16	1	7	0	0	6.67	0	0	3	1	0	2
465	246	4	0	1	0	0	0	0.83	0	0	0	1	0	0	0.17	0	4	2	0	0	0	1	1	0	0	0	1	62	10.67	0	0	0	0	0	0	-	2	3	0	2	23	0	5	0	0	0	0	0	0
466	12536	1	0	3	0	0	0	0.67	0	0	1	0	0	0	0.17	0	0	2	1	2	1	1	0	0	14	0	0	0	2.33	1	0	2	1	0	0	0.67	0	0	0	0	6	2	1.33	0	0	0	0	0	0
467	6752	0	0	0	1	0	8	1.5	0	0	0	0	0	0	-	2	0	1	1	1	0	0.83	0	0	2	1	0	2	0.83	0	0	0	0	1	0	0.17	0	0	0	2	0	4	1	0	0	1	1	1	0
468	391	0	6	0	1	0	5	2	3	4	0	0	0	0	1.17	0	0	1	0	0	0	0.17	1	2	0	0	0	2	0.83	0	0	0	3	0	0	0.5	5	0	4	3	1	2	2.5	0	5	1	3	1	0
469	917	3	0	6	1	0	0	1.67	0	12	0	0	19	0	5.17	2	3	11	7	5	18	7.67	0	0	6	0	0	0	1	1	0	3	4	2	2	2	2	0	1	2	0	0	0.83	0	16	2	2	2	0
470	437	0	9	1	0	0	6	2.67	1	0	0	1	0	3	0.83	0	0	1	3	0	0	0.67	0	0	0	0	0	0	-	0	4	0	1	1	0	1	0	0	0	0	0	7	1.17	0	0	0	0	0	1
471	493	4	0	0	2	0	3	1.5	10	21	11	5	0	0	7.83	3	1	0	3	3	2	2	0	2	3	0	0	0	0.83	0	3	1	2	0	1	1.17	1	1	7	0	0	0	1.5	0	4	3	3	0	1
472	10258	0	0	1	2	0	0	0.5	0	1	3	0	3	0	1.17	1	0	2	0	0	0	0.5	0	0	0	0	0	0	-	0	0	0	0	0	0	-	1	1	1	0	2	0	0.83	25	0	0	0	2	4
473	294	0	0	0	0	0	0	-	0	0	1	0	0	11	2	0	0	3	11	0	1	2.5	0	0	0	0	0	0	-	0	0	1	0	0	0	0.17	0	0	3	2	3	1	1.5	0	0	0	0	2	6
474	2896	2	0	2	14	0	0	3	0	1	2	2	3	0	1.33	3	2	5	0	2	0	2	0	0	0	1	0	0	0.17	3	1	2	4	0	1	1.83	2	6	8	1	6	0	3.83	2	0	3	1	2	1
475	315	0	0	1	0	0	0	0.17	0	0	0	8	0	0	1.33	0	0	0	0	0	5	0.83	0	0	0	0	0	0	-	0	0	1	1	0	1	0.5	1	0	0	2	1	0	0.67	0	8	9	0	0	0
476	2644	2	6	0	17	6	0	5.17	2	0	1	3	0	4	1.67	1	0	0	0	9	3	2.17	0	0	0	1	0	7	1.33	0	1	1	0	0	37	6.5	0	5	0	1	0	0	1	0	0	0	2	2	0
477	267	0	0	0	2	0	0	0.33	8	0	0	1	1	0	1.67	0	1	4	0	0	0	0.83	0	1	0	0	0	0	0.17	0	0	0	0	0	0	-	3	6	0	0	0	0	1.5	0	0	2	0	0	0
478	8467	0	0	0	2	0	0	0.33	1	0	1	0	5	0	1.17	11	20	6	1	1	0	6.5	0	0	0	0	0	0	-	1	2	22	0	5	4	5.67	0	0	0	0	2	2	0.67	0	0	4	6	2	0
479	8526	0	1	2	4	0	0	1.17	2	0	0	0	2	0	0.67	4	2	3	1	3	1	2.33	0	0	3	0	0	0	0.5	2	1	0	0	0	0	0.5	0	0	0	0	1	0	0.17	0	0	0	0	0	0
480	232	1	0	1	4	0	0	1	0	2	0	0	7	1	1.67	2	0	2	7	0	6	2.83	0	0	0	0	0	0	-	0	0	3	0	0	0	0.5	6	0	1	3	6	4	3.33	0	0	0	0	0	0
481	681	6	0	1	0	0	0	1.17	0	1	0	0	0	0	0.17	1	0	0	5	0	1	1.17	0	3	5	0	0	0	1.33	1	0	0	1	3	1	1	0	0	0	0	0	0	-	24	36	2	0	3	1
482	367	1	3	1	0	0	12	2.83	1	0	0	0	0	0	0.17	0	0	0	0	0	0	-	0	0	0	0	0	4	0.67	0	2	0	0	0	0	0.33	0	0	1	1	0	4	1	0	0	0	0	2	0
483	272	0	0	4	3	3	0	1.67	0	0	8	3	1	0	2	0	0	0	9	6	3	3	0	0	9	0	0	0	1.5	0	0	0	0	0	1	0.17	2	0	1	0	0	0	0.5	0	0	3	0	0	12
484	338	0	0	0	0	0	0	-	0	0	0	0	0	0	-	0	5	0	0	0	0	0.83	0	0	0	0	0	0	-	2	0	0	0	0	0	0.33	4	1	0	0	0	0	0.83	0	0	0	0	257	0
485	1133	3	2	4	11	0	0	3.33	13	3	6	0	0	0	3.67	19	16	12	8	2	1	9.67	1	0	0	0	0	0	0.17	1	6	6	5	6	11	5.83	0	5	1	1	0	0	1.17	3	0	2	0	1	0
486	503	2	0	5	2	3	0	2	3	0	8	2	0	0	2.17	1	3	1	1	3	3	2	0	7	0	0	2	0	1.5	3	0	4	0	0	2	1.5	5	12	2	2	0	3	4	1	0	3	0	0	0
487	319	0	0	0	1	5	0	1	0	0	5	2	0	0	1.17	0	0	7	5	0	5	2.83	0	0	0	0	0	0	-	0	0	2	0	0	0	0.33	0	0	2	0	1	0	0.5	0	0	0	0	0	0
488	233	3	0	30	22	0	0	9.17	11	29	14	3	6	0	10.5	8	2	2	0	1	0	2.17	4	0	0	0	0	0	0.67	3	3	0	1	2	2	1.83	2	2	4	5	1	0	2.33	0	0	2	0	0	0
489	2507	2	0	4	0	2	0	1.33	4	0	1	1	0	0	1	7	11	11	6	4	5	7.33	0	0	2	0	0	0	0.33	1	0	1	1	1	0	0.67	0	2	1	2	0	2	1.17	0	0	1	0	1	1
490	300	2	0	1	2	0	0	0.83	3	2	9	9	0	0	3.83	0	2	2	0	12	0	2.67	0	0	0	298	0	0	49.67	1	2	14	1	1	2	3.5	4	10	0	1	0	0	2.5	0	0	1	0	1	0
491	485	0	3	0	0	0	0	0.5	2	0	0	0	0	0	0.33	0	0	0	3	0	0	0.5	0	6	1	0	0	7	2.33	0	1	0	3	0	0	0.67	1	1	2	2	1	0	1.17	5	0	1	1	1	0
492	299	0	0	0	0	0	0	-	0	0	0	0	0	0	-	0	0	0	0	0	0	-	0	0	0	0	0	0	-	0	0	0	0	0	0	-	0	0	0	0	0	0	-	0	0	0	0	0	0
493	580	0	4	0	2	2	4	2	2	0	0	2	1	0	0.83	0	0	1	3	0	0	0.67	0	11	5	0	8	17	6.83	1	1	1	4	4	4	2.5	1	3	0	0	4	2	1.67	0	0	0	0	1	0
494	1018	0	0	5	2	8	5	3.33	0	3	0	0	3	0	1	0	1	0	0	1	2	0.67	0	0	0	0	0	0	-	1	0	1	0	2	0	0.67	0	2	2	0	2	0	1	1	0	0	1	0	0
495	9333	1	0	0	0	1	0	0.33	4	0	0	0	0	0	0.67	0	0	0	1	0	0	0.17	0	0	0	23	0	0	3.83	0	0	0	0	0	0	-	0	0	0	12	2	0	2.33	0	0	0	0	0	1
496	7574	4	0	0	1	0	0	0.83	1	5	4	9	1	0	3.33	0	3	2	2	1	0	1.33	0	0	0	0	4	3	1.17	5	0	1	0	1	4	1.83	1	33	2	0	0	1	6.17	0	0	1	1	1	0
497	438	0	0	0	3	0	0	0.5	0	0	0	3	0	0	0.5	0	0	2	2	0	4	1.33	0	0	4	0	1	0	0.83	0	0	1	0	1	2	0.67	0	0	0	1	4	0	0.83	0	0	3	0	2	4
498	13532	0	3	6	1	2	0	2	3	7	12	5	12	0	6.5	2	2	4	1	1	4	2.33	3	2	0	2	0	0	1.17	0	0	1	2	2	2	1.17	0	1	4	0	5	1	1.83	0	0	1	5	0	3
499	2877	0	1	5	0	0	0	1	1	0	4	2	1	0	1.33	0	1	2	1	1	0	0.83	0	0	0	0	0	0	-	0	1	3	1	0	1	1	1	0	1	0	0	0	0.33	0	0	0	3	1	0
500	6172	3	0	0	0	12	0	2.5	11	1	0	0	2	0	2.33	0	0	0	0	3	2	0.83	0	0	0	0	1	0	0.17	0	1	10	0	3	1	2.5	0	2	0	2	0	0	0.67	0	0	0	1	0	0
501	13495	1	0	2	1	5	0	1.5	2	4	7	3	0	0	2.67	1	4	3	0	1	2	1.83	1	0	1	2	1	7	2	3	2	5	3	3	4	3.33	2	14	4	2	0	0	3.67	0	6	4	0	4	1
502	224	2	0	0	0	0	16	3	0	0	0	0	0	0	-	0	0	0	0	0	0	-	0	6	0	4	1	7	3	0	0	2	1	3	0	1	0	0	1	0	5	5	1.83	0	0	0	0	0	0
503	1925	0	0	2	2	0	3	1.17	1	0	3	0	1	0	0.83	0	0	0	0	1	3	0.67	0	0	4	0	0	0	0.67	1	0	1	0	1	1	0.67	1	1	3	1	0	0	1	0	0	2	3	0	1
504	289	0	2	0	0	0	0	0.33	0	0	0	1	0	0	0.17	0	0	1	0	3	2	1	0	0	0	0	0	0	-	0	0	0	0	0	0	-	0	0	0	14	0	0	2.33	0	0	0	0	0	0
505	444	0	0	0	0	0	0	-	1	0	0	1	0	0	0.33	0	0	5	2	2	1	1.67	0	0	0	3	0	0	0.5	0	0	4	0	0	1	0.83	0	0	0	1	0	0	0.17	0	0	1	0	0	0
506	519	0	0	98	59	7	21	30.83	3	24	152	152	1	0	55.33	0	0	1	0	0	0	0.17	0	0	1	0	0	0	0.17	0	0	0	0	0	0	-	1	0	0	0	0	0	0.17	0	0	0	0	0	0
507	6962	0	0	0	0	4	0	0.67	3	8	1	0	0	0	2	1	1	0	1	2	2	1.17	0	0	0	2	1	0	0.5	0	1	1	0	1	2	0.83	0	2	2	0	0	0	0.67	2	2	1	0	0	0
508	365	0	0	0	0	0	0	-	0	0	0	0	0	0	-	0	2	1	1	1	0	0.83	2	0	0	0	1	0	0.5	0	0	0	0	0	0	-	0	0	1	1	0	0	0.33	0	0	0	0	1	0
509	220	0	0	5	1	0	0	1	0	0	10	0	2	0	2	0	0	2	0	2	3	1.17	0	0	12	0	0	0	2	0	0	1	0	0	0	0.17	0	1	0	1	47	0	8.17	0	0	1	0	0	0
510	427	0	3	1	0	0	0	0.67	0	0	0	1	1	0	0.33	0	0	0	0	2	4	1	0	0	0	0	0	0	-	0	3	0	0	2	0	0.83	0	3	0	0	0	1	0.67	0	0	0	0	1	5
511	957	0	0	2	0	0	1	0.5	0	0	0	0	0	2	0.33	0	1	1	0	4	0	1	10	1	0	0	1	0	2	3	0	5	9	5	8	5	3	2	0	1	0	2	1.33	0	0	0	0	0	4
512	236	0	2	1	0	0	0	0.5	0	0	0	0	0	0	-	0	0	1	0	0	0	0.17	0	10	1	0	0	0	1.83	0	2	0	1	1	0	0.67	0	0	0	7	0	0	1.17	0	0	0	1	2	0
513	524	1	0	2	0	0	0	0.5	4	34	2	1	0	0	6.83	2	0	0	0	3	0	0.83	0	1	1	0	1	0	0.5	2	2	4	18	0	3	4.83	3	5	7	1	0	1	2.83	0	0	1	0	0	0
514	7692	1	9	0	0	0	1	1.83	0	0	0	2	0	0	0.33	0	0	1	0	0	0	0.17	0	0	0	0	0	0	-	0	0	0	0	0	0	-	1	0	1	0	0	0	0.33	0	0	0	6	0	0
515	5798	5	1	0	2	1	0	1.5	1	1	0	3	3	1	1.5	3	3	0	1	1	2	1.67	0	0	4	0	1	0	0.83	0	0	0	0	1	0	0.17	3	2	1	0	1	1	1.33	2	4	0	0	1	0
516	3552	1	0	4	1	0	0	1	0	0	0	1	0	0	0.17	1	4	12	0	1	7	4.17	0	1	0	0	0	0	0.17	1	0	1	0	1	0	0.5	0	2	0	1	0	0	0.5	0	0	1	0	74	5
517	1712	1	0	0	1	0	0	0.33	2	1	0	0	4	0	1.17	2	0	6	1	2	2	2.17	3	0	1	1	0	0	0.83	0	0	0	0	0	0	-	0	3	1	0	0	0	0.67	0	2	0	0	0	1
518	3066	0	3	0	0	4	2	1.5	0	2	0	3	1	0	1	0	2	0	0	0	3	0.83	0	0	0	0	0	2	0.33	0	0	0	0	0	0	-	0	0	0	0	0	0	-	59	0	0	0	0	2
519	511	5	3	0	7	6	0	3.5	0	3	0	0	0	0	0.5	0	0	1	0	4	4	1.5	0	0	0	0	0	0	-	2	0	0	0	0	0	0.33	2	0	0	0	0	0	0.33	0	0	0	0	0	0
520	1179	4	1	1	0	8	4	3	2	0	1	0	5	6	2.33	0	3	2	0	5	2	2	0	1	0	8	3	2	2.33	2	0	0	0	0	2	0.67	0	1	0	0	0	0	0.17	0	0	0	0	1	5
521	835	1	0	0	0	0	0	0.17	0	2	0	0	0	0	0.33	4	0	5	0	2	2	2.17	2	0	0	0	0	0	0.33	4	1	0	1	0	0	1	0	1	2	1	0	19	3.83	0	0	0	0	0	0
522	462	4	0	0	0	0	0	0.67	1	16	0	0	0	0	2.83	3	0	0	2	0	0	0.83	7	0	0	0	0	0	1.17	1	0	1	0	0	0	0.33	1	0	1	2	0	0	0.67	0	0	0	0	0	0
523	2104	2	0	8	2	1	0	2.17	2	0	0	0	0	0	0.33	0	3	1	0	1	0	0.83	1	0	2	0	0	0	0.5	1	1	1	0	0	1	0.67	0	0	1	0	2	0	0.5	0	0	2	2	0	0
524	9447	4	1	4	0	2	5	2.67	2	0	1	3	0	6	2	0	0	1	0	0	0	0.17	1	3	0	1	1	0	1	0	0	0	0	0	1	0.17	0	0	1	1	0	0	0.33	0	0	0	0	0	3
525	9277	0	0	1	1	0	0	0.33	0	3	0	0	5	0	1.33	3	0	9	0	0	0	2	6	0	4	0	0	0	1.67	0	0	0	0	1	0	0.17	0	0	2	0	0	0	0.33	0	0	1	0	1	0
526	3401	1	0	1	2	2	0	1	0	2	2	2	2	0	1.33	2	2	3	3	2	3	2.5	1	0	1	0	2	0	0.67	0	2	1	1	2	2	1.33	0	1	2	4	2	0	1.5	0	0	1	1	1	1
527	381	0	7	0	1	20	0	4.67	0	2	5	1	6	3	2.83	0	0	0	0	1	0	0.17	0	0	0	0	0	2	0.33	0	0	0	4	0	3	1.17	0	0	2	0	0	6	1.33	0	0	0	0	0	3
528	8603	3	2	7	2	4	0	3	2	0	11	6	4	0	3.83	0	2	4	0	5	1	2	0	0	0	0	1	0	0.17	0	0	0	3	6	2	1.83	3	1	29	3	0	0	6	9	0	8	0	1	1
529	701	1	1	4	0	0	9	2.5	0	1	0	0	3	0	0.67	4	2	0	3	1	0	1.67	0	0	0	0	0	0	-	1	1	1	0	0	0	0.5	0	0	0	1	0	0	0.17	0	0	0	0	0	1
530	439	3	2	2	0	0	5	2	0	3	0	0	0	1	0.67	0	0	0	0	0	0	-	0	10	3	7	2	0	3.67	3	0	6	1	1	0	1.83	3	0	5	3	0	0	1.83	1	0	0	0	0	0
531	5695	1	2	5	2	0	0	1.67	0	3	0	4	0	0	1.17	2	3	0	1	3	4	2.17	6	5	5	1	0	0	2.83	2	1	0	0	6	4	2.17	0	5	2	0	0	0	1.17	0	0	2	4	0	2
532	1897	12	0	5	3	1	0	3.5	4	5	7	1	0	0	2.83	0	3	5	2	3	0	2.17	0	0	6	0	0	0	1	2	0	6	5	4	0	2.83	7	7	8	3	0	1	4.33	2	0	9	0	2	4
533	330	4	13	4	0	0	0	3.5	0	0	0	4	0	0	0.67	0	2	0	0	1	1	0.67	0	3	0	0	5	0	1.33	0	0	0	0	0	0	-	0	0	1	0	0	8	1.5	0	0	1	0	0	0
534	502	0	0	4	3	3	0	1.67	0	0	3	0	3	0	1	1	0	10	7	0	0	3	0	0	1	1	0	0	0.33	0	0	0	0	0	0	-	0	0	0	0	0	3	0.5	0	0	2	0	0	3
535	972	1	6	1	11	5	0	4	0	3	0	1	0	0	0.67	1	0	0	0	0	0	0.17	1	2	0	1	0	0	0.67	4	2	1	3	0	4	2.33	4	10	4	0	1	3	3.67	9	0	0	0	1	5
536	464	1	2	0	2	1	9	2.5	3	3	1	2	0	0	1.5	0	2	0	2	2	1	1.17	0	0	0	0	1	0	0.17	1	2	3	2	0	2	1.67	0	1	3	2	0	4	1.67	4	0	1	0	0	0
537	296	0	0	1	0	0	0	0.17	0	0	1	0	28	0	4.83	4	2	0	0	0	4	1.67	0	0	0	0	0	0	-	1	4	5	0	2	0	2	0	5	1	1	1	0	1.33	20	0	0	0	0	2
538	364	0	0	0	1	10	0	1.83	1	0	1	0	0	15	2.83	0	0	1	4	3	0	1.33	2	0	0	0	0	0	0.33	1	1	0	2	0	0	0.67	0	0	0	18	0	0	3	0	0	0	0	1	0
539	348	53	0	9	0	0	0	10.33	0	0	0	1	0	0	0.17	2	153	0	0	0	0	25.83	0	0	0	0	3	0	0.5	3	1	2	0	0	0	1	0	0	6	0	0	0	1	0	0	16	0	0	0
540	8204	2	0	2	3	0	0	1.17	0	1	0	6	3	0	1.67	1	0	2	0	2	1	1	0	1	1	0	2	1	0.83	2	1	3	0	1	0	1.17	3	2	1	0	3	4	2.17	3	0	1	0	0	0
541	10191	0	3	4	1	1	0	1.5	3	1	0	0	0	0	0.67	2	1	2	1	2	1	1.5	0	0	1	0	0	0	0.17	1	3	3	5	4	3	3.17	4	4	0	0	0	0	1.33	4	0	6	0	0	0
542	532	2	0	3	1	0	0	1	3	0	10	1	0	0	2.33	1	2	0	1	0	3	1.17	0	0	6	0	2	0	1.33	1	1	1	5	0	0	1.33	3	3	0	3	0	7	2.67	0	0	0	1	1	0
543	8356	0	0	0	0	0	0	-	0	0	0	0	0	0	-	2	0	1	0	0	0	0.5	3	0	0	0	0	0	0.5	14	40	19	119	9	12	35.5	1	1	0	1	0	0	0.5	0	0	0	0	2	0
544	457	2	4	2	0	0	0	1.33	2	11	6	0	0	0	3.17	5	0	6	2	0	0	2.17	2	0	3	0	0	0	0.83	2	0	0	0	0	0	0.33	8	0	1	0	0	0	1.5	0	0	1	0	0	0
545	2453	0	4	1	0	0	0	0.83	0	0	0	0	0	0	-	0	0	0	2	2	0	0.67	0	0	0	4	0	0	0.67	0	0	1	2	1	2	1	2	0	2	1	0	0	0.83	11	0	1	0	0	1
546	7539	0	0	0	0	6	0	1	1	2	0	1	2	0	1	3	0	3	2	0	5	2.17	0	0	3	0	1	0	0.67	0	3	3	1	0	1	1.33	6	2	0	1	0	0	1.5	1	0	0	0	0	0
547	619	0	0	1	0	0	0	0.17	0	0	3	6	0	0	1.5	0	0	4	3	3	2	2	0	0	3	0	0	1	0.67	0	0	1	0	0	0	0.17	0	0	0	2	1	0	0.5	0	0	1	2	0	2
548	548	0	3	3	0	0	2	1.33	0	0	0	3	1	0	0.67	0	0	0	0	0	0	-	1	5	0	9	2	8	4.17	0	1	0	1	0	0	0.33	1	0	2	3	0	0	1	0	0	0	3	1	1
549	694	1	4	1	0	1	0	1.17	8	2	0	4	1	0	2.5	6	0	1	0	0	0	1.17	0	1	0	0	0	0	0.17	3	0	3	4	1	0	1.83	3	4	0	1	0	3	1.83	1	0	5	0	0	2
550	1237	1	0	0	1	0	0	0.33	2	0	1	0	0	0	0.5	4	1	6	0	1	2	2.33	10	6	0	0	0	0	2.67	2	0	0	0	1	1	0.67	1	2	0	0	0	0	0.5	0	8	0	1	0	0
551	216	0	6	0	3	0	7	2.67	1	0	0	3	0	1	0.83	0	0	1	1	0	2	0.67	0	0	0	0	0	0	-	0	0	0	0	1	0	0.17	2	1	3	2	0	0	1.33	0	0	1	1	0	0
552	268	0	0	0	1	0	0	0.17	0	0	5	0	0	6	1.83	0	0	7	9	0	0	2.67	0	0	7	0	0	0	1.17	0	0	1	0	0	0	0.17	0	0	0	0	4	0	0.67	0	0	0	0	1	3
553	335	1	0	0	4	0	3	1.33	3	0	0	0	8	0	1.83	0	0	0	1	4	0	0.83	1	0	0	1	0	0	0.33	0	0	0	0	2	0	0.33	0	0	1	2	1	0	0.67	0	0	0	1	0	0
554	417	0	0	7	1	0	0	1.33	0	2	3	0	0	0	0.83	12	3	6	3	3	1	4.67	0	0	0	0	2	5	1.17	5	10	3	2	3	2	4.17	4	0	2	4	0	1	1.83	0	0	17	11	0	0
555	393	0	2	1	0	0	0	0.5	0	0	0	0	0	0	-	1	1	0	1	1	0	0.67	0	0	0	0	0	0	-	0	0	0	0	0	0	-	0	2	0	1	0	0	0.5	0	0	1	1	0	0
556	2960	3	3	4	5	0	0	2.5	4	0	0	4	2	0	1.67	4	1	1	2	6	6	3.33	0	0	0	6	0	0	1	0	0	1	1	1	0	0.5	3	0	0	0	0	0	0.5	0	0	1	0	5	0
557	402	4	4	0	0	0	2	1.67	0	0	0	0	0	0	-	0	0	0	1	0	0	0.17	1	3	0	2	0	22	4.67	0	0	0	0	0	0	-	0	0	1	2	0	1	0.67	0	0	0	0	0	0
558	413	3	0	3	3	0	0	1.5	7	1	2	5	0	0	2.5	10	0	3	1	2	0	2.67	0	0	5	0	0	1	1	1	0	5	0	1	2	1.5	1	5	1	0	0	0	1.17	38	0	3	1	1	0
559	1017	1	0	3	0	0	0	0.67	3	7	0	1	0	0	1.83	0	2	0	3	1	0	1	0	2	0	1	1	0	0.67	0	0	0	0	0	3	0.5	0	1	1	0	0	0	0.33	111	25	2	0	2	0
560	244	3	11	0	0	0	1	2.5	1	1	0	2	0	0	0.67	0	0	0	0	0	1	0.17	0	18	0	0	2	0	3.33	1	0	4	0	0	0	0.83	0	4	0	0	1	3	1.33	4	0	0	0	0	0
561	378	5	0	1	1	0	1	1.33	6	0	0	0	1	0	1.17	14	5	3	0	0	4	4.33	0	0	0	0	0	0	-	3	4	4	1	0	1	2.17	4	4	8	0	0	0	2.67	0	0	0	0	0	0
562	387	0	0	0	0	0	0	-	0	0	2	0	0	0	0.33	0	0	0	3	0	3	1	0	0	6	0	0	0	1	1	0	1	4	0	0	1	0	0	0	0	0	0	-	4	0	2	0	3	2
563	372	0	0	0	0	0	0	-	0	9	1	2	2	1	2.5	0	0	2	0	5	1	1.33	0	0	5	0	0	0	0.83	0	0	1	0	1	0	0.33	0	0	5	1	0	2	1.33	0	0	0	0	2	1
564	505	0	0	1	0	0	0	0.17	0	0	0	0	6	0	1	0	0	5	4	0	0	1.5	0	0	0	0	0	0	-	0	0	1	0	0	0	0.17	0	0	0	2	4	0	1	0	0	0	0	0	0
565	411	0	0	0	0	0	0	-	1	0	0	0	0	0	0.17	0	0	0	0	0	0	-	0	0	0	0	0	0	-	0	1	0	0	0	0	0.17	0	0	0	0	0	0	-	0	0	0	0	0	0
566	742	0	1	3	7	8	0	3.17	0	2	1	0	1	7	1.83	0	5	1	0	1	0	1.17	0	1	0	1	3	0	0.83	0	1	0	0	0	0	0.17	6	1	0	0	0	0	1.17	0	0	2	0	0	1
567	341	5	0	3	2	0	6	2.67	2	0	0	2	0	0	0.67	1	1	1	1	0	0	0.67	0	0	0	0	0	0	-	0	0	2	4	0	5	1.83	6	9	0	0	0	0	2.5	0	0	4	1	0	0
568	12626	1	0	2	0	0	0	0.5	4	4	0	0	4	0	2	0	0	0	1	0	0	0.17	0	0	0	0	0	0	-	0	0	1	0	0	1	0.33	1	0	0	0	0	0	0.17	0	0	0	0	0	0
569	7891	0	0	0	0	0	0	-	0	0	0	2	0	0	0.33	2	3	0	0	0	0	0.83	0	0	0	0	0	0	-	15	0	1	0	0	0	2.67	2	0	0	0	0	0	0.33	5	0	4	0	0	0
570	453	0	0	0	0	0	0	-	0	0	0	0	0	0	-	1	3	0	0	0	0	0.67	0	0	0	0	0	0	-	0	0	1	0	0	2	0.5	1	0	0	0	0	0	0.17	0	0	1	0	0	0
571	298	0	0	0	0	0	0	-	0	0	0	0	0	1	0.17	0	0	0	0	2	0	0.33	0	0	5	22	0	0	4.5	0	0	0	0	0	0	-	0	0	0	0	0	0	-	0	0	0	0	0	0
572	925	4	2	2	1	1	3	2.17	2	0	2	3	2	1	1.67	1	1	0	1	0	0	0.5	0	1	0	0	2	0	0.5	0	1	0	2	0	0	0.5	1	0	0	0	0	0	0.17	4	0	1	0	0	1
573	680	1	2	12	2	1	0	3	2	1	0	9	0	0	2	3	0	1	1	1	0	1	0	0	0	0	5	0	0.83	2	2	3	17	2	6	5.33	10	8	2	6	3	6	5.83	3	0	2	1	1	0
574	360	0	0	0	0	0	0	-	0	0	0	0	0	0	-	0	0	0	0	0	0	-	0	0	0	0	0	0	-	0	0	0	0	0	0	-	0	0	0	0	0	0	-	0	0	0	0	0	0
575	398	0	1	0	0	0	0	0.17	0	0	0	0	0	0	-	0	0	0	1	1	0	0.33	0	0	0	0	0	2	0.33	0	0	0	0	0	0	-	2	0	1	0	0	0	0.5	0	0	0	0	0	0
576	5554	2	1	1	1	3	0	1.33	0	0	1	0	0	0	0.17	0	0	0	2	0	0	0.33	0	0	1	0	1	0	0.33	2	1	0	2	0	0	0.83	1	0	2	2	1	1	1.17	0	0	0	2	2	3
577	706	1	0	3	0	2	0	1	4	0	0	4	0	0	1.33	2	2	0	0	1	0	0.83	1	0	0	0	0	0	0.17	0	0	0	0	1	0	0.17	3	4	0	2	0	2	1.83	0	0	1	0	0	0
578	12439	8	0	0	0	0	0	1.33	0	0	12	0	0	0	2	1	0	4	4	2	0	1.83	0	0	0	0	3	0	0.5	0	0	0	0	0	0	-	0	0	0	0	2	0	0.33	0	0	0	0	0	4
579	6742	0	0	0	0	0	0	-	1	24	0	1	5	0	5.17	1	0	2	2	0	2	1.17	1	0	0	0	0	0	0.17	0	0	11	0	1	1	2.17	0	0	0	0	1	2	0.5	0	0	0	0	0	0
580	509	5	0	3	1	0	1	1.67	5	2	0	2	1	0	1.67	1	0	1	2	0	0	0.67	0	0	1	0	0	0	0.17	0	0	1	0	3	0	0.67	1	0	0	0	0	3	0.67	4	0	0	1	1	2
581	568	0	0	0	0	0	0	-	0	0	0	0	2	0	0.33	0	0	1	0	0	0	0.17	0	68	2	33	0	0	17.17	0	0	0	7	0	0	1.17	3	0	2	2	0	0	1.17	0	0	0	0	0	3
582	1354	0	0	0	0	0	7	1.17	0	0	14	0	0	0	2.33	3	0	1	0	1	0	0.83	3	0	0	0	0	0	0.5	9	1	2	0	5	3	3.33	0	0	0	0	0	0	-	13	18	0	1	2	3
583	1270	0	0	0	0	6	0	1	0	0	0	0	0	0	-	1	1	3	2	0	0	1.17	0	0	3	0	0	0	0.5	0	0	0	0	0	2	0.33	0	0	1	0	17	0	3	0	0	1	0	0	0
584	243	0	1	0	0	0	0	0.17	1	0	0	0	0	0	0.17	0	0	2	7	4	4	2.83	0	0	0	0	0	0	-	0	0	0	0	1	0	0.17	0	0	1	0	0	0	0.17	0	0	4	2	0	0
585	3874	0	0	0	4	0	0	0.67	0	0	0	0	0	0	-	5	7	0	0	0	0	2	0	2	5	0	0	0	1.17	4	8	4	2	2	15	5.83	1	7	0	1	1	0	1.67	0	0	0	0	0	0
586	478	3	0	3	0	14	0	3.33	0	0	3	4	0	1	1.33	3	2	1	0	5	0	1.83	0	0	2	0	0	0	0.33	1	3	3	4	2	7	3.33	0	4	1	0	0	0	0.83	0	0	2	0	2	1
587	1653	1	0	4	0	0	0	0.83	7	0	0	0	6	1	2.33	3	5	3	7	3	1	3.67	0	0	0	0	3	0	0.5	3	0	1	0	0	0	0.67	0	0	4	0	0	2	1	0	0	0	1	0	0
588	717	1	0	5	1	0	0	1.17	0	0	0	0	1	0	0.17	3	4	5	0	0	2	2.33	5	0	2	0	4	0	1.83	0	2	1	5	1	9	3	3	1	4	1	0	0	1.5	0	0	0	0	1	0
589	5153	0	0	0	0	0	0	-	1	0	0	0	0	0	0.17	3	0	0	2	0	4	1.5	0	0	0	0	0	0	-	4	0	0	0	4	0	1.33	0	0	0	0	0	0	-	0	0	2	0	1	0
590	339	0	0	0	0	0	1	0.17	0	0	0	0	0	0	-	0	0	0	0	0	1	0.17	0	0	0	0	0	0	-	3	0	0	0	0	0	0.5	0	0	0	0	0	1	0.17	0	0	0	0	0	0
591	521	1	0	2	0	0	0	0.5	0	0	0	9	0	0	1.5	0	0	0	0	0	1	0.17	0	0	1	0	0	6	1.17	0	0	6	4	1	0	1.83	4	12	0	7	0	0	3.83	0	0	1	0	0	0
592	704	0	2	0	0	0	3	0.83	0	0	0	0	0	6	1	1	0	0	0	0	0	0.17	0	0	0	5	0	3	1.33	0	0	0	1	0	1	0.33	0	4	0	4	4	1	2.17	0	0	0	0	0	4
593	691	4	0	11	21	0	0	6	17	13	8	4	0	0	7	0	4	0	0	2	0	1	0	0	0	1	0	0	0.17	9	0	0	4	0	2	2.5	0	0	12	0	14	0	4.33	0	0	3	0	0	0
594	12992	2	2	6	0	1	1	2	6	0	5	3	1	0	2.5	2	6	2	5	1	0	2.67	0	0	1	0	1	0	0.33	3	3	2	0	2	2	2	2	0	2	1	0	0	0.83	0	0	2	3	0	0
595	618	0	0	0	0	0	0	-	1	0	0	3	3	5	2	2	0	6	5	4	12	4.83	0	0	0	0	0	0	-	0	0	2	0	10	2	2.33	1	0	1	2	0	1	0.83	0	0	5	4	0	5
596	724	0	0	1	4	0	0	0.83	0	1	0	0	18	0	3.17	0	0	0	1	0	0	0.17	14	0	0	0	0	0	2.33	0	0	3	0	1	1	0.83	0	2	2	5	0	2	1.83	0	0	0	0	0	1
597	287	0	4	0	0	0	0	0.67	0	1	0	0	0	0	0.17	0	0	0	0	0	0	-	0	0	0	0	0	0	-	0	3	0	0	1	0	0.67	0	0	1	0	0	0	0.17	0	0	0	4	5	2
598	516	1	0	0	1	5	4	1.83	0	0	0	0	0	0	-	1	0	0	0	0	0	0.17	0	0	0	0	1	0	0.17	1	2	1	1	2	1	1.33	1	3	2	0	0	0	1	0	0	2	0	63	0
599	1967	8	0	1	0	0	0	1.5	0	0	0	0	0	0	-	5	4	1	1	0	0	1.83	0	0	0	0	0	0	-	1	1	0	0	0	0	0.33	5	2	0	4	9	0	3.33	0	0	0	0	0	0
600	10053	0	0	0	0	0	0	-	0	4	0	0	0	0	0.67	0	1	1	3	4	3	2	1	0	1	0	1	0	0.5	0	0	0	0	3	0	0.5	2	0	1	0	0	1	0.67	0	0	1	0	2	0
601	362	0	0	1	1	0	0	0.33	1	0	5	0	0	0	1	0	0	0	0	2	1	0.5	0	0	7	0	0	0	1.17	0	0	0	0	0	0	-	0	1	0	3	0	1	0.83	0	0	0	0	0	0
602	2806	1	0	0	1	0	0	0.33	1	0	3	2	0	0	1	3	0	0	2	2	3	1.67	0	0	2	0	1	0	0.5	2	0	2	3	1	22	5	0	1	1	2	0	1	0.83	0	0	0	1	0	1
603	293	3	2	0	0	1	2	1.33	0	0	1	4	6	0	1.83	0	0	0	0	0	0	-	2	1	1	0	2	6	2	0	0	0	0	1	0	0.17	1	0	1	1	6	0	1.5	0	1	0	1	1	3
604	4140	0	0	0	0	0	0	-	0	3	0	2	0	0	0.83	0	0	2	1	3	2	1.33	0	0	0	0	0	0	-	1	0	0	0	1	0	0.33	2	2	0	0	0	0	0.67	0	0	1	0	0	0
605	356	0	0	0	0	0	0	-	0	17	0	1	0	0	3	0	0	0	4	0	0	0.67	0	0	0	0	0	0	-	0	0	0	0	1	0	0.17	1	0	0	0	0	2	0.5	0	0	0	0	0	0
606	2870	0	0	1	1	0	0	0.33	0	1	1	2	0	6	1.67	1	2	4	0	0	0	1.17	0	0	0	0	0	0	-	0	0	0	0	0	0	-	0	0	0	1	0	0	0.17	0	0	0	0	278	1
607	9438	4	5	2	0	3	2	2.67	0	0	0	1	2	0	0.5	1	0	0	0	0	2	0.5	0	0	0	0	1	1	0.33	3	0	0	0	0	2	0.83	0	1	1	0	0	2	0.67	1	5	0	0	0	0
608	2298	0	0	1	0	0	0	0.17	2	1	1	0	0	3	1.17	4	3	8	2	2	0	3.17	0	0	0	0	0	0	-	0	0	2	2	0	4	1.33	0	0	0	1	0	0	0.17	0	0	0	0	0	5
609	3333	0	0	2	0	0	1	0.5	0	0	0	1	3	0	0.67	0	1	0	79	2	1	13.83	0	0	1	0	3	0	0.67	0	0	0	0	1	0	0.17	2	0	0	0	0	0	0.33	0	0	0	0	0	0
610	447	0	0	2	0	0	0	0.33	0	0	6	11	0	0	2.83	0	0	1	0	0	0	0.17	1	0	4	0	0	1	1	0	0	0	0	0	0	-	0	0	1	11	0	0	2	0	0	0	0	0	0
611	2725	6	0	0	0	0	0	1	2	1	0	1	0	0	0.67	0	0	0	1	0	0	0.17	0	0	4	0	1	0	0.83	0	2	1	5	3	5	2.67	3	6	6	4	0	0	3.17	0	0	3	0	0	0
612	5880	3	0	0	3	7	0	2.17	2	7	4	1	0	0	2.33	1	0	2	1	0	0	0.67	0	0	0	12	0	0	2	0	0	0	0	0	0	-	0	1	4	1	0	0	1	0	0	0	0	0	0
613	415	0	1	0	0	32	0	5.5	1	0	0	0	0	0	0.17	0	0	0	0	0	0	-	0	6	0	3	0	14	3.83	0	0	1	0	1	0	0.33	0	0	0	0	0	10	1.67	0	19	0	0	0	3
614	10019	6	1	3	2	2	0	2.33	1	0	0	8	0	11	3.33	0	1	0	1	2	0	0.67	2	0	1	0	0	0	0.5	0	1	1	1	2	1	1	2	4	1	2	0	0	1.5	0	0	0	9	0	0
615	4613	1	0	0	2	0	0	0.5	0	0	0	0	0	0	-	0	1	0	1	0	0	0.33	0	0	1	7	0	0	1.33	0	4	2	0	0	3	1.5	0	0	0	2	0	0	0.33	0	0	0	0	0	0
616	729	0	0	2	0	0	0	0.33	0	2	6	1	1	0	1.67	4	3	0	0	0	0	1.17	1	0	6	0	1	0	1.33	1	0	18	0	0	1	3.33	1	3	0	0	0	0	0.67	0	0	0	0	0	0
617	88	1	0	0	0	0	0	0.17	11	3	0	2	3	0	3.17	5	6	9	3	3	3	4.83	0	0	1	0	1	0	0.33	0	1	3	3	1	2	1.67	1	0	2	0	0	0	0.5	0	0	4	0	3	0
618	13393	0	4	0	0	6	5	2.5	0	0	6	0	0	0	1	0	2	0	2	3	0	1.17	0	0	0	0	1	0	0.17	0	0	1	0	0	1	0.33	0	1	0	0	0	0	0.17	0	0	0	2	23	0
619	2925	1	0	0	1	3	0	0.83	6	0	5	0	0	0	1.83	0	0	2	0	0	3	0.83	3	0	1	0	0	0	0.67	0	0	1	0	1	1	0.5	2	3	0	0	0	0	0.83	0	0	0	1	0	0
620	2160	1	1	0	0	5	1	1.33	0	0	0	0	1	0	0.17	0	0	0	0	0	0	-	7	1	0	2	0	2	2	0	0	0	0	0	0	-	0	0	1	2	0	0	0.5	0	0	0	0	3	5
621	6007	4	0	4	3	0	5	2.67	0	1	8	4	1	0	2.33	0	0	0	0	2	0	0.33	0	0	2	0	0	0	0.33	0	0	11	2	0	1	2.33	3	0	4	3	1	0	1.83	0	0	1	0	1	0
622	324	0	0	0	1	0	0	0.17	0	0	0	0	0	0	-	0	0	0	0	0	0	-	0	0	0	0	0	0	-	0	0	0	0	0	0	-	0	0	0	2	0	0	0.33	0	0	0	0	0	0
623	4553	0	0	1	2	0	0	0.5	1	2	4	1	0	0	1.33	2	1	4	2	1	0	1.67	2	0	6	0	0	0	1.33	1	0	0	0	0	0	0.17	0	1	8	0	4	0	2.17	0	0	4	0	2	0
624	2256	0	0	1	0	0	0	0.17	0	62	30	0	0	0	15.33	2	4	0	1	0	0	1.17	0	0	0	0	0	0	-	1	6	0	1	0	1	1.5	1	2	0	2	0	0	0.83	0	0	2	0	2	0
625	10811	1	0	0	1	1	2	0.83	4	0	4	0	0	0	1.33	1	0	0	0	1	8	1.67	0	0	2	0	5	0	1.17	0	1	2	0	4	2	1.5	0	0	1	0	0	0	0.17	0	0	2	3	0	1
626	615	0	0	4	0	0	3	1.17	0	0	0	4	12	0	2.67	2	0	0	1	0	0	0.5	0	0	0	0	0	0	-	0	0	1	0	1	0	0.33	1	0	0	1	0	0	0.33	0	0	0	0	0	0
627	2086	10	0	3	1	0	0	2.33	0	0	21	0	1	0	3.67	4	4	0	5	0	1	2.33	3	0	0	0	0	0	0.5	7	0	4	8	4	2	4.17	0	2	3	0	0	0	0.83	0	0	2	13	3	0
628	5811	2	0	3	2	0	0	1.17	1	7	0	1	1	0	1.67	3	2	0	2	4	0	1.83	0	3	1	7	1	0	2	1	0	1	0	4	1	1.17	1	3	2	0	0	0	1	13	20	5	0	1	0
629	253	0	0	1	1	0	0	0.33	3	0	0	1	2	0	1	0	0	0	1	0	0	0.17	0	0	0	0	0	0	-	0	0	0	0	0	0	-	0	0	0	0	0	0	-	0	0	0	0	0	0
630	7529	0	0	1	2	0	0	0.5	4	0	0	1	1	0	1	0	2	0	0	0	2	0.67	2	0	0	0	0	1	0.5	1	0	1	0	3	4	1.5	0	1	0	0	0	0	0.17	0	0	4	0	0	0
631	877	0	0	0	1	0	0	0.17	0	2	0	0	0	0	0.33	1	0	0	0	1	4	1	0	5	0	2	0	0	1.17	0	0	0	0	0	0	-	0	0	4	0	4	0	1.33	0	0	1	0	1	0
632	1480	4	0	0	1	1	0	1	1	0	0	0	0	8	1.5	4	1	0	0	0	0	0.83	0	1	0	0	2	0	0.5	0	0	0	0	4	12	2.67	2	0	1	1	0	0	0.67	0	0	10	0	1	1
633	459	3	6	5	4	9	0	4.5	1	0	0	0	0	0	0.17	0	0	2	3	3	4	2	0	1	0	0	0	0	0.17	1	0	1	0	1	0	0.5	0	4	0	0	1	1	1	0	0	1	0	1	2
634	645	0	0	0	0	1	0	0.17	2	7	6	1	0	0	2.67	1	1	3	0	0	0	0.83	1	0	0	0	0	0	0.17	3	0	1	0	0	0	0.67	1	3	1	0	0	0	0.83	2	0	0	0	0	1
635	2932	7	0	0	3	1	0	1.83	7	2	4	1	0	0	2.33	1	2	1	1	0	0	0.83	0	0	0	0	0	0	-	2	0	0	2	0	2	1	2	5	1	2	0	0	1.67	0	16	1	0	0	0
636	13299	1	0	1	2	1	0	0.83	3	0	0	4	0	0	1.17	0	1	4	1	1	1	1.33	1	0	0	0	0	0	0.17	9	2	2	4	0	2	3.17	0	4	0	1	0	2	1.17	0	0	0	0	0	0
637	2519	1	0	0	0	0	0	0.17	2	11	0	0	0	0	2.17	0	3	4	0	2	0	1.5	0	0	0	0	0	0	-	0	0	0	0	1	0	0.17	0	0	0	0	0	0	-	0	0	1	0	0	0
638	3472	1	4	0	1	1	0	1.17	1	0	5	2	0	0	1.33	0	0	0	1	0	0	0.17	1	2	4	1	1	3	2	0	2	0	1	1	0	0.67	0	1	0	0	8	2	1.83	3	0	0	1	0	2
639	353	0	0	0	0	0	0	-	5	0	0	0	0	0	0.83	3	4	0	1	0	1	1.5	0	0	0	0	0	0	-	0	0	0	0	0	0	-	0	5	9	0	0	0	2.33	0	0	0	0	0	0
640	472	0	0	0	0	0	0	-	0	0	0	3	0	0	0.5	0	0	0	1	0	1	0.33	0	10	0	0	0	0	1.67	0	0	0	0	0	0	-	0	0	0	1	3	5	1.5	0	0	0	1	0	0
641	328	0	0	0	0	0	0	-	0	0	0	0	0	0	-	0	0	0	0	0	0	-	0	0	0	0	0	0	-	0	1	1	0	0	0	0.33	0	0	0	0	0	0	-	12	0	0	0	0	2
642	344	0	6	2	3	0	0	1.83	2	0	0	0	0	0	0.33	1	0	0	5	0	0	1	0	0	10	0	0	0	1.67	0	0	4	0	0	0	0.67	5	0	0	2	0	0	1.17	0	0	2	0	0	1
643	584	0	4	5	4	0	1	2.33	2	11	2	0	0	0	2.5	0	0	0	1	0	0	0.17	0	2	0	3	1	0	1	0	0	2	5	0	4	1.83	5	17	1	5	1	1	5	0	0	0	0	0	0
644	489	2	0	3	2	2	0	1.5	2	0	1	0	0	2	0.83	2	2	1	0	2	0	1.17	1	0	0	0	0	0	0.17	1	0	0	0	0	0	0.17	0	1	0	0	0	0	0.17	0	0	1	0	0	0
645	308	2	6	3	0	0	0	1.83	2	0	0	3	0	0	0.83	3	4	2	3	2	4	3	0	0	0	0	0	0	-	3	8	5	0	1	5	3.67	1	0	2	0	0	0	0.5	0	0	2	0	1	0
646	653	5	0	1	1	0	0	1.17	4	7	0	7	0	0	3	6	0	4	0	2	0	2	0	0	0	0	1	0	0.17	0	4	6	6	2	0	3	17	4	1	9	0	1	5.33	0	0	2	0	1	0
647	11545	41	0	1	0	0	3	7.5	0	1	0	0	1	0	0.33	0	2	0	1	5	2	1.67	0	0	0	0	1	9	1.67	0	3	1	0	0	0	0.67	3	0	2	2	0	0	1.17	0	0	1	0	33	0
648	963	0	3	4	1	5	1	2.33	4	2	0	2	2	0	1.67	2	1	4	0	3	0	1.67	0	0	1	0	0	0	0.17	4	1	0	0	1	9	2.5	4	1	2	3	0	12	3.67	0	0	1	0	0	7
649	688	0	0	2	26	0	0	4.67	7	10	2	4	0	0	3.83	9	1	7	10	2	0	4.83	0	2	0	6	0	0	1.33	0	1	5	0	0	14	3.33	3	3	5	0	0	0	1.83	1	0	1	0	0	0
650	377	0	8	0	0	1	4	2.17	2	0	0	0	0	0	0.33	1	0	1	0	0	0	0.33	0	0	0	0	0	7	1.17	0	0	0	0	0	0	-	0	0	1	2	0	0	0.5	0	0	0	0	0	0
651	13297	1	0	2	0	0	0	0.5	2	1	9	2	0	0	2.33	2	1	0	1	1	0	0.83	0	0	5	0	0	0	0.83	3	0	3	0	0	4	1.67	1	12	0	9	0	0	3.67	5	0	2	1	0	4
652	547	0	0	0	0	0	5	0.83	4	0	0	0	0	0	0.67	0	0	0	0	0	5	0.83	0	0	0	0	0	0	-	0	0	0	0	0	0	-	0	0	0	1	0	3	0.67	0	0	0	0	0	1
653	496	0	0	2	0	0	0	0.33	0	2	1	5	1	0	1.5	0	0	1	3	4	3	1.83	0	0	0	0	0	1	0.17	0	0	1	0	0	0	0.17	0	0	2	0	0	0	0.33	0	0	1	0	1	0
654	368	0	0	0	0	13	0	2.17	0	0	1	0	10	0	1.83	1	0	0	0	0	0	0.17	0	0	0	0	5	0	0.83	0	0	0	0	1	0	0.17	0	0	0	0	0	0	-	0	0	0	0	0	0
655	416	4	2	0	1	0	0	1.17	0	0	0	0	1	0	0.17	0	0	0	1	0	0	0.17	0	0	0	2	3	6	1.83	0	1	1	0	0	0	0.33	0	0	5	0	0	1	1	0	0	0	0	0	3
656	675	0	2	1	1	0	0	0.67	3	0	0	0	0	0	0.5	1	0	0	0	0	0	0.17	0	0	0	0	8	0	1.33	0	0	0	2	1	0	0.5	1	2	0	1	0	0	0.67	0	0	1	0	0	0
657	5916	0	0	0	2	0	0	0.33	0	7	0	1	0	0	1.33	0	3	2	0	0	0	0.83	0	0	0	0	2	0	0.33	0	2	2	1	0	0	0.83	0	8	0	1	0	0	1.5	0	0	1	5	0	3
658	359	0	0	4	0	5	0	1.5	0	9	3	0	0	0	2	0	1	1	0	1	0	0.5	5	1	0	10	0	0	2.67	0	1	0	1	0	0	0.33	0	0	0	1	0	0	0.17	0	0	0	0	1	0
659	670	0	0	0	0	0	0	-	0	3	0	2	0	0	0.83	0	3	0	0	6	0	1.5	3	12	0	0	0	0	2.5	0	0	2	0	4	0	1	0	0	0	0	0	0	-	0	0	0	0	0	0
660	396	0	0	0	1	0	8	1.5	0	0	0	0	3	0	0.5	0	0	0	0	0	0	-	0	0	0	0	0	0	-	0	1	0	0	0	0	0.17	0	3	0	0	0	2	0.83	0	0	0	0	0	0
661	190	0	0	0	0	0	0	-	0	0	0	0	0	0	-	0	0	0	0	0	0	-	0	0	0	0	0	0	-	0	0	0	0	0	0	-	0	0	0	0	0	0	-	0	0	0	0	0	0
662	7507	7	0	1	0	0	0	1.33	4	5	2	1	1	0	2.17	1	3	4	0	2	7	2.83	0	0	0	0	0	1	0.17	2	4	2	6	2	1	2.83	0	0	0	0	0	0	-	0	0	0	0	0	0
663	5694	4	0	5	0	0	0	1.5	1	0	3	0	0	0	0.67	0	6	6	0	0	1	2.17	0	0	2	0	5	0	1.17	0	0	0	0	0	1	0.17	3	5	0	0	0	0	1.33	0	0	0	0	1	0
664	6872	1	2	1	1	1	4	1.67	0	1	0	0	0	3	0.67	0	0	7	0	0	1	1.33	0	0	4	0	0	0	0.67	0	0	0	0	0	1	0.17	0	2	6	7	1	4	3.33	0	6	0	0	0	3
665	6719	0	0	0	2	0	1	0.5	0	0	7	0	1	3	1.83	0	0	0	3	0	1	0.67	0	0	8	0	1	0	1.5	0	1	0	0	0	0	0.17	0	0	3	2	0	0	0.83	0	0	1	0	0	2
666	449	0	0	0	0	0	0	-	0	0	0	5	0	9	2.33	3	0	6	3	3	0	2.5	0	0	10	0	0	0	1.67	0	0	0	0	1	1	0.33	0	3	0	0	0	0	0.5	0	0	1	0	0	0
667	480	1	0	0	0	0	0	0.17	0	0	0	0	0	0	-	1	0	1	1	0	0	0.5	0	0	0	0	0	0	-	0	0	1	0	0	0	0.17	0	0	0	0	0	0	-	0	0	0	0	0	0
668	333	0	0	1	0	0	0	0.17	0	0	0	3	0	0	0.5	0	0	0	1	0	0	0.17	0	0	0	0	0	0	-	0	0	0	0	0	0	-	0	0	0	1	0	4	0.83	0	0	0	0	0	0
669	13538	0	1	0	1	0	0	0.33	0	3	0	1	0	0	0.67	1	0	0	0	0	0	0.17	0	0	0	0	0	0	-	0	0	0	0	0	2	0.33	0	0	0	0	0	0	-	0	0	0	0	0	0
670	13441	2	1	0	0	0	15	3	0	0	0	0	0	0	-	0	0	0	0	0	0	-	0	0	1	3	6	3	2.17	0	1	0	0	2	0	0.5	0	0	0	1	5	1	1.17	4	0	0	0	0	0
671	446	0	0	1	1	0	0	0.33	1	0	0	0	0	0	0.17	0	0	0	0	0	1	0.17	0	0	3	0	0	0	0.5	0	0	0	0	0	0	-	0	2	2	0	3	0	1.17	0	0	3	0	1	1
672	262	0	0	0	0	0	0	-	0	0	0	0	0	0	-	0	0	0	0	0	0	-	0	0	3	0	0	0	0.5	0	0	0	1	1	0	0.33	0	0	1	1	0	0	0.33	0	0	0	0	0	7
673	716	8	0	1	0	1	14	4	0	0	0	0	0	0	-	0	2	0	0	0	0	0.33	2	0	0	0	3	0	0.83	1	1	4	0	2	0	1.33	0	0	1	2	3	0	1	0	0	0	0	1	0
674	9996	5	1	1	0	0	0	1.17	1	14	1	3	0	0	3.17	3	2	0	0	0	0	0.83	0	0	0	0	1	0	0.17	0	0	0	3	2	0	0.83	1	1	2	1	0	5	1.67	4	0	0	3	0	1
675	13506	0	0	0	0	0	0	-	0	0	3	4	2	0	1.5	0	0	1	1	1	2	0.83	1	0	1	3	2	0	1.17	0	0	1	0	0	1	0.33	0	0	0	0	3	2	0.83	0	0	1	0	4	4
676	613	2	0	2	6	0	0	1.67	2	4	1	0	0	0	1.17	0	1	1	2	1	2	1.17	0	0	0	0	0	0	-	6	2	1	3	1	0	2.17	3	5	0	2	0	0	1.67	0	0	4	1	0	1
677	3660	2	1	0	0	0	0	0.5	0	1	0	0	0	0	0.17	0	0	0	1	0	1	0.33	0	0	0	5	1	1	1.17	0	0	0	2	0	0	0.33	1	0	1	1	1	0	0.67	10	0	0	0	1	0
678	1116	1	0	0	1	0	0	0.33	8	12	0	0	0	0	3.33	0	1	3	0	2	0	1	0	0	1	0	0	0	0.17	0	0	1	0	0	3	0.67	2	0	0	0	0	0	0.33	0	9	0	1	0	1
679	872	0	2	3	2	1	0	1.33	3	6	8	2	3	0	3.67	0	0	0	2	0	1	0.5	0	0	1	0	0	0	0.17	2	0	3	2	2	8	2.83	7	3	1	1	0	0	2	0	0	2	0	1	10
680	10490	1	0	2	0	0	0	0.5	15	19	1	1	0	0	6	1	1	2	1	3	0	1.33	0	0	0	0	0	0	-	1	4	6	5	0	7	3.83	0	3	0	1	0	1	0.83	0	0	0	0	0	0
681	1433	3	1	1	2	0	0	1.17	1	2	1	1	0	0	0.83	3	1	1	1	0	0	1	0	0	0	0	2	1	0.5	1	1	2	1	3	0	1.33	5	12	2	9	0	0	4.67	0	0	1	0	0	0
682	292	2	0	0	0	1	0	0.5	0	4	0	1	0	0	0.83	2	0	0	1	0	0	0.5	0	3	0	13	0	0	2.67	0	2	0	0	0	0	0.33	2	0	0	0	0	0	0.33	0	0	0	7	0	0
683	501	0	0	6	1	0	0	1.17	1	14	0	1	2	2	3.33	1	9	2	2	4	0	3	0	0	0	0	0	0	-	1	2	2	0	1	0	1	1	1	0	0	0	0	0.33	0	0	1	3	1	3
684	722	0	0	1	0	0	0	0.17	0	0	0	0	0	0	-	0	0	0	0	0	0	-	0	0	0	0	0	0	-	0	1	0	0	4	0	0.83	0	0	1	3	0	4	1.33	0	0	0	3	0	0
685	5378	0	0	34	7	0	0	6.83	0	8	2	11	1	0	3.67	0	2	0	0	3	0	0.83	0	0	0	0	0	0	-	0	0	3	5	2	0	1.67	0	2	0	0	0	1	0.5	0	0	0	0	0	0
686	465	0	0	0	0	0	0	-	0	0	0	0	0	0	-	0	0	0	0	0	0	-	0	0	0	0	0	0	-	0	0	0	0	0	0	-	0	0	0	0	0	0	-	0	0	0	0	0	0
687	778	1	0	0	2	4	4	1.83	0	0	0	0	1	0	0.17	1	1	4	1	0	0	1.17	0	1	9	0	1	0	1.83	0	2	1	0	0	0	0.5	0	0	0	1	0	5	1	0	0	1	0	0	0
688	4344	0	0	2	0	0	0	0.33	1	0	0	0	0	0	0.17	0	0	2	1	0	0	0.5	1	0	0	0	0	0	0.17	1	0	0	0	0	0	0.17	15	0	0	0	0	0	2.5	2	0	4	0	0	0
689	769	2	0	0	0	0	3	0.83	4	2	2	2	0	0	1.67	1	0	0	1	1	1	0.67	0	2	2	0	0	0	0.67	0	0	2	2	1	0	0.83	2	5	5	0	0	0	2	0	0	1	0	1	0
690	3334	3	0	0	0	6	0	1.5	0	0	2	0	0	0	0.33	0	0	0	0	6	2	1.33	0	0	1	0	1	0	0.33	1	1	1	0	1	0	0.67	1	0	0	0	0	0	0.17	0	0	3	0	3	0
691	479	0	0	2	2	0	0	0.67	3	4	2	1	0	0	1.67	2	0	0	0	0	1	0.5	1	0	0	0	0	0	0.17	0	0	1	2	1	0	0.67	5	7	0	2	0	1	2.5	0	0	1	0	1	0
692	1207	0	0	3	3	4	0	1.67	2	6	3	0	0	1	2	6	6	1	7	0	0	3.33	0	0	0	0	1	0	0.17	1	1	0	1	2	0	0.83	0	0	0	0	1	2	0.5	0	0	1	0	1	0
693	425	0	0	0	0	0	0	-	2	0	8	0	0	0	1.67	0	1	4	1	0	6	2	2	0	0	0	0	0	0.33	0	0	0	0	0	0	-	0	38	0	0	0	0	6.33	0	0	0	0	0	0
694	2613	3	0	2	1	0	0	1	10	0	3	0	0	0	2.17	2	0	3	0	0	1	1	0	0	4	0	0	0	0.67	2	2	3	0	3	0	1.67	5	15	2	1	0	0	3.83	8	0	0	0	0	1
695	388	0	4	2	1	0	0	1.17	4	0	0	0	2	0	1	2	1	3	0	0	2	1.33	0	0	0	0	0	0	-	6	0	2	0	4	2	2.33	6	4	2	2	0	0	2.33	0	0	0	2	0	2
696	254	18	0	0	0	0	0	3	8	0	8	0	0	0	2.67	0	0	0	0	0	0	-	0	5	0	0	0	0	0.83	0	1	0	0	0	0	0.17	0	0	0	0	0	0	-	0	0	0	0	0	0
697	420	0	0	0	0	0	0	-	0	0	0	0	0	0	-	0	1	0	0	0	0	0.17	0	0	0	0	0	0	-	11	0	20	0	0	3	5.67	0	0	0	0	0	0	-	0	0	0	0	0	0
698	932	0	0	0	0	2	0	0.33	0	0	0	0	0	0	-	0	1	0	0	0	0	0.17	0	0	0	4	0	0	0.67	0	0	4	0	0	1	0.83	1	4	1	0	7	0	2.17	0	0	1	0	2	4
699	703	0	0	1	0	0	0	0.17	0	6	0	2	0	0	1.33	0	1	1	0	0	1	0.5	2	0	0	0	0	2	0.67	4	1	0	0	0	5	1.67	4	0	0	0	0	0	0.67	0	0	4	0	0	1
700	334	0	5	0	0	0	0	0.83	4	1	0	0	1	0	1	0	0	1	0	0	0	0.17	0	0	0	1	0	0	0.17	0	1	0	1	3	3	1.33	0	0	2	0	0	0	0.33	0	0	0	0	0	0
701	859	6	1	0	3	0	3	2.17	0	0	6	1	5	0	2	0	1	0	1	0	2	0.67	0	1	0	0	0	0	0.17	2	0	0	3	2	0	1.17	7	11	2	0	1	4	4.17	0	0	2	0	0	0
702	2961	0	2	1	2	1	0	1	0	0	0	0	1	0	0.17	5	0	0	0	0	0	0.83	1	0	0	0	0	0	0.17	0	0	0	0	1	0	0.17	2	1	1	1	0	0	0.83	0	0	0	0	0	0
703	574	0	0	0	0	0	0	-	5	0	0	0	0	0	0.83	0	0	2	0	0	0	0.33	0	2	0	0	0	0	0.33	0	0	1	0	0	0	0.17	1	0	0	0	0	0	0.17	0	0	0	0	0	0
704	537	0	0	1	0	0	0	0.17	3	0	1	0	2	0	1	0	0	0	0	2	1	0.5	0	0	13	0	0	0	2.17	0	0	1	0	0	1	0.33	0	2	0	1	0	0	0.5	0	0	0	0	0	0
705	10718	0	1	2	1	9	0	2.17	1	11	0	1	0	0	2.17	2	0	0	0	5	1	1.33	2	0	15	0	0	0	2.83	0	1	0	1	5	3	1.67	1	1	1	0	0	0	0.5	4	0	0	0	0	0
706	2042	0	0	3	2	4	0	1.5	4	0	2	3	8	0	2.83	1	0	3	0	5	0	1.5	10	0	0	0	0	0	1.67	0	0	1	4	4	3	2	1	3	2	2	0	1	1.5	0	0	2	0	0	0
707	500	0	0	3	1	1	7	2	2	0	3	1	0	0	1	1	0	0	2	2	0	0.83	0	0	0	0	0	0	-	2	0	3	3	1	1	1.67	7	2	1	0	0	4	2.33	0	0	4	1	0	0
708	442	2	0	4	0	0	0	1	1	0	1	0	0	0	0.33	7	1	0	2	1	3	2.33	0	0	0	0	0	0	-	4	9	12	0	2	6	5.5	1	0	0	1	0	0	0.33	1	0	4	0	0	0
709	355	0	0	0	0	0	0	-	0	0	0	0	0	0	-	0	0	0	0	0	0	-	0	3	0	0	0	0	0.5	0	0	0	0	0	0	-	0	0	0	0	0	0	-	0	0	0	0	0	0
710	522	1	0	0	2	1	0	0.67	0	0	0	0	0	0	-	0	0	0	0	0	0	-	0	1	1	0	0	3	0.83	0	0	0	0	0	0	-	0	0	0	0	1	0	0.17	0	0	1	0	0	0
711	554	0	0	0	0	0	0	-	3	0	0	5	4	0	2	9	0	1	0	2	2	2.33	0	0	0	0	0	0	-	9	28	3	2	1	10	8.83	0	0	0	0	0	1	0.17	0	0	0	0	0	0
712	1147	1	0	3	1	0	0	0.83	4	0	2	3	0	0	1.5	0	1	1	0	1	5	1.33	0	0	2	0	4	0	1	1	0	2	1	4	1	1.5	0	2	0	4	0	0	1	0	0	1	6	2	0
713	4441	1	3	3	0	0	0	1.17	4	1	5	5	2	0	2.83	0	1	0	0	0	1	0.33	1	1	2	0	3	1	1.33	1	1	1	0	0	1	0.67	2	2	1	0	0	0	0.83	0	0	1	0	0	1
714	337	0	0	2	0	2	2	1	3	1	0	0	4	0	1.33	0	1	2	3	6	3	2.5	1	0	1	0	0	0	0.33	0	0	0	1	0	0	0.17	3	2	0	0	0	0	0.83	0	0	0	0	0	0
715	373	0	0	0	0	0	0	-	0	0	0	6	0	0	1	0	0	0	34	0	0	5.67	0	0	0	222	0	0	37	0	0	1	0	0	0	0.17	0	2	0	0	0	0	0.33	0	0	0	0	0	0
716	3103	0	0	6	10	0	0	2.67	2	10	1	4	0	0	2.83	0	7	0	2	1	0	1.67	0	0	0	0	0	0	-	1	0	2	3	3	0	1.5	1	3	0	0	1	0	0.83	0	0	4	1	1	0
717	274	0	0	0	0	0	0	-	0	0	3	0	0	0	0.5	0	0	0	1	1	1	0.5	0	0	0	0	2	0	0.33	0	0	0	0	0	0	-	0	0	0	0	0	0	-	0	0	1	0	0	0
718	965	0	0	3	1	5	1	1.67	0	4	0	0	0	0	0.67	1	0	2	0	0	0	0.5	0	0	7	0	2	0	1.5	2	3	7	0	3	6	3.5	1	0	1	0	0	0	0.33	0	0	3	0	2	0
719	1022	0	0	0	0	0	7	1.17	2	4	0	0	0	0	1	1	0	0	1	0	1	0.5	0	0	0	0	0	2	0.33	0	0	1	0	1	0	0.33	1	1	0	3	1	2	1.33	0	0	0	0	3	0
720	678	0	1	0	1	2	0	0.67	1	0	0	0	0	0	0.17	2	0	3	5	3	1	2.33	0	0	0	0	0	0	-	0	0	0	0	0	0	-	0	0	0	0	13	0	2.17	0	0	0	0	0	0
721	990	3	2	0	0	0	0	0.83	0	3	0	0	0	0	0.5	0	0	0	1	0	0	0.17	0	0	0	0	0	9	1.5	0	1	0	0	3	0	0.67	1	1	1	0	0	1	0.67	0	0	0	0	2	0
722	399	0	0	0	0	0	0	-	0	0	0	0	8	31	6.5	0	0	2	3	0	0	0.83	0	0	7	0	0	0	1.17	0	0	2	0	3	2	1.17	0	0	0	0	0	0	-	1	0	0	0	0	0
723	409	0	3	0	0	0	0	0.5	0	0	0	0	2	0	0.33	0	0	0	2	0	0	0.33	0	0	0	0	0	0	-	0	1	0	0	0	0	0.17	2	1	0	1	0	2	1	0	0	0	1	0	0
724	212	0	0	0	0	0	3	0.5	0	0	0	0	0	0	-	11	4	0	2	0	0	2.83	0	0	0	0	0	0	-	0	16	0	0	0	0	2.67	3	2	0	2	3	0	1.67	0	0	0	0	0	0
725	798	0	0	0	0	0	0	-	0	0	0	1	0	0	0.17	3	0	3	0	4	6	2.67	0	0	12	0	2	0	2.33	1	0	1	0	0	2	0.67	1	0	4	0	0	0	0.83	1	0	4	3	0	4
726	431	0	0	0	0	0	0	-	1	4	8	0	0	0	2.17	0	0	0	1	0	0	0.17	0	0	0	0	3	0	0.5	0	0	0	0	0	0	-	1	0	0	0	0	0	0.17	0	0	0	0	0	0
727	564	0	3	2	1	0	0	1	1	0	6	0	0	0	1.17	1	4	1	0	0	1	1.17	0	0	1	0	0	0	0.17	1	0	1	3	1	0	1	6	1	0	0	2	0	1.5	1	0	0	0	0	0
728	799	0	0	0	0	0	0	-	0	0	0	0	0	0	-	0	0	0	0	1	0	0.17	0	0	0	0	0	0	-	0	0	0	0	0	0	-	0	0	0	0	0	2	0.33	0	0	0	0	1	0
729	819	1	19	0	2	0	0	3.67	1	8	0	1	0	0	1.67	0	0	0	0	0	1	0.17	0	3	0	0	1	2	1	0	0	2	2	1	0	0.83	0	0	1	40	0	0	6.83	0	0	0	0	0	0
730	7973	1	0	0	0	0	0	0.17	0	0	0	0	0	0	-	8	8	2	0	0	0	3	1	1	0	0	2	0	0.67	0	0	0	0	2	1	0.5	0	0	0	2	0	1	0.5	90	29	1	7	6	5
731	1320	2	0	0	0	0	0	0.33	2	1	0	0	10	0	2.17	0	0	0	0	0	20	3.33	0	0	0	0	0	0	-	1	0	0	0	0	0	0.17	0	0	0	0	0	0	-	0	0	0	13	0	0
732	689	0	0	0	0	0	0	-	1	0	0	0	0	0	0.17	2	0	4	3	2	0	1.83	0	0	0	0	0	0	-	0	0	0	0	0	0	-	0	1	1	0	0	0	0.33	0	0	1	0	0	0
733	803	1	0	1	2	0	0	0.67	2	0	0	2	0	0	0.67	0	0	0	3	0	3	1	0	2	0	0	0	0	0.33	0	0	1	1	1	0	0.5	2	5	0	3	4	1	2.5	0	0	0	4	0	1
734	534	0	0	0	0	0	0	-	0	0	0	0	0	0	-	0	0	0	0	0	1	0.17	0	0	1	0	0	0	0.17	0	1	1	0	0	10	2	0	0	0	0	0	0	-	0	0	4	0	0	0
735	316	0	0	0	0	1	0	0.17	0	0	1	0	0	0	0.17	0	0	1	0	4	2	1.17	0	0	0	0	1	0	0.17	0	0	0	0	0	0	-	0	0	1	0	0	0	0.17	0	0	0	0	0	0
736	5235	0	0	0	1	0	0	0.17	0	0	3	0	3	0	1	0	0	1	5	1	2	1.5	0	0	5	4	0	0	1.5	1	1	0	0	0	0	0.33	1	1	1	1	0	2	1	0	0	3	0	0	2
737	787	0	0	0	1	0	0	0.17	0	0	0	0	9	0	1.5	0	0	1	1	0	0	0.33	0	0	1	0	0	0	0.17	0	0	0	0	0	0	-	0	0	0	0	0	3	0.5	0	0	0	0	0	0
738	888	0	0	0	0	0	0	-	0	0	0	0	0	0	-	0	0	0	1	0	0	0.17	0	0	0	3	0	1	0.67	0	0	0	0	0	0	-	0	0	0	0	0	0	-	0	0	0	0	0	0
739	1605	2	0	0	0	0	0	0.33	0	0	1	0	11	0	2	0	0	0	0	2	2	0.67	0	0	0	0	6	0	1	0	0	2	1	1	14	3	0	1	6	4	1	1	2.17	0	0	4	0	3	7
740	1050	0	0	4	0	0	0	0.67	2	1	0	0	0	0	0.5	10	16	14	12	7	5	10.67	0	0	0	0	0	0	-	9	1	6	4	3	2	4.17	0	1	0	0	0	6	1.17	1	0	2	0	0	0
741	699	1	0	0	0	0	0	0.17	0	0	0	0	1	0	0.17	0	0	1	0	0	0	0.17	0	0	0	0	0	0	-	0	0	6	0	0	0	1	0	0	3	3	0	0	1	0	0	0	0	0	0
742	379	0	9	0	1	4	0	2.33	0	0	0	0	0	0	-	0	0	0	7	0	0	1.17	0	0	1	0	2	2	0.83	0	0	0	3	0	0	0.5	1	1	1	1	0	0	0.67	0	0	0	2	0	0
743	588	0	7	0	0	0	0	1.17	0	6	0	1	0	0	1.17	1	0	0	0	0	0	0.17	1	0	0	0	0	0	0.17	0	0	0	0	0	0	-	0	0	0	0	2	0	0.33	0	0	0	0	0	0
744	313	0	0	19	1	1	0	3.5	0	3	0	0	0	0	0.5	1	1	1	2	0	0	0.83	0	0	0	0	0	0	-	0	0	5	0	0	1	1	0	0	0	0	0	0	-	0	0	0	0	0	0
745	3809	0	0	3	4	0	0	1.17	0	4	0	6	1	0	1.83	3	0	0	0	0	0	0.5	0	0	0	0	0	0	-	3	0	0	2	3	7	2.5	1	8	1	0	1	0	1.83	9	0	0	0	6	1
746	4888	0	0	0	1	0	0	0.17	2	2	0	0	0	0	0.67	1	0	0	0	1	2	0.67	0	0	0	0	0	0	-	0	0	0	2	3	0	0.83	1	0	0	0	0	0	0.17	0	0	0	0	0	0
747	13412	0	0	0	0	0	0	-	0	0	0	1	1	0	0.33	1	0	0	0	0	0	0.17	0	0	6	0	0	0	1	0	0	1	0	0	0	0.17	2	1	0	0	0	0	0.5	0	0	2	0	0	0
748	410	1	5	1	5	0	0	2	1	0	0	10	0	0	1.83	2	1	0	1	0	0	0.67	0	0	0	0	1	0	0.17	0	0	5	1	4	3	2.17	3	7	0	0	0	0	1.67	0	0	1	2	1	2
749	475	0	0	0	0	0	0	-	0	0	0	0	1	0	0.17	5	1	4	0	0	0	1.67	0	0	0	0	0	0	-	0	0	0	0	3	1	0.67	0	9	0	0	0	0	1.5	0	0	0	0	1	0
750	412	0	0	6	0	0	0	1	0	0	0	0	0	0	-	1	0	0	0	0	0	0.17	0	0	0	0	0	0	-	0	0	0	0	0	0	-	0	0	0	0	0	0	-	0	0	0	0	0	0
751	3220	2	0	1	1	0	0	0.67	0	1	6	0	5	0	2	5	3	0	3	0	0	1.83	0	0	0	0	0	0	-	2	1	0	1	0	0	0.67	1	1	0	0	0	0	0.33	0	0	0	0	0	0
752	674	1	0	2	2	0	0	0.83	8	1	4	2	0	0	2.5	3	3	0	1	0	0	1.17	0	0	0	0	0	0	-	0	2	1	0	6	3	2	4	3	2	1	1	0	1.83	0	0	4	1	1	1
753	11897	0	0	0	0	0	0	-	0	0	0	1	0	0	0.17	0	8	0	1	7	2	3	0	0	0	1	3	0	0.67	0	0	3	0	0	0	0.5	0	0	0	2	0	1	0.5	0	0	0	0	1	0
754	445	3	0	0	2	0	0	0.83	8	0	0	0	1	0	1.5	0	0	0	0	0	0	-	0	0	0	0	0	0	-	0	0	0	0	1	0	0.17	1	0	0	0	0	0	0.17	0	0	0	0	0	0
755	572	0	0	1	0	0	0	0.17	0	2	0	0	0	0	0.33	0	2	0	0	1	3	1	2	0	0	0	0	0	0.33	0	0	0	0	1	5	1	1	0	0	0	1	0	0.33	0	0	0	0	0	4
756	607	0	0	2	4	1	0	1.17	0	0	0	0	0	0	-	0	0	0	0	2	4	1	3	0	0	0	5	0	1.33	0	0	1	0	1	0	0.33	4	0	0	0	0	1	0.83	0	0	0	0	0	1
757	708	1	0	0	1	0	0	0.33	0	0	0	1	1	0	0.33	0	0	6	2	0	0	1.33	0	0	0	0	0	0	-	0	0	0	0	0	1	0.17	0	0	0	0	0	0	-	0	0	0	1	0	1
758	4811	0	0	1	6	0	3	1.67	0	0	0	2	0	0	0.33	2	0	1	0	0	0	0.5	0	1	0	0	0	0	0.17	2	0	2	3	5	2	2.33	2	1	1	0	0	0	0.67	0	0	0	0	3	0
759	923	2	0	1	3	0	0	1	9	0	0	0	0	0	1.5	6	1	3	3	0	1	2.33	0	0	1	0	0	0	0.17	0	0	1	1	0	0	0.33	6	9	2	2	0	0	3.17	0	0	1	0	0	0
760	690	0	0	3	0	0	0	0.5	6	0	0	0	0	2	1.33	0	2	0	0	1	4	1.17	0	0	2	0	2	0	0.67	0	0	0	1	1	0	0.33	1	0	4	0	3	0	1.33	0	0	0	0	1	3
761	12669	0	4	4	0	0	0	1.33	0	0	0	0	0	0	-	0	0	0	1	0	6	1.17	0	0	1	0	0	0	0.17	0	0	0	1	0	1	0.33	1	1	0	0	0	0	0.33	0	1	0	4	0	0
762	4229	0	5	0	0	0	9	2.33	0	0	0	0	0	0	-	0	0	0	2	0	0	0.33	0	0	0	21	0	0	3.5	0	0	0	0	0	0	-	0	0	0	0	2	1	0.5	0	0	0	0	0	2
763	838	0	0	3	0	0	0	0.5	0	0	0	2	0	0	0.33	3	0	7	5	4	6	4.17	0	0	0	0	0	0	-	1	0	0	3	5	4	2.17	0	0	0	1	0	0	0.17	0	0	9	0	2	3
764	357	3	0	0	0	1	0	0.67	0	0	0	0	0	0	-	0	1	0	0	0	0	0.17	0	0	3	0	0	0	0.5	0	0	0	0	0	0	-	1	0	1	0	5	0	1.17	0	0	1	0	0	0
765	5259	0	2	0	1	0	1	0.67	0	0	0	3	1	2	1	1	0	0	0	4	1	1	0	0	0	0	2	0	0.33	0	0	1	0	0	0	0.17	0	4	1	0	0	0	0.83	0	6	0	0	0	1
766	544	2	0	8	1	0	0	1.83	2	0	0	5	2	0	1.5	1	4	0	3	1	2	1.83	0	0	0	0	0	0	-	1	0	2	2	2	0	1.17	2	0	0	1	0	0	0.5	0	0	2	1	1	1
767	441	4	0	0	0	2	0	1	0	0	0	0	11	0	1.83	0	0	0	1	0	2	0.5	0	0	0	0	7	0	1.17	0	0	0	0	1	0	0.17	0	0	0	0	0	0	-	0	0	0	0	0	0
768	659	1	1	0	0	1	0	0.5	1	1	3	5	0	0	1.67	0	1	0	0	0	0	0.17	0	0	0	0	1	0	0.17	1	0	4	2	1	4	2	0	0	0	1	1	0	0.33	0	1	2	0	3	3
769	571	0	0	0	5	0	0	0.83	0	0	0	0	0	0	-	1	0	1	0	5	0	1.17	0	0	0	0	0	0	-	0	0	0	0	1	0	0.17	0	0	0	0	0	0	-	0	0	0	0	0	0
770	693	0	0	1	2	0	0	0.5	0	3	1	2	0	0	1	2	3	1	0	0	0	1	0	0	0	0	0	0	-	0	0	0	3	0	1	0.67	1	0	4	5	0	0	1.67	0	0	0	0	0	0
771	577	3	0	2	2	0	0	1.17	4	2	0	0	0	0	1	6	4	2	1	0	0	2.17	0	0	0	0	0	0	-	0	0	6	3	2	0	1.83	0	8	0	0	0	0	1.33	0	3	0	0	0	0
772	448	0	0	1	0	0	0	0.17	0	0	3	0	0	0	0.5	1	0	2	1	1	0	0.83	0	0	0	9	2	5	2.67	0	0	0	0	1	3	0.67	0	0	0	0	0	0	-	0	0	0	0	0	3
773	458	0	0	0	0	0	0	-	0	0	0	0	0	0	-	0	0	0	0	0	0	-	0	0	0	0	0	0	-	0	0	0	0	0	0	-	0	0	0	0	0	0	-	0	0	0	0	0	0
774	2778	1	2	3	2	1	0	1.5	0	0	6	2	0	0	1.33	1	0	0	3	3	0	1.17	0	3	0	0	0	0	0.5	0	0	0	2	0	1	0.5	4	4	4	0	0	1	2.17	0	0	0	5	1	0
775	3420	0	0	5	4	0	0	1.5	3	0	1	1	0	0	0.83	0	0	1	0	1	1	0.5	0	0	1	0	0	0	0.17	11	48	19	26	4	8	19.33	0	1	1	2	0	0	0.67	0	0	0	0	0	0
776	569	59	0	0	0	0	0	9.83	0	0	0	0	0	0	-	0	0	0	0	3	0	0.5	0	0	0	0	2	0	0.33	0	0	0	0	0	0	-	0	0	0	0	0	2	0.33	0	0	0	1	0	1
777	1171	0	0	0	0	0	0	-	0	0	0	0	0	0	-	0	0	0	0	0	4	0.67	1	0	1	0	0	0	0.33	0	0	0	0	0	0	-	0	0	0	0	0	0	-	0	0	0	0	2	0
778	2688	0	5	0	0	0	1	1	0	0	0	0	4	0	0.67	0	0	0	2	1	0	0.5	0	0	0	0	1	0	0.17	0	0	0	2	0	1	0.5	0	0	2	0	0	0	0.33	0	0	0	0	0	1
779	200	0	0	0	0	0	0	-	0	0	0	0	0	0	-	0	0	0	1	0	0	0.17	0	0	0	0	1	0	0.17	0	0	2	0	0	0	0.33	0	0	0	1	0	0	0.17	0	0	0	0	0	0
780	8270	1	3	7	1	0	0	2	0	0	0	0	0	0	-	0	1	2	1	0	0	0.67	0	4	3	0	0	0	1.17	0	0	0	0	1	0	0.17	0	0	0	8	0	14	3.67	0	0	1	0	0	0
781	582	0	0	0	0	0	0	-	0	0	0	0	0	0	-	0	0	0	0	0	0	-	0	0	0	17	0	5	3.67	0	0	0	3	0	0	0.5	0	0	0	2	0	0	0.33	0	0	0	0	0	0
782	590	0	8	0	0	0	0	1.33	0	0	6	0	0	0	1	0	0	0	0	0	1	0.17	0	2	1	0	0	0	0.5	0	0	0	0	1	0	0.17	0	0	2	0	0	0	0.33	0	0	0	0	4	0
783	460	0	3	1	0	0	0	0.67	6	1	1	0	0	0	1.33	1	3	2	0	0	0	1	5	0	0	0	0	0	0.83	0	0	1	0	0	1	0.33	1	0	2	0	0	0	0.5	5	0	8	0	0	0
784	1232	0	0	0	0	0	0	-	0	0	0	0	1	0	0.17	0	0	0	1	0	0	0.17	0	0	6	0	9	0	2.5	1	0	0	0	0	0	0.17	0	2	3	0	0	0	0.83	0	0	0	6	1	0
785	376	0	0	1	0	0	0	0.17	2	0	0	4	8	3	2.83	0	1	2	0	0	0	0.5	0	0	0	0	0	0	-	0	0	2	0	0	0	0.33	0	0	0	1	0	0	0.17	0	0	0	0	0	0
786	598	0	4	0	0	0	0	0.67	0	0	0	3	4	0	1.17	0	0	0	0	0	0	-	2	2	0	0	0	0	0.67	0	0	0	0	0	0	-	2	0	0	1	7	0	1.67	0	0	0	0	0	0
787	526	0	0	2	0	0	0	0.33	0	0	0	0	0	0	-	0	0	0	0	0	0	-	0	0	0	0	0	0	-	0	0	0	0	0	0	-	0	0	0	0	0	1	0.17	0	0	1	0	0	0
788	304	0	0	0	0	0	0	-	0	0	0	0	0	26	4.33	0	0	0	2	0	0	0.33	0	0	0	0	0	0	-	0	0	1	0	0	0	0.17	0	0	0	0	8	1	1.5	0	0	0	0	0	2
789	3772	3	0	0	3	3	0	1.5	6	10	1	9	0	0	4.33	3	9	0	7	1	1	3.5	0	1	0	0	0	0	0.17	8	2	1	0	4	0	2.5	3	2	0	0	1	0	1	0	11	0	1	0	5
790	499	0	0	0	1	0	0	0.17	0	0	2	1	6	0	1.5	2	0	1	0	2	0	0.83	0	0	0	0	0	0	-	0	0	0	0	0	0	-	0	0	0	1	6	0	1.17	0	0	0	0	0	2
791	1627	1	0	4	0	1	0	1	0	3	0	1	0	0	0.67	2	0	4	0	1	0	1.17	6	0	5	0	3	0	2.33	0	1	1	0	1	2	0.83	1	2	1	3	0	0	1.17	0	0	0	0	1	0
792	644	0	0	1	2	0	0	0.5	0	0	3	0	1	0	0.67	3	3	5	3	0	0	2.33	0	0	2	0	0	0	0.33	0	0	0	2	4	2	1.33	1	0	3	0	0	1	0.83	0	0	0	0	0	0
793	559	0	0	0	0	0	0	-	0	0	0	0	0	0	-	0	0	0	0	0	0	-	0	5	0	0	1	0	1	0	0	1	0	0	0	0.17	0	2	4	0	1	0	1.17	0	0	0	0	0	0
794	1005	0	0	0	1	1	0	0.33	2	0	0	0	0	0	0.33	0	0	0	0	0	0	-	0	2	0	0	4	0	1	1	0	0	0	0	1	0.33	0	0	3	2	0	2	1.17	0	0	0	0	0	0
795	440	0	0	1	1	0	0	0.33	0	0	0	0	0	0	-	1	0	2	0	0	0	0.5	0	0	0	0	0	0	-	0	1	0	0	0	0	0.17	0	0	0	0	0	0	-	0	0	2	0	0	0
796	696	0	0	0	0	0	0	-	0	0	0	0	0	0	-	0	0	0	0	0	0	-	0	0	0	0	286	0	47.67	0	0	0	0	0	0	-	0	0	0	0	0	0	-	0	0	0	0	0	0
797	2368	0	0	0	0	0	0	-	0	0	2	0	5	0	1.17	0	0	0	1	1	0	0.33	0	0	0	0	0	0	-	0	0	0	0	0	0	-	0	0	0	0	0	1	0.17	0	0	0	0	1	2
798	421	0	0	237	0	0	0	39.5	0	0	0	0	0	0	-	0	0	0	0	0	0	-	0	0	1	0	0	0	0.17	12	0	1	0	0	1	2.33	0	0	0	0	0	0	-	0	0	0	0	0	0
799	434	0	0	0	1	0	0	0.17	0	0	0	0	3	0	0.5	0	2	0	0	0	0	0.33	0	0	0	0	0	0	-	2	3	3	3	0	1	2	0	0	0	1	0	0	0.17	0	0	2	1	0	0
800	638	0	0	2	0	0	0	0.33	0	0	0	0	4	0	0.67	5	6	7	2	0	6	4.33	0	0	1	0	0	0	0.17	0	0	1	1	5	0	1.17	0	0	0	0	0	0	-	51	0	0	2	0	0
801	451	0	0	0	0	0	0	-	0	0	5	0	0	0	0.83	0	0	1	1	0	5	1.17	0	4	0	0	4	0	1.33	2	0	0	0	0	0	0.33	0	0	0	3	0	0	0.5	0	0	0	0	3	0
802	4700	0	0	2	5	0	0	1.17	1	0	0	1	5	0	1.17	2	3	0	0	1	0	1	0	0	0	0	0	0	-	0	0	2	0	1	2	0.83	5	5	1	1	0	0	2	1	0	3	0	0	1
803	1131	0	0	0	1	0	3	0.67	8	0	0	2	0	0	1.67	0	1	2	1	3	3	1.67	0	0	0	0	0	0	-	0	0	0	0	0	0	-	0	0	0	2	0	0	0.33	0	2	0	0	0	0
804	418	0	0	0	0	0	0	-	0	7	7	0	4	0	3	0	0	1	0	1	1	0.5	0	0	1	0	5	0	1	1	0	0	0	2	0	0.5	1	1	0	1	2	0	0.83	0	0	0	0	0	0
805	810	2	0	0	0	0	0	0.33	3	0	0	0	0	0	0.5	4	2	3	0	1	2	2	7	0	2	0	0	0	1.5	9	2	3	6	2	8	5	2	1	3	0	1	0	1.17	20	0	2	0	2	0
806	2999	1	0	0	2	0	8	1.83	0	0	0	0	0	0	-	0	0	0	0	0	0	-	0	6	0	3	0	3	2	0	3	0	0	0	0	0.5	0	0	0	0	0	3	0.5	0	0	0	0	0	1
807	430	0	0	0	0	0	0	-	0	3	0	3	0	0	1	2	10	0	1	0	1	2.33	0	0	1	0	0	0	0.17	2	2	3	0	2	0	1.5	1	1	1	3	0	0	1	0	0	3	1	0	0
808	862	0	0	0	0	0	0	-	0	0	1	1	1	0	0.5	0	1	1	0	3	1	1	1	0	0	0	0	0	0.17	0	0	0	0	0	1	0.17	0	0	0	0	3	0	0.5	0	0	0	0	0	0
809	585	0	0	0	0	0	0	-	1	1	5	0	0	0	1.17	3	2	0	2	0	6	2.17	0	0	0	0	0	0	-	1	1	2	0	0	0	0.67	0	0	0	0	0	0	-	0	0	1	0	0	0
810	629	0	0	0	1	0	0	0.17	0	0	0	2	5	0	1.17	0	0	1	3	1	1	1	0	0	0	0	0	0	-	0	0	0	0	1	0	0.17	0	0	0	0	0	0	-	0	0	0	0	0	0
811	11049	1	2	0	0	1	0	0.67	2	0	0	0	2	0	0.67	1	1	0	0	0	1	0.5	0	0	0	3	0	0	0.5	0	0	0	0	1	0	0.17	0	2	2	0	0	0	0.67	1	0	0	2	0	0
812	1400	0	0	1	0	0	0	0.17	0	0	0	0	8	0	1.33	1	0	1	0	0	0	0.33	0	0	0	0	1	0	0.17	0	1	0	5	1	1	1.33	0	1	1	0	0	0	0.33	0	0	1	0	0	0
813	1141	0	1	11	1	10	0	3.83	2	2	4	0	0	0	1.33	0	0	1	2	1	0	0.67	0	0	0	0	0	0	-	0	0	1	0	0	0	0.17	0	0	3	0	0	0	0.5	0	2	1	0	1	2
814	1325	1	0	1	2	0	0	0.67	2	0	4	3	0	0	1.5	0	0	1	0	0	0	0.17	0	0	0	0	0	0	-	0	0	1	1	3	0	0.83	1	0	0	0	0	0	0.17	0	0	4	0	0	0
815	513	0	0	0	0	0	0	-	0	0	0	0	0	0	-	0	1	0	0	0	0	0.17	0	0	0	0	0	0	-	0	0	0	0	0	0	-	0	0	0	1	0	0	0.17	0	0	0	0	0	0
816	428	0	0	3	0	0	4	1.17	0	0	0	0	5	0	0.83	2	1	3	0	0	0	1	0	0	3	0	15	0	3	0	0	0	0	1	1	0.33	0	0	0	1	0	0	0.17	0	0	0	3	2	0
817	374	0	0	0	7	0	6	2.17	0	2	0	0	0	0	0.33	0	0	0	0	0	0	-	0	0	0	0	0	0	-	0	0	0	2	0	0	0.33	0	0	0	2	0	4	1	3	4	20	0	0	0
818	576	0	0	0	0	0	0	-	0	0	0	0	0	0	-	0	0	0	0	0	0	-	0	0	0	0	0	10	1.67	0	3	0	0	0	0	0.5	0	5	0	0	0	2	1.17	0	0	0	3	0	0
819	10730	0	1	1	0	0	0	0.33	0	3	2	0	0	0	0.83	0	0	1	1	0	0	0.33	0	0	0	0	0	0	-	0	0	0	0	0	1	0.17	0	0	0	0	4	2	1	0	0	0	0	0	0
820	897	1	5	0	0	0	0	1	2	0	0	0	0	0	0.33	0	0	0	0	1	0	0.17	0	4	0	7	0	0	1.83	0	0	0	0	0	0	-	0	0	1	0	0	0	0.17	0	0	1	0	0	0
821	9377	0	3	1	0	0	0	0.67	0	0	0	0	0	0	-	0	5	0	0	0	0	0.83	0	0	0	0	0	0	-	2	2	2	2	3	0	1.83	0	0	11	1	0	0	2	0	0	0	0	4	0
822	764	0	0	3	1	0	0	0.67	0	0	1	11	0	0	2	0	2	4	0	4	6	2.67	0	0	0	0	0	0	-	0	0	0	0	0	0	-	0	1	0	2	0	0	0.5	0	0	0	0	0	0
823	902	7	0	0	2	0	0	1.5	0	0	0	0	0	0	-	0	0	0	0	0	0	-	1	0	0	0	1	0	0.33	0	2	1	4	1	3	1.83	0	0	0	2	0	3	0.83	9	0	1	0	2	0
824	8822	0	0	0	0	0	0	-	4	0	6	1	0	0	1.83	0	0	0	1	2	1	0.67	1	0	0	1	2	0	0.67	0	0	11	0	0	0	1.83	0	0	0	0	1	0	0.17	0	0	0	0	32	0
825	461	0	0	30	0	0	0	5	0	0	0	0	0	0	-	0	0	0	0	0	3	0.5	0	0	0	0	0	0	-	0	0	0	0	0	0	-	0	1	0	0	0	15	2.67	0	0	0	0	0	0
826	793	0	0	2	3	0	0	0.83	4	0	0	4	0	0	1.33	3	4	0	0	1	0	1.33	0	0	3	0	1	0	0.67	0	0	1	0	0	3	0.67	2	2	1	1	6	0	2	0	0	0	0	2	0
827	1099	4	0	0	3	0	0	1.17	0	2	0	3	0	0	0.83	0	3	0	0	1	0	0.67	0	0	0	0	2	0	0.33	0	1	3	14	1	1	3.33	0	2	0	0	0	1	0.5	0	0	3	6	4	0
828	709	0	0	0	0	0	0	-	9	0	0	0	0	0	1.5	0	2	0	0	0	3	0.83	1	0	0	0	6	0	1.17	0	2	4	0	0	0	1	1	2	0	0	0	0	0.5	0	0	0	0	0	0
829	5859	2	1	2	13	0	0	3	4	3	3	1	0	0	1.83	5	1	0	1	1	0	1.33	0	2	1	0	0	0	0.5	2	0	0	1	1	1	0.83	0	0	2	0	0	0	0.33	0	0	0	0	0	0
830	1106	1	0	0	2	3	0	1	2	0	0	1	1	0	0.67	2	0	0	0	0	0	0.33	0	0	0	0	0	0	-	0	0	0	1	0	0	0.17	6	2	0	1	0	1	1.67	0	0	1	0	1	0
831	910	18	0	0	0	0	0	3	3	12	2	4	0	0	3.5	0	0	0	2	0	1	0.5	0	0	0	0	0	0	-	0	0	1	0	0	0	0.17	3	13	0	1	0	0	2.83	0	0	1	7	0	0
832	531	0	0	1	0	3	1	0.83	0	4	0	0	0	0	0.67	0	0	0	0	0	2	0.33	0	0	1	2	2	0	0.83	0	0	0	0	0	0	-	2	0	0	0	0	0	0.33	0	0	0	0	0	0
833	10176	4	0	0	0	0	0	0.67	0	0	9	0	5	0	2.33	0	0	1	0	1	1	0.5	1	0	2	3	1	0	1.17	0	0	0	0	0	1	0.17	0	0	0	0	2	0	0.33	0	0	0	0	0	0
834	474	0	0	0	0	0	0	-	0	14	0	0	0	0	2.33	0	0	0	0	0	0	-	0	0	0	0	0	0	-	0	5	0	0	0	0	0.83	0	0	2	0	0	3	0.83	0	0	0	3	0	0
835	625	0	0	0	3	0	0	0.5	0	0	0	0	7	0	1.17	0	1	0	1	0	1	0.5	0	0	2	4	0	0	1	1	0	0	1	0	0	0.33	0	0	1	1	0	0	0.33	3	0	0	1	0	0
836	815	0	0	2	2	0	0	0.67	1	9	8	5	0	0	3.83	4	1	3	1	0	0	1.5	0	0	9	0	0	0	1.5	0	0	0	2	1	3	1	1	0	2	1	0	4	1.33	0	0	1	0	1	0
837	1701	0	0	0	0	2	0	0.33	0	0	0	0	0	0	-	0	0	0	1	2	0	0.5	0	1	45	0	0	0	7.67	0	0	0	1	8	1	1.67	4	0	1	1	0	0	1	0	0	5	0	0	1
838	507	0	0	0	0	0	0	-	0	0	0	3	0	0	0.5	0	0	2	2	1	0	0.83	0	0	2	0	0	1	0.5	0	0	0	0	0	0	-	0	0	0	0	0	0	-	0	0	0	0	0	0
839	557	0	2	0	0	0	0	0.33	0	0	0	0	0	0	-	0	0	0	0	0	0	-	0	4	0	4	0	0	1.33	0	0	1	0	2	0	0.5	0	3	2	0	0	0	0.83	0	0	0	3	0	2
840	1861	0	0	0	0	0	0	-	0	0	0	0	2	0	0.33	0	3	3	0	0	1	1.17	0	0	0	0	0	0	-	0	0	1	0	1	0	0.33	0	0	0	2	1	0	0.5	0	0	0	0	0	0
841	1416	3	0	2	0	0	0	0.83	1	4	0	1	0	0	1	0	1	0	0	1	4	1	2	0	0	0	1	0	0.5	0	0	3	2	4	2	1.83	2	0	0	9	4	2	2.83	0	0	2	0	0	1
842	455	4	0	2	5	0	0	1.83	0	0	0	0	0	0	-	0	0	0	0	0	0	-	0	0	0	0	0	0	-	3	0	4	1	0	117	20.83	0	0	0	0	0	0	-	0	0	6	0	0	0
843	868	0	0	2	0	0	0	0.33	1	0	0	0	0	0	0.17	0	0	1	0	0	2	0.5	2	0	0	0	0	0	0.33	0	0	2	0	0	0	0.33	0	0	1	0	0	0	0.17	0	0	0	0	0	0
844	985	0	1	3	14	0	0	3	0	0	0	0	0	0	-	3	0	0	0	0	4	1.17	5	0	4	0	0	0	1.5	0	2	1	0	3	0	1	0	0	0	0	3	0	0.5	0	0	9	0	3	15
845	343	0	0	0	0	0	0	-	0	7	0	0	0	0	1.17	0	0	5	4	2	0	1.83	0	0	3	0	0	0	0.5	0	0	0	0	0	0	-	0	0	0	0	0	0	-	0	0	0	0	0	0
846	738	0	0	0	1	0	0	0.17	1	0	0	2	0	0	0.5	2	0	4	0	1	1	1.33	0	0	0	0	0	0	-	0	0	0	0	0	0	-	0	0	0	1	0	0	0.17	0	0	0	0	0	0
847	435	1	0	0	0	0	0	0.17	0	0	0	1	0	0	0.17	0	1	2	3	0	0	1	0	0	2	0	5	0	1.17	0	0	1	0	0	1	0.33	0	1	1	1	0	0	0.5	0	0	0	0	0	0
848	6497	0	0	4	3	0	0	1.17	3	0	0	2	2	0	1.17	1	0	0	0	11	1	2.17	1	0	0	0	0	0	0.17	0	2	5	0	1	3	1.83	0	1	2	0	0	3	1	0	0	0	3	0	0
849	426	0	0	6	11	0	0	2.83	0	0	0	0	0	42	7	14	1	0	3	0	3	3.5	0	0	0	0	0	0	-	0	1	0	1	0	1	0.5	0	0	6	0	0	0	1	0	0	1	0	0	0
850	424	0	0	1	0	0	0	0.17	0	0	0	0	0	0	-	0	0	0	0	0	0	-	0	0	0	0	0	0	-	0	0	0	0	0	0	-	0	0	0	0	0	0	-	0	0	0	0	0	0
851	1762	0	1	1	3	0	4	1.5	2	0	0	0	0	0	0.33	1	1	1	0	1	1	0.83	0	0	0	0	1	0	0.17	4	5	5	5	5	2	4.33	3	0	0	4	0	0	1.17	0	0	4	0	2	0
852	3115	0	0	0	0	0	0	-	0	0	0	1	3	0	0.67	0	0	0	1	2	8	1.83	0	0	0	0	1	0	0.17	0	0	0	0	1	0	0.17	0	1	0	0	0	0	0.17	0	0	0	0	0	0
853	2967	3	0	3	0	0	0	1	2	1	2	2	0	0	1.17	0	0	1	1	1	1	0.67	0	0	0	0	0	0	-	1	2	1	1	0	5	1.67	7	5	0	0	0	0	2	0	2	3	0	1	1
854	467	3	0	1	0	0	0	0.67	2	0	0	0	0	0	0.33	4	5	2	0	0	1	2	0	0	0	0	0	0	-	1	2	6	0	16	0	4.17	0	2	0	0	0	6	1.33	0	0	5	3	0	0
855	801	2	0	0	2	0	0	0.67	4	0	0	0	0	0	0.67	0	2	0	0	2	0	0.67	0	0	0	0	0	0	-	7	0	4	5	0	2	3	0	4	0	1	0	0	0.83	0	0	0	0	0	0
856	998	0	5	2	3	0	0	1.67	1	0	8	3	0	0	2	2	1	0	0	0	0	0.5	4	0	2	0	0	2	1.33	1	0	3	0	0	1	0.83	1	2	0	0	1	0	0.67	0	0	3	1	0	0
857	566	0	0	0	0	1	0	0.17	3	0	0	0	0	0	0.5	0	0	0	0	0	0	-	0	0	0	0	0	0	-	0	0	24	0	10	0	5.67	0	0	0	0	0	0	-	0	0	0	0	0	0
858	401	0	0	0	2	4	0	1	0	0	0	0	0	0	-	0	1	0	0	3	0	0.67	0	0	0	0	0	0	-	0	1	0	3	0	0	0.67	0	0	0	1	0	0	0.17	0	0	0	0	0	0
859	5374	0	0	0	0	0	0	-	0	0	0	0	0	0	-	0	0	10	0	4	0	2.33	0	0	3	0	0	0	0.5	0	0	0	0	0	0	-	0	0	0	0	0	0	-	0	0	1	1	0	4
860	13171	0	0	0	3	12	0	2.5	0	6	1	0	0	0	1.17	1	1	0	0	1	3	1	0	0	0	0	0	0	-	1	0	0	0	0	0	0.17	0	1	0	1	0	0	0.33	0	0	0	0	4	0
861	684	0	17	0	0	0	0	2.83	0	1	0	0	0	0	0.17	0	0	1	0	0	0	0.17	0	0	0	0	0	0	-	2	3	0	0	1	0	1	2	0	0	0	0	0	0.33	7	0	0	0	0	0
862	6529	0	0	3	2	0	0	0.83	0	0	4	1	0	1	1	1	0	3	0	3	8	2.5	0	0	0	0	1	0	0.17	0	0	0	0	1	1	0.33	1	0	4	0	0	2	1.17	0	18	4	6	1	0
863	616	0	0	0	0	0	0	-	0	0	0	1	1	1	0.5	1	0	2	0	0	1	0.67	0	0	0	0	3	0	0.5	0	0	0	0	0	0	-	0	0	0	0	3	1	0.67	0	0	0	0	0	0
864	2121	0	0	0	0	18	5	3.83	0	0	0	0	1	0	0.17	0	0	0	1	0	0	0.17	0	0	0	0	19	0	3.17	1	1	0	0	0	3	0.83	1	0	0	0	0	2	0.5	0	0	1	2	0	0
865	7696	1	0	3	1	0	0	0.83	2	1	1	0	0	0	0.67	0	1	0	0	0	0	0.17	0	2	1	0	0	0	0.5	0	1	2	2	1	2	1.33	2	3	0	1	0	0	1	0	0	2	0	2	0
866	403	0	0	0	0	0	0	-	0	0	0	0	0	0	-	0	1	0	0	0	0	0.17	0	0	0	0	0	0	-	0	0	0	0	0	0	-	0	0	0	0	0	0	-	0	0	0	0	0	0
867	2355	0	0	0	0	0	0	-	0	0	0	0	0	0	-	2	3	0	1	7	1	2.33	0	0	0	0	0	0	-	0	0	1	0	1	0	0.33	0	1	4	0	0	0	0.83	0	0	1	0	1	0
868	2537	0	0	3	2	0	0	0.83	1	0	3	2	0	8	2.33	0	0	1	1	1	0	0.5	0	0	0	0	0	0	-	2	1	1	1	5	0	1.67	0	0	0	0	0	0	-	0	0	2	0	0	0
869	397	0	0	2	0	0	0	0.33	0	0	0	0	0	0	-	0	0	3	6	0	0	1.5	0	0	0	0	0	0	-	0	0	1	0	0	0	0.17	0	0	0	0	0	0	-	0	0	1	0	0	1
870	553	0	0	0	0	0	0	-	1	0	4	0	0	0	0.83	0	0	0	0	0	0	-	0	0	0	0	0	0	-	0	0	1	0	0	0	0.17	0	0	0	1	0	0	0.17	0	0	3	0	0	0
871	1073	0	0	0	0	2	0	0.33	3	0	2	4	0	0	1.5	2	3	2	0	0	0	1.17	0	0	0	0	0	0	-	0	1	0	2	0	2	0.83	1	1	0	2	0	1	0.83	0	0	0	0	0	3
872	846	0	0	0	0	0	0	-	0	0	0	6	0	0	1	0	0	0	1	0	1	0.33	0	0	0	6	0	0	1	0	0	3	1	0	0	0.67	0	0	11	0	0	113	20.67	0	0	0	0	0	0
873	436	0	0	0	0	0	0	-	0	1	46	2	0	0	8.17	0	0	0	0	0	0	-	0	0	0	0	0	0	-	0	0	0	0	0	0	-	0	0	0	0	0	0	-	0	0	0	0	1	0
874	380	0	0	0	0	0	0	-	0	0	0	0	0	0	-	0	0	0	0	0	0	-	0	0	0	0	0	0	-	0	0	0	0	0	0	-	0	1	0	3	0	0	0.67	0	0	0	0	0	0
875	1455	1	4	2	0	0	0	1.17	2	0	6	1	0	0	1.5	0	5	0	1	1	0	1.17	0	0	0	0	0	1	0.17	4	1	4	0	1	2	2	2	8	1	2	0	0	2.17	0	0	1	0	0	4
876	3108	1	0	2	4	0	0	1.17	2	1	2	0	1	0	1	5	2	1	1	1	1	1.83	4	0	0	0	0	0	0.67	1	0	0	0	4	2	1.17	0	0	3	0	0	0	0.5	0	6	0	0	0	0
877	7589	1	0	7	1	0	0	1.5	3	4	2	2	0	4	2.5	1	1	0	1	2	2	1.17	0	0	0	0	0	0	-	1	0	1	0	0	0	0.33	0	0	0	1	1	0	0.33	0	0	1	0	1	2
878	5900	0	0	0	3	0	0	0.5	0	0	0	0	0	0	-	0	0	1	1	4	0	1	0	0	2	0	0	0	0.33	0	0	2	0	0	0	0.33	0	5	0	0	0	0	0.83	0	0	0	0	1	0
879	11593	0	5	0	0	0	0	0.83	0	0	2	0	0	0	0.33	0	1	5	0	0	3	1.5	1	0	0	0	1	2	0.67	5	0	0	0	0	0	0.83	0	0	1	2	0	2	0.83	0	0	0	1	1	5
880	488	0	0	2	6	0	0	1.33	6	0	2	3	0	0	1.83	0	0	2	1	1	1	0.83	0	0	7	0	0	0	1.17	0	0	2	1	0	0	0.5	7	6	0	0	0	1	2.33	0	0	5	0	1	0
881	8763	1	0	0	0	0	0	0.17	1	2	0	0	0	6	1.5	1	0	0	0	0	1	0.33	0	0	0	12	0	0	2	2	0	2	3	1	0	1.33	1	1	0	0	0	0	0.33	0	0	1	4	0	0
882	12982	2	0	1	0	0	1	0.67	1	0	0	1	0	0	0.33	0	0	0	0	1	0	0.17	0	0	0	0	0	0	-	2	1	3	0	0	1	1.17	3	1	0	0	0	0	0.67	0	0	0	1	0	0
883	542	0	0	0	0	0	0	-	0	0	0	0	0	0	-	0	0	0	0	0	3	0.5	0	0	0	0	2	0	0.33	6	0	0	0	0	0	1	12	0	0	0	0	0	2	0	0	0	0	0	0
884	9082	0	1	0	0	0	3	0.67	0	0	0	0	0	0	-	0	1	0	0	0	0	0.17	0	0	0	2	0	0	0.33	1	0	1	0	1	0	0.5	2	1	0	0	0	0	0.5	0	0	0	0	1	1
885	695	0	0	0	0	0	0	-	0	0	0	2	0	0	0.33	0	0	2	4	0	0	1	0	0	0	0	0	0	-	3	1	0	0	0	0	0.67	0	0	0	0	0	0	-	0	0	0	0	0	0
886	9736	0	0	0	0	0	0	-	3	0	0	0	0	0	0.5	0	0	0	0	0	0	-	0	0	0	0	0	10	1.67	0	0	0	0	0	0	-	0	0	1	0	0	4	0.83	0	0	0	0	0	0
887	620	2	0	2	0	0	0	0.67	0	4	0	0	0	0	0.67	7	6	1	3	1	1	3.17	0	0	0	0	0	0	-	0	3	0	0	0	2	0.83	4	0	0	3	0	2	1.5	0	0	0	0	0	0
888	506	1	0	8	0	0	0	1.5	1	9	0	3	0	0	2.17	7	2	13	11	0	0	5.5	0	0	0	2	0	0	0.33	11	2	8	1	4	11	6.17	0	0	0	1	0	0	0.17	0	0	1	0	0	0
889	926	0	0	0	0	4	0	0.67	5	2	0	1	0	1	1.5	1	0	0	0	0	0	0.17	0	1	0	0	1	1	0.5	0	0	0	0	0	0	-	0	0	1	2	0	0	0.5	0	0	0	0	1	0
890	767	0	0	2	0	0	0	0.33	0	1	0	7	1	0	1.5	0	0	0	0	0	0	-	0	0	3	0	0	0	0.5	1	0	5	1	1	0	1.33	5	2	0	0	0	0	1.17	0	0	0	0	0	1
891	1894	0	1	0	0	0	0	0.17	3	3	0	4	0	0	1.67	1	0	0	0	0	0	0.17	0	2	0	1	5	0	1.33	0	0	0	0	0	0	-	0	0	0	4	1	0	0.83	0	0	0	0	0	1
892	1623	0	1	0	1	2	3	1.17	2	0	0	0	0	0	0.33	0	0	0	0	0	2	0.33	0	0	0	1	0	0	0.17	0	1	0	0	0	0	0.17	0	0	0	0	0	0	-	0	0	0	0	1	1
893	802	0	0	0	0	2	0	0.33	0	0	0	0	0	1	0.17	0	0	0	1	0	0	0.17	0	0	0	0	0	0	-	0	0	0	0	0	0	-	0	0	0	0	0	0	-	0	0	2	3	0	3
894	895	1	0	0	2	2	0	0.83	0	0	1	1	0	0	0.33	1	3	0	0	0	0	0.67	0	0	0	0	0	0	-	0	0	1	3	0	3	1.17	0	0	2	0	0	0	0.33	0	0	3	6	0	1
895	1145	0	0	5	1	0	0	1	0	0	0	4	0	0	0.67	2	0	2	0	3	0	1.17	0	0	0	0	1	0	0.17	0	0	0	0	6	0	1	0	1	1	3	0	0	0.83	0	0	2	0	0	0
896	707	0	0	0	0	1	9	1.67	0	0	0	1	0	0	0.17	0	1	0	0	0	0	0.17	0	0	0	0	0	2	0.33	0	0	0	0	2	0	0.33	0	0	0	2	0	0	0.33	0	0	1	0	0	0
897	6759	0	0	1	0	0	1	0.33	0	0	0	0	0	0	-	0	0	0	0	0	6	1	0	0	0	0	0	0	-	0	0	0	0	1	1	0.33	1	1	1	0	0	0	0.5	0	0	0	0	1	0
898	666	0	0	0	0	0	0	-	0	0	0	0	0	0	-	0	0	0	5	0	0	0.83	0	0	0	0	0	0	-	0	0	0	0	0	0	-	0	0	0	0	0	1	0.17	0	0	0	0	0	0
899	3831	0	1	1	1	0	0	0.5	0	5	0	0	0	0	0.83	0	2	0	0	0	0	0.33	0	0	1	0	0	0	0.17	1	0	0	0	1	0	0.33	0	0	1	0	0	0	0.17	19	0	1	0	2	0
900	10485	5	0	1	0	20	0	4.33	0	0	6	11	1	0	3	0	0	1	3	0	0	0.67	0	0	0	0	0	0	-	0	0	1	0	3	1	0.83	0	2	0	0	0	0	0.33	0	0	2	1	0	4
901	8373	0	0	0	0	0	0	-	0	0	1	0	0	1	0.33	0	0	0	0	0	0	-	0	0	0	0	0	0	-	0	0	1	0	2	0	0.5	1	0	7	0	0	0	1.33	0	5	0	0	0	2
902	1966	0	0	1	0	0	0	0.17	2	0	0	1	0	0	0.5	2	0	0	7	1	0	1.67	0	0	0	1	1	0	0.33	0	0	1	1	0	0	0.33	5	1	2	0	0	1	1.5	0	0	7	6	1	2
903	370	0	0	0	0	0	0	-	0	0	0	0	1	4	0.83	0	0	0	0	4	1	0.83	0	0	0	0	0	0	-	0	0	0	0	0	0	-	0	0	2	0	0	0	0.33	0	0	2	0	0	0
904	866	1	0	2	2	1	0	1	0	3	4	0	1	0	1.33	2	2	1	5	1	0	1.83	0	0	3	0	0	0	0.5	4	2	4	2	0	0	2	0	0	0	1	0	0	0.17	3	0	4	0	1	0
905	1358	0	0	0	1	0	0	0.17	2	0	9	0	0	0	1.83	4	3	0	0	0	0	1.17	0	0	2	0	2	0	0.67	5	3	2	0	2	2	2.33	0	0	0	3	0	0	0.5	1	2	1	0	0	0
906	751	0	0	2	4	0	0	1	2	0	13	6	1	0	3.67	2	4	5	3	3	3	3.33	1	0	0	0	0	0	0.17	1	0	0	7	1	0	1.5	6	2	1	0	0	0	1.5	0	0	0	0	0	0
907	2351	2	0	0	2	1	0	0.83	0	0	0	0	5	0	0.83	0	0	3	2	0	0	0.83	0	0	0	0	0	0	-	0	0	2	0	1	0	0.5	0	0	1	0	0	0	0.17	0	0	1	0	0	0
908	2041	0	0	0	5	0	0	0.83	2	3	1	1	0	0	1.17	4	0	1	4	0	1	1.67	0	0	0	4	0	10	2.33	3	1	1	1	1	5	2	0	0	3	0	0	0	0.5	4	2	0	0	0	0
909	672	0	0	0	0	0	0	-	5	0	0	0	0	0	0.83	0	0	0	0	0	0	-	0	0	0	0	0	0	-	0	0	0	0	0	0	-	1	0	0	0	0	0	0.17	0	0	0	0	0	0
910	546	0	0	0	0	0	0	-	0	0	0	2	0	0	0.33	0	0	2	0	0	0	0.33	0	3	0	0	1	0	0.67	0	0	0	0	0	0	-	0	0	0	1	0	0	0.17	0	0	0	0	3	0
911	662	0	0	0	5	0	5	1.67	0	0	0	7	0	2	1.5	0	1	1	2	0	1	0.83	0	0	0	0	0	0	-	0	0	0	0	1	2	0.5	0	1	1	0	0	0	0.33	9	0	4	0	1	0
912	634	0	0	0	0	0	0	-	0	0	0	0	0	0	-	5	0	0	2	0	0	1.17	0	0	0	0	0	0	-	0	0	0	0	0	5	0.83	0	0	0	0	0	0	-	0	0	0	0	0	0
913	495	0	0	0	0	0	0	-	0	0	0	0	0	0	-	0	0	0	0	0	1	0.17	0	0	0	0	0	0	-	0	0	0	0	0	0	-	0	0	0	0	0	0	-	0	0	0	0	214	0
914	530	0	0	0	1	0	0	0.17	0	0	3	0	0	0	0.5	0	0	1	0	0	0	0.17	0	0	4	0	0	0	0.67	0	0	1	0	0	0	0.17	0	0	0	0	0	0	-	0	0	0	0	0	7
915	538	1	0	0	0	0	0	0.17	0	0	0	0	0	0	-	0	0	0	0	0	0	-	6	0	0	0	0	0	1	0	0	0	1	4	0	0.83	0	0	4	0	0	0	0.67	0	0	0	0	0	0
916	520	0	0	0	0	0	0	-	0	2	0	0	0	0	0.33	0	0	0	0	0	0	-	0	0	0	0	0	0	-	1	0	0	0	0	0	0.17	0	0	0	0	0	0	-	1	0	0	0	0	0
917	668	0	0	0	2	0	0	0.33	0	0	0	0	0	0	-	0	0	0	7	0	0	1.17	0	0	0	0	0	0	-	0	0	0	0	0	0	-	2	0	0	0	1	0	0.5	0	0	0	0	1	0
918	2095	3	0	0	1	1	0	0.83	3	0	0	0	0	3	1	9	0	1	1	1	0	2	0	0	0	0	0	0	-	4	0	1	0	1	1	1.17	0	2	2	1	2	0	1.17	0	0	2	2	5	2
919	984	0	0	0	0	0	25	4.17	0	0	0	0	2	0	0.33	1	0	0	4	0	0	0.83	0	0	0	0	3	0	0.5	0	0	0	0	0	0	-	0	0	0	2	0	0	0.33	0	0	0	0	0	0
920	473	0	0	0	0	0	0	-	0	0	0	0	0	0	-	0	0	0	0	0	0	-	0	0	0	0	0	0	-	0	0	0	0	0	0	-	0	0	0	0	0	0	-	0	0	0	0	0	0
921	581	1	0	0	0	2	0	0.5	0	0	4	0	0	0	0.67	0	1	2	1	1	0	0.83	0	0	1	0	0	0	0.17	4	0	2	1	0	1	1.33	0	1	2	0	0	0	0.5	20	0	1	0	0	0
922	592	0	0	0	0	0	0	-	0	0	0	0	1	0	0.17	0	1	1	0	0	2	0.67	0	0	0	0	0	0	-	0	0	0	0	0	0	-	1	1	0	0	0	4	1	0	0	0	0	0	0
923	13526	0	2	0	0	0	2	0.67	0	0	0	0	0	1	0.17	0	0	2	0	0	0	0.33	0	7	0	0	0	2	1.5	0	0	0	0	0	0	-	1	2	0	1	6	0	1.67	0	0	0	2	0	0
924	423	0	0	0	0	0	0	-	0	0	0	0	0	0	-	0	0	0	0	0	0	-	0	0	0	0	0	0	-	0	0	0	0	0	0	-	0	0	0	0	0	0	-	0	0	0	0	0	0
925	1012	8	0	1	3	0	0	2	0	0	5	3	0	0	1.33	1	1	1	0	2	0	0.83	0	0	1	0	0	0	0.17	0	1	1	2	5	0	1.5	6	4	1	2	0	0	2.17	0	0	0	0	0	0
926	504	0	0	0	0	6	0	1	0	0	0	0	0	0	-	0	0	3	0	2	2	1.17	0	0	0	5	0	0	0.83	0	0	2	0	0	0	0.33	0	0	1	0	0	0	0.17	0	0	1	0	0	1
927	12749	0	0	2	0	0	0	0.33	0	0	0	0	3	0	0.5	0	0	0	0	0	0	-	0	0	0	0	0	0	-	0	0	7	0	0	0	1.17	1	0	0	0	0	0	0.17	1	0	0	0	0	0
928	1166	0	0	2	0	1	0	0.5	2	0	3	2	0	0	1.17	1	1	4	4	1	0	1.83	0	0	6	0	0	0	1	0	0	0	0	0	0	-	0	0	1	1	0	0	0.33	0	0	0	0	1	0
929	4784	0	0	2	1	0	0	0.5	0	0	6	0	5	0	1.83	0	0	2	3	0	0	0.83	0	0	0	0	0	0	-	0	0	0	0	0	0	-	0	0	0	0	0	1	0.17	0	0	0	0	1	2
930	5118	0	0	0	0	0	0	-	1	0	0	0	0	0	0.17	4	0	2	0	0	0	1	0	0	0	0	0	0	-	1	0	0	0	0	1	0.33	2	2	1	0	0	0	0.83	0	0	0	6	0	0
931	7077	0	0	0	0	0	0	-	3	0	0	0	2	0	0.83	1	0	4	1	0	0	1	0	0	0	0	0	0	-	0	4	0	0	0	0	0.67	0	0	0	0	0	0	-	0	0	0	0	0	0
932	3933	1	0	1	0	0	0	0.33	1	2	1	0	0	0	0.67	0	0	0	0	0	0	-	1	0	0	0	0	0	0.17	0	0	0	22	1	2	4.17	0	1	0	0	0	0	0.17	0	0	0	0	0	0
933	762	1	0	0	0	0	0	0.17	0	0	0	1	1	0	0.33	1	12	0	3	0	2	3	0	1	0	0	0	0	0.17	1	0	0	0	1	0	0.33	4	5	0	7	0	0	2.67	0	0	0	0	0	1
934	561	3	3	46	30	0	0	13.67	8	2	48	50	9	0	19.5	0	0	0	0	0	0	-	0	0	0	0	1	0	0.17	0	0	0	0	0	0	-	0	0	0	0	0	0	-	0	0	0	0	0	0
935	587	0	0	0	0	0	0	-	0	0	0	0	0	0	-	0	0	2	0	0	0	0.33	0	0	0	0	0	0	-	0	0	0	0	0	0	-	0	0	0	0	0	0	-	0	0	0	0	0	0
936	352	2	0	0	1	0	0	0.5	1	0	0	2	0	0	0.5	0	0	0	0	1	0	0.17	0	0	0	0	1	10	1.83	0	0	0	0	0	0	-	0	3	1	0	0	0	0.67	0	0	0	0	0	0
937	3341	0	0	0	0	4	0	0.67	0	2	0	0	0	0	0.33	0	0	1	1	3	1	1	0	5	1	0	0	0	1	0	0	0	1	0	0	0.17	0	1	0	0	0	0	0.17	0	0	0	0	0	0
938	1015	0	0	2	0	0	0	0.33	0	116	1	1	0	0	19.67	0	0	0	0	0	0	-	0	0	0	0	0	0	-	0	0	0	0	0	0	-	0	0	0	0	0	0	-	0	0	0	0	0	0
939	10506	0	0	0	0	0	0	-	1	0	0	0	0	0	0.17	2	1	1	0	0	6	1.67	0	0	0	0	0	0	-	0	0	2	0	0	0	0.33	2	0	0	0	0	0	0.33	0	0	0	0	0	0
940	471	0	0	0	0	15	0	2.5	0	0	0	0	2	0	0.33	0	1	0	2	4	0	1.17	0	0	0	0	3	0	0.5	0	0	0	0	0	0	-	0	0	1	1	0	2	0.67	0	0	0	0	0	3
941	1949	2	0	1	2	0	0	0.83	2	0	1	3	1	0	1.17	1	0	0	2	0	0	0.5	0	0	0	0	0	0	-	4	2	0	0	1	1	1.33	4	2	2	4	22	0	5.67	0	0	1	0	0	0
942	3549	1	0	18	17	0	0	6	0	0	13	1	0	0	2.33	0	0	0	0	0	0	-	0	0	0	0	0	0	-	0	1	8	10	1	0	3.33	0	0	3	0	0	0	0.5	0	0	0	0	0	0
943	6086	0	4	0	0	0	0	0.67	0	0	0	0	1	0	0.17	0	0	0	0	0	0	-	0	0	0	6	1	0	1.17	0	1	0	0	0	0	0.17	0	0	0	0	3	2	0.83	0	0	1	0	0	1
944	10037	0	0	0	2	0	0	0.33	0	1	0	2	0	0	0.5	5	0	0	0	0	1	1	0	3	0	0	0	0	0.5	0	0	2	0	2	0	0.67	0	2	0	0	0	0	0.33	0	0	0	0	1	1
945	6753	1	0	1	2	3	0	1.17	0	1	0	0	0	0	0.17	1	1	3	0	0	2	1.17	0	0	0	0	2	0	0.33	0	0	8	5	0	0	2.17	1	0	0	1	0	3	0.83	0	0	2	0	2	0
946	390	0	0	0	2	0	0	0.33	0	3	0	0	0	0	0.5	0	0	1	2	2	3	1.33	0	0	4	0	0	1	0.83	0	0	0	0	0	0	-	0	0	0	0	3	0	0.5	0	0	0	0	0	0
947	12609	0	0	0	2	3	0	0.83	0	0	0	0	1	0	0.17	0	3	1	0	0	0	0.67	0	0	1	0	0	0	0.17	0	0	1	0	0	3	0.67	0	0	0	1	0	0	0.17	0	0	1	0	0	0
948	2139	4	0	1	0	6	0	1.83	1	1	2	0	1	0	0.83	2	0	0	0	0	0	0.33	0	0	0	0	0	0	-	2	0	0	2	1	0	0.83	3	3	2	2	0	2	2	0	0	0	0	0	0
949	468	0	0	0	0	0	2	0.33	0	0	1	0	0	0	0.17	1	0	0	0	0	0	0.17	0	0	0	0	0	0	-	0	0	0	0	1	0	0.17	0	0	0	0	0	0	-	0	0	3	0	0	0
950	3112	0	0	0	0	1	0	0.17	0	0	1	2	3	0	1	0	1	0	0	0	0	0.17	0	0	0	0	15	0	2.5	0	1	0	0	0	2	0.5	1	0	1	2	0	0	0.67	0	0	0	0	1	3
951	2737	0	0	1	6	0	0	1.17	0	0	11	0	0	0	1.83	1	0	1	0	0	1	0.5	0	0	0	0	0	0	-	2	6	3	7	6	8	5.33	0	0	0	0	0	0	-	0	0	0	0	0	0
952	11799	0	0	0	0	0	0	-	2	1	0	0	0	0	0.5	1	0	0	0	0	1	0.33	0	0	0	0	0	0	-	0	0	0	2	0	0	0.33	0	1	0	0	0	0	0.17	0	0	0	0	1	0
953	512	0	0	0	0	0	0	-	0	0	3	1	4	0	1.33	0	1	2	3	1	0	1.17	0	0	0	0	2	0	0.33	0	0	2	2	0	1	0.83	1	0	1	3	1	2	1.33	0	0	5	10	3	1
954	12967	0	0	0	0	0	0	-	0	2	1	0	0	0	0.5	0	0	0	1	1	0	0.33	1	2	0	0	0	0	0.5	0	0	0	0	0	0	-	0	0	5	0	0	0	0.83	0	0	0	0	0	0
955	483	0	0	0	0	0	0	-	0	7	0	0	3	0	1.67	1	0	0	2	0	0	0.5	0	0	0	0	0	0	-	1	0	0	0	1	0	0.33	0	0	0	0	0	0	-	0	0	0	0	0	0
956	394	0	0	0	0	0	0	-	1	0	0	2	0	0	0.5	0	0	0	0	0	0	-	0	0	0	0	0	0	-	0	0	0	1	0	1	0.33	0	0	5	0	4	0	1.5	0	0	0	10	0	4
957	2069	2	0	0	1	1	2	1	0	0	0	1	0	0	0.17	0	0	3	0	4	3	1.67	0	0	0	0	0	0	-	0	0	0	0	3	0	0.5	0	0	0	0	2	0	0.33	0	0	0	0	0	0
958	8548	0	0	0	1	0	0	0.17	0	0	0	1	1	0	0.33	1	0	0	0	0	1	0.33	0	0	0	0	0	0	-	1	0	0	3	0	0	0.67	0	0	0	1	0	0	0.17	0	0	0	0	0	0
959	661	1	0	0	2	5	0	1.33	0	0	0	0	0	0	-	0	0	0	0	0	0	-	0	0	0	0	0	0	-	0	0	0	0	0	0	-	0	0	0	0	0	0	-	0	0	0	0	0	2
960	8313	0	2	3	0	0	0	0.83	0	0	0	3	3	0	1	1	2	0	0	0	0	0.5	0	0	1	0	1	0	0.33	0	1	1	3	0	0	0.83	1	1	0	1	0	0	0.5	0	0	0	0	0	1
961	528	0	0	0	0	0	0	-	0	0	0	0	0	0	-	0	0	0	0	0	0	-	0	0	0	0	0	0	-	0	0	0	0	0	0	-	0	0	0	0	0	0	-	0	0	0	0	0	0
962	725	0	0	0	1	0	1	0.33	1	0	5	2	0	0	1.33	2	1	0	5	0	0	1.33	0	0	0	0	0	0	-	0	0	0	2	3	0	0.83	0	1	1	0	0	6	1.33	0	0	5	0	0	1
963	482	0	0	1	0	0	0	0.17	0	0	0	0	0	0	-	0	2	0	0	0	0	0.33	0	0	0	0	0	0	-	2	0	1	1	0	3	1.17	0	0	2	0	0	2	0.67	0	0	2	0	0	0
964	13129	0	0	0	0	1	0	0.17	2	0	2	0	0	0	0.67	0	0	0	0	1	1	0.33	1	0	0	1	3	1	1	0	1	2	0	2	0	0.83	1	0	6	6	1	1	2.5	0	0	2	3	3	1
965	10179	0	0	0	1	0	0	0.17	2	0	0	0	0	0	0.33	0	0	0	2	7	4	2.17	1	0	0	0	0	0	0.17	0	0	0	0	0	0	-	0	1	1	0	0	4	1	0	0	0	0	0	0
966	3795	0	0	0	0	0	0	-	5	0	0	0	1	0	1	0	0	0	0	0	1	0.17	0	0	0	0	0	0	-	0	0	0	0	0	0	-	0	1	0	0	0	0	0.17	0	0	0	0	0	0
967	2102	0	0	1	1	2	0	0.67	0	0	18	1	5	0	4	0	0	3	0	0	3	1	8	0	0	0	1	0	1.5	0	0	0	1	0	0	0.17	0	0	1	0	0	0	0.17	0	0	0	0	3	1
968	1487	0	0	0	0	0	0	-	0	0	0	0	0	0	-	0	0	0	0	0	0	-	0	0	0	0	1	0	0.17	0	2	0	0	0	0	0.33	1	0	1	1	0	0	0.5	0	0	0	0	0	1
969	631	0	0	0	0	0	0	-	1	0	0	0	0	0	0.17	0	0	0	0	2	0	0.33	0	0	0	0	0	0	-	0	0	0	0	0	0	-	0	0	0	0	0	0	-	0	0	0	0	0	0
970	558	0	0	0	0	0	0	-	0	0	0	0	1	0	0.17	0	0	0	0	0	0	-	0	0	0	0	0	0	-	0	0	0	0	0	0	-	1	0	0	0	0	0	0.17	0	0	0	5	0	0
971	679	0	0	1	2	0	0	0.5	2	0	0	1	0	0	0.5	8	3	3	2	0	1	2.83	0	0	0	0	0	0	-	1	0	4	0	1	1	1.17	0	0	1	0	0	0	0.17	0	0	0	0	0	4
972	1299	0	0	0	0	0	0	-	0	0	0	0	0	0	-	0	1	3	0	1	0	0.83	0	0	0	0	0	0	-	3	0	0	0	0	2	0.83	0	1	1	4	0	0	1	0	0	0	0	0	0
973	1419	0	0	13	19	0	0	5.33	6	38	24	3	4	0	12.5	0	0	0	2	0	0	0.33	0	8	0	0	0	0	1.33	11	2	0	0	0	0	2.17	1	0	0	0	0	0	0.17	0	0	0	0	0	0
974	794	0	0	0	0	0	0	-	0	0	0	0	0	6	1	0	0	4	6	0	0	1.67	0	0	0	0	0	0	-	0	0	0	0	0	0	-	0	0	0	0	0	0	-	0	0	0	6	0	0
975	633	0	0	0	0	0	0	-	2	0	2	0	0	4	1.33	0	0	1	0	0	0	0.17	0	0	1	3	0	0	0.67	0	1	0	1	0	0	0.33	0	3	0	0	0	0	0.5	0	0	0	0	0	0
976	12194	0	0	0	0	0	0	-	4	5	1	0	7	0	2.83	0	0	0	2	1	0	0.5	0	0	0	0	0	0	-	0	0	0	0	2	2	0.67	0	0	0	0	0	0	-	0	0	0	0	0	0
977	905	18	0	1	0	0	0	3.17	0	0	0	0	0	0	-	0	0	0	0	2	0	0.33	0	6	0	0	0	0	1	0	0	2	0	0	0	0.33	1	0	0	1	0	0	0.33	0	0	0	5	0	0
978	612	3	0	2	3	0	0	1.33	0	1	0	0	0	0	0.17	0	1	0	0	0	1	0.33	0	0	0	0	0	0	-	0	0	0	0	1	0	0.17	4	7	0	0	0	0	1.83	0	0	1	0	0	0
979	4730	0	0	2	0	0	0	0.33	6	0	0	0	0	0	1	1	0	0	0	0	2	0.5	0	0	0	0	0	0	-	0	0	1	0	0	0	0.17	0	1	0	0	0	0	0.17	0	0	0	0	1	1
980	1331	2	1	2	3	0	0	1.33	0	0	0	2	1	0	0.5	1	2	0	0	0	1	0.67	0	0	0	2	0	1	0.5	0	0	2	0	0	0	0.33	0	0	2	4	0	0	1	0	0	3	0	0	0
981	1292	3	0	1	0	0	0	0.67	2	0	0	3	1	0	1	0	1	1	0	0	3	0.83	1	0	0	0	0	0	0.17	0	0	1	0	0	1	0.33	1	3	0	2	0	0	1	0	0	2	1	0	4
982	259	0	0	0	2	0	0	0.33	0	12	0	2	0	0	2.33	0	0	0	1	0	0	0.17	0	0	0	0	0	0	-	0	0	5	0	0	0	0.83	1	0	0	0	0	0	0.17	0	0	0	0	0	0
983	1266	0	0	0	0	0	0	-	0	0	0	3	1	0	0.67	0	0	0	0	0	2	0.33	0	0	1	0	0	0	0.17	0	0	0	0	0	0	-	0	0	1	0	0	0	0.17	0	0	0	1	1	1
984	7489	0	0	0	0	8	1	1.5	0	0	0	1	0	0	0.17	0	0	3	2	1	0	1	0	0	0	0	7	0	1.17	1	2	0	0	1	0	0.67	0	0	0	0	0	0	-	0	0	0	0	0	0
985	1055	0	0	0	0	0	0	-	0	0	0	0	12	0	2	0	0	4	3	2	0	1.5	0	0	0	0	0	0	-	0	0	0	0	0	0	-	0	1	1	0	0	0	0.33	0	0	0	0	0	0
986	8839	2	0	1	0	0	0	0.5	0	3	0	0	0	0	0.5	0	0	1	0	0	0	0.17	0	0	0	0	0	0	-	9	12	6	4	0	12	7.17	1	0	0	2	0	2	0.83	0	0	0	0	0	1
987	12507	0	0	0	0	2	0	0.33	0	0	0	0	1	1	0.33	2	0	0	2	1	1	1	1	0	0	6	0	0	1.17	0	0	1	0	1	0	0.33	0	0	0	0	3	1	0.67	0	1	0	0	0	0
988	6857	0	0	1	0	0	0	0.17	1	2	0	0	1	3	1.17	0	0	5	1	0	2	1.33	0	0	0	0	0	0	-	0	0	1	0	0	0	0.17	0	0	0	0	0	0	-	0	0	1	0	0	0
989	652	0	0	0	0	0	0	-	1	0	0	0	0	0	0.17	0	0	0	1	0	0	0.17	0	0	0	0	0	0	-	0	0	2	0	0	0	0.33	0	0	0	0	0	0	-	0	0	0	0	0	0
990	913	0	0	0	0	0	0	-	0	0	0	4	0	2	1	0	0	0	0	3	0	0.5	0	0	0	0	0	0	-	0	0	0	0	0	0	-	0	0	0	0	0	0	-	0	0	1	0	0	0
991	865	0	0	0	0	0	0	-	0	0	0	0	0	0	-	0	0	0	0	0	0	-	0	0	0	0	0	0	-	0	0	0	0	0	0	-	0	0	0	0	0	0	-	0	0	0	0	0	0
992	6880	0	0	0	0	0	0	-	0	0	0	3	0	0	0.5	0	0	0	0	0	0	-	11	0	4	3	0	0	3	15	0	0	0	0	8	3.83	0	0	0	0	0	0	-	0	0	0	0	0	0
993	8499	0	0	0	1	6	0	1.17	0	0	0	0	0	0	-	0	2	1	5	0	2	1.67	0	0	0	0	0	0	-	1	1	0	0	1	2	0.83	0	0	0	0	0	0	-	0	0	0	0	3	2
994	711	0	0	0	0	0	0	-	0	0	0	0	0	0	-	0	0	0	0	0	0	-	0	0	0	0	0	0	-	0	0	0	0	0	0	-	0	0	0	0	0	0	-	0	0	0	0	0	0
995	550	0	0	5	0	0	0	0.83	1	0	0	0	0	0	0.17	0	0	0	0	0	0	-	0	0	0	0	2	0	0.33	0	0	0	0	0	0	-	0	0	5	0	0	0	0.83	0	0	0	0	0	0
996	599	0	0	4	1	0	0	0.83	0	0	0	2	0	0	0.33	3	0	0	1	0	0	0.67	0	0	0	0	0	0	-	0	0	1	1	2	0	0.67	2	1	1	0	0	3	1.17	0	0	0	0	2	0
997	811	203	0	0	0	0	0	33.83	0	0	0	0	0	0	-	0	0	0	0	0	0	-	0	0	0	0	0	0	-	0	0	0	0	0	0	-	0	0	0	0	0	0	-	0	0	0	0	0	0
998	575	1	0	0	1	0	0	0.33	3	0	0	0	0	0	0.5	0	0	3	2	0	0	0.83	0	0	1	0	0	0	0.17	0	0	2	0	0	0	0.33	0	0	0	1	0	0	0.17	0	0	0	0	0	0
999	432	0	0	0	0	0	0	-	0	9	0	0	0	0	1.5	0	0	0	0	0	0	-	0	0	0	0	0	0	-	0	2	0	5	0	0	1.17	0	4	0	0	0	0	0.67	0	0	0	0	0	0
1000	7491	0	0	1	0	0	0	0.17	0	0	0	0	1	0	0.17	0	0	1	0	1	0	0.33	1	0	0	0	0	0	0.17	1	0	0	0	0	0	0.17	1	1	0	1	0	0	0.5	0	0	0	0	0	0
1001	541	0	0	0	0	0	0	-	0	0	10	0	0	0	1.67	0	0	1	0	1	1	0.5	0	0	6	0	0	0	1	0	0	0	0	0	0	-	0	0	0	1	0	0	0.17	0	0	0	0	0	0
1002	4110	0	0	0	1	1	6	1.33	0	0	3	0	0	0	0.5	0	1	0	0	0	0	0.17	0	0	0	0	0	0	-	0	0	1	0	0	0	0.17	0	0	0	2	3	0	0.83	0	0	2	0	0	0
1003	1704	0	0	0	0	0	0	-	0	0	1	0	0	0	0.17	1	0	0	4	0	0	0.83	0	0	0	0	0	0	-	0	0	0	0	5	0	0.83	1	0	3	0	0	0	0.67	0	0	0	0	0	0
1004	685	0	0	1	1	0	0	0.33	0	0	1	0	2	0	0.5	0	0	1	0	0	0	0.17	0	0	1	0	0	0	0.17	0	0	0	2	3	0	0.83	0	9	0	0	0	0	1.5	0	0	1	0	0	3
1005	715	0	3	2	3	0	0	1.33	1	7	0	0	0	0	1.33	1	0	3	3	0	2	1.5	8	0	0	0	1	0	1.5	0	15	2	3	2	0	3.67	0	0	1	0	0	6	1.17	0	0	2	1	0	0
1006	1013	1	0	0	3	0	0	0.67	0	0	6	8	4	0	3	0	0	2	0	0	0	0.33	0	0	0	0	0	0	-	0	0	0	2	0	0	0.33	1	0	0	1	0	0	0.33	0	0	1	0	0	0
1007	2038	1	0	0	0	0	0	0.17	0	0	0	0	1	0	0.17	0	0	1	0	1	1	0.5	0	0	4	0	0	0	0.67	0	0	0	0	0	0	-	0	0	0	1	0	0	0.17	0	0	1	0	0	0
1008	5444	6	0	1	2	0	0	1.5	0	0	0	3	0	11	2.33	0	0	1	2	0	0	0.5	11	1	0	5	0	0	2.83	0	1	0	2	0	1	0.67	1	0	0	0	1	0	0.33	0	0	1	2	1	5
1009	1337	0	1	1	2	0	0	0.67	3	0	0	3	0	0	1	1	0	0	1	1	6	1.5	0	0	0	0	0	0	-	9	1	1	0	2	0	2.17	0	5	0	0	0	0	0.83	0	0	0	2	0	0
1010	617	0	0	0	0	0	0	-	1	0	0	0	0	0	0.17	2	1	0	1	0	0	0.67	0	0	4	0	0	0	0.67	0	0	0	0	1	0	0.17	5	4	0	4	0	0	2.17	0	0	0	0	0	0
1011	4717	0	0	1	0	6	0	1.17	3	2	0	0	0	0	0.83	0	0	0	0	0	2	0.33	0	0	0	0	0	0	-	1	0	3	0	2	1	1.17	7	1	3	1	0	4	2.67	0	0	1	0	1	0
1012	3524	0	0	0	0	0	0	-	2	0	0	7	0	0	1.5	1	2	0	0	0	0	0.5	0	0	0	0	0	0	-	1	0	0	3	1	0	0.83	3	2	0	0	0	0	0.83	0	0	3	0	1	6
1013	1088	0	0	3	2	0	0	0.83	0	0	4	0	1	1	1	5	2	5	1	1	1	2.5	0	0	0	0	1	0	0.17	0	0	0	0	3	2	0.83	0	0	1	0	0	0	0.17	10	0	0	0	0	5
1014	1528	0	0	0	0	0	0	-	2	0	3	0	0	0	0.83	0	0	0	0	0	3	0.5	0	0	1	0	0	0	0.17	0	0	1	0	2	4	1.17	4	0	0	0	0	0	0.67	0	0	0	0	1	0
1015	591	0	0	0	0	0	0	-	0	0	0	1	0	0	0.17	0	0	0	0	0	0	-	0	0	3	0	0	0	0.5	0	0	0	0	0	5	0.83	0	0	0	0	0	0	-	0	0	0	0	0	0
1016	2231	0	0	0	1	0	0	0.17	0	1	0	0	0	1	0.33	0	0	0	0	1	0	0.17	3	3	0	2	0	1	1.5	0	0	0	0	0	3	0.5	0	0	1	0	0	0	0.17	0	0	0	0	8	0
1017	7518	0	0	0	0	1	0	0.17	0	0	0	0	0	0	-	2	0	1	0	0	0	0.5	0	0	0	0	0	0	-	1	0	0	0	0	0	0.17	0	0	0	0	0	0	-	0	0	0	0	0	4
1018	641	0	0	2	0	0	0	0.33	0	0	0	0	0	0	-	1	0	2	0	0	0	0.5	0	0	0	0	0	0	-	0	0	0	0	0	0	-	0	0	0	0	0	0	-	0	0	0	0	0	2
1019	1475	0	0	0	0	0	0	-	0	0	2	1	1	0	0.67	0	0	0	0	0	4	0.67	0	0	0	0	0	0	-	0	0	0	1	0	0	0.17	0	0	0	0	0	0	-	0	0	0	0	0	0
1020	1377	0	0	2	2	0	0	0.67	2	0	3	0	0	0	0.83	0	0	2	7	3	0	2	0	0	0	0	0	0	-	0	0	0	0	0	0	-	0	0	0	0	0	0	-	0	0	0	0	0	0
1021	1056	0	0	0	0	0	0	-	0	0	0	0	0	0	-	0	0	0	0	0	0	-	0	0	0	0	0	0	-	0	3	0	34	0	0	6.17	1	0	0	0	0	0	0.17	0	0	0	0	1	0
1022	552	0	7	2	0	0	0	1.5	0	0	0	0	0	0	-	11	8	1	1	0	0	3.5	0	3	4	0	0	0	1.17	1	3	2	1	0	2	1.5	0	0	0	1	1	1	0.5	0	0	0	0	1	0
1023	705	0	0	1	0	0	0	0.17	3	0	0	0	0	0	0.5	0	0	0	0	0	0	-	0	0	0	0	0	0	-	0	1	0	0	0	0	0.17	0	0	0	0	0	0	-	1	0	0	0	0	0
1024	1209	0	0	3	1	1	0	0.83	0	0	5	0	0	2	1.17	0	1	0	0	0	0	0.17	0	0	0	0	0	0	-	1	1	1	1	0	3	1.17	0	1	0	0	4	2	1.17	0	0	1	0	1	0
1025	673	0	0	0	0	0	0	-	0	1	0	0	0	13	2.33	0	0	0	0	0	0	-	0	0	0	0	2	5	1.17	0	0	1	4	0	0	0.83	0	0	1	0	0	0	0.17	9	0	0	0	1	0
1026	1192	0	0	0	0	0	0	-	0	1	0	0	0	0	0.17	0	0	3	0	0	0	0.5	0	0	0	0	0	0	-	0	0	0	0	0	0	-	0	0	0	2	0	0	0.33	0	0	2	0	0	1
1027	490	0	0	2	0	0	0	0.33	0	0	0	0	0	6	1	0	0	0	0	0	0	-	0	0	0	0	0	0	-	0	0	0	0	0	0	-	0	0	0	0	0	0	-	0	0	4	0	1	2
1028	1707	0	0	0	0	0	0	-	0	0	0	0	0	0	-	0	0	1	0	0	0	0.17	0	0	0	0	2	0	0.33	0	0	0	0	0	0	-	0	0	0	1	0	3	0.67	0	0	0	0	4	0
1029	812	0	0	0	0	1	0	0.17	0	0	0	4	0	0	0.67	0	0	0	1	2	2	0.83	0	0	0	0	0	0	-	0	0	0	0	0	0	-	0	0	0	1	0	0	0.17	0	0	0	0	0	0
1030	1552	0	0	2	1	0	0	0.5	0	2	0	0	0	0	0.33	0	6	0	0	2	0	1.33	0	0	0	0	0	0	-	0	0	0	0	0	3	0.5	0	1	0	1	1	0	0.5	0	0	0	3	0	0
1031	1821	0	0	1	0	0	0	0.17	0	0	0	0	0	0	-	1	0	0	0	0	0	0.17	5	0	0	0	4	0	1.5	0	0	0	1	0	0	0.17	2	0	0	0	0	0	0.33	0	3	1	0	0	5
1032	11699	0	0	0	0	0	0	-	0	0	2	1	0	0	0.5	1	0	0	1	0	0	0.33	0	0	1	0	0	0	0.17	2	1	2	0	0	1	1	2	0	0	1	0	1	0.67	0	0	0	0	2	0
1033	1524	3	0	1	0	0	4	1.33	0	0	0	3	0	0	0.5	1	0	0	3	0	0	0.67	2	0	0	0	0	0	0.33	0	0	0	0	1	3	0.67	0	0	2	0	0	0	0.33	0	0	0	0	1	6
1034	648	0	0	2	3	0	0	0.83	1	0	2	2	0	0	0.83	1	0	0	0	0	0	0.17	0	0	0	0	0	0	-	0	1	0	1	0	3	0.83	2	11	0	0	0	0	2.17	0	0	0	0	0	0
1035	604	0	0	0	0	0	0	-	0	0	0	0	0	0	-	0	0	2	0	0	0	0.33	0	0	0	0	0	0	-	0	0	0	0	0	0	-	0	0	0	0	0	0	-	0	0	0	0	0	0
1036	1074	0	0	0	0	0	0	-	0	0	0	0	0	0	-	0	0	0	0	0	0	-	0	0	0	0	0	0	-	0	0	0	0	0	1	0.17	0	2	0	0	0	0	0.33	0	0	1	0	0	0
1037	2314	0	1	2	0	0	1	0.67	0	1	1	0	0	0	0.33	0	0	0	0	1	0	0.17	1	2	0	0	0	0	0.5	0	0	0	0	0	1	0.17	3	3	0	0	0	0	1	0	0	0	0	0	0
1038	11594	0	0	0	0	0	0	-	1	0	2	0	0	0	0.5	0	0	0	1	0	0	0.17	2	0	0	0	0	0	0.33	0	0	0	0	0	0	-	0	0	1	0	0	0	0.17	0	0	0	0	3	1
1039	775	0	0	0	0	0	0	-	2	1	0	0	0	0	0.5	1	0	0	1	0	0	0.33	0	0	0	0	0	0	-	0	0	0	0	0	1	0.17	1	1	2	0	0	0	0.67	0	0	0	0	0	0
1040	839	0	0	0	0	0	0	-	0	0	0	0	0	0	-	0	0	0	0	0	0	-	0	0	0	0	0	0	-	0	0	0	0	0	0	-	0	0	0	0	0	0	-	0	0	0	0	0	0
1041	9971	0	0	0	3	0	0	0.5	0	0	0	0	0	0	-	0	0	2	0	0	0	0.33	0	0	1	0	2	0	0.5	0	0	0	0	1	0	0.17	0	0	0	2	6	3	1.83	0	0	0	0	1	4
1042	1289	0	7	0	0	0	0	1.17	2	0	0	3	0	0	0.83	1	3	0	3	1	0	1.33	0	0	0	0	0	0	-	1	0	2	2	1	0	1	0	0	2	0	0	0	0.33	0	0	2	0	0	0
1043	754	0	0	0	0	0	0	-	0	25	0	0	0	0	4.17	0	0	0	0	0	0	-	0	0	0	0	0	0	-	9	0	0	0	0	0	1.5	1	0	0	1	0	0	0.33	0	0	0	0	0	0
1044	7465	2	3	1	1	0	6	2.17	2	2	3	0	1	0	1.33	0	1	1	0	0	0	0.33	0	0	0	0	0	0	-	0	1	1	0	0	0	0.33	0	1	4	1	1	0	1.17	2	0	0	0	0	0
1045	622	0	0	2	1	0	0	0.5	0	0	0	0	2	0	0.33	0	1	0	0	0	0	0.17	1	1	1	0	1	0	0.67	0	0	2	1	0	0	0.5	0	1	0	6	0	0	1.17	0	0	0	0	0	0
1046	4904	0	0	1	0	0	2	0.5	0	0	0	2	0	0	0.33	1	0	2	0	0	0	0.5	0	0	2	0	0	0	0.33	10	3	0	5	2	0	3.33	0	0	2	0	0	0	0.33	0	0	0	0	0	0
1047	5261	0	0	5	1	0	0	1	2	0	6	6	0	0	2.33	1	0	1	0	4	0	1	0	0	0	0	0	0	-	0	0	0	2	1	0	0.5	1	0	0	1	0	0	0.33	0	0	0	0	2	0
1048	954	0	0	2	0	0	6	1.33	0	0	0	0	3	0	0.5	0	0	2	1	0	0	0.5	0	0	0	0	2	0	0.33	0	0	0	0	0	0	-	0	0	0	0	0	0	-	0	0	0	2	0	0
1049	10127	0	0	0	2	0	2	0.67	0	0	0	0	0	0	-	0	0	0	0	1	0	0.17	0	0	1	0	0	0	0.17	0	1	0	0	0	2	0.5	0	0	0	0	0	0	-	0	0	0	0	0	0
1050	515	0	0	0	0	0	0	-	0	0	0	0	0	0	-	0	0	0	0	0	0	-	0	0	0	0	0	0	-	0	2	0	0	0	0	0.33	0	0	0	0	0	0	-	0	0	0	0	0	0
1051	9979	0	0	0	0	0	0	-	0	0	0	0	0	0	-	0	1	0	2	0	0	0.5	0	0	0	0	0	0	-	0	0	0	0	0	0	-	0	8	0	0	0	0	1.33	0	0	1	0	0	2
1052	857	1	0	0	2	0	0	0.5	0	0	0	0	1	0	0.17	0	0	0	0	0	0	-	0	0	0	0	0	0	-	1	0	0	0	0	1	0.33	0	0	1	0	0	2	0.5	0	0	3	0	0	0
1053	1259	6	0	0	0	0	0	1	0	0	0	0	0	0	-	1	3	0	1	0	0	0.83	0	0	0	0	0	0	-	0	0	1	0	0	0	0.17	2	0	0	0	0	0	0.33	0	0	0	0	0	0
1054	770	0	0	0	0	0	0	-	0	0	0	0	0	0	-	0	0	1	0	0	1	0.33	0	0	0	0	0	0	-	0	0	0	0	0	0	-	0	2	0	0	0	0	0.33	0	0	0	0	0	0
1055	497	0	0	0	0	0	0	-	0	0	0	0	0	0	-	1	1	2	1	1	3	1.5	0	0	0	0	0	0	-	0	0	0	0	0	0	-	0	0	0	1	0	26	4.5	0	0	0	0	0	0
1056	543	0	0	0	0	0	3	0.5	0	0	3	0	2	0	0.83	0	3	0	0	0	0	0.5	0	6	0	11	0	7	4	0	1	0	0	0	0	0.17	0	0	1	0	0	3	0.67	0	0	0	1	0	3
1057	11477	1	0	2	0	1	0	0.67	0	0	0	1	0	0	0.17	1	0	1	3	3	1	1.5	0	0	1	0	0	0	0.17	0	2	2	0	3	3	1.67	0	0	0	1	0	0	0.17	0	0	0	0	1	0
1058	560	0	0	4	0	0	0	0.67	0	0	0	0	0	0	-	1	0	0	0	0	0	0.17	0	0	0	0	0	0	-	0	0	0	0	0	0	-	0	0	0	0	0	0	-	0	0	0	0	0	0
1059	1725	2	0	0	0	0	0	0.33	0	0	1	0	1	0	0.33	1	1	2	8	0	0	2	0	0	1	0	0	0	0.17	0	1	0	0	0	0	0.17	0	1	1	0	6	0	1.33	0	0	3	6	0	5
1060	797	0	0	0	0	0	0	-	0	0	0	0	0	0	-	0	0	0	0	0	1	0.17	0	0	0	0	0	0	-	0	0	0	0	1	0	0.17	0	0	0	0	0	0	-	0	0	0	0	0	0
1061	1310	0	0	3	1	1	0	0.83	0	0	2	0	0	0	0.33	0	0	1	0	0	1	0.33	0	1	1	0	0	0	0.33	0	0	0	4	1	4	1.5	2	1	1	0	0	0	0.67	0	0	1	0	0	2
1062	1301	0	0	1	0	0	0	0.17	0	0	0	0	2	0	0.33	0	1	0	1	0	1	0.5	0	0	4	0	0	0	0.67	3	0	0	0	1	1	0.83	0	0	0	1	0	0	0.17	0	0	1	0	0	0
1063	627	2	0	4	0	2	0	1.33	0	2	0	3	1	0	1	2	1	2	0	3	0	1.33	0	1	4	0	0	0	0.83	0	0	1	1	0	0	0.33	0	3	0	0	0	0	0.5	0	0	0	0	1	0
1064	6853	1	0	2	0	0	0	0.5	0	2	0	0	0	0	0.33	0	0	0	1	2	0	0.5	0	0	0	0	1	0	0.17	0	0	0	0	1	10	1.83	0	0	1	0	0	1	0.33	0	0	0	0	0	0
1065	750	1	0	0	0	0	0	0.17	2	0	0	0	0	0	0.33	0	0	1	0	0	0	0.17	0	0	0	0	0	0	-	0	1	0	0	0	0	0.17	0	0	0	0	0	0	-	0	0	1	0	0	0
1066	2091	0	1	2	3	0	0	1	0	0	3	0	0	0	0.5	0	1	1	1	1	0	0.67	0	0	4	0	0	0	0.67	0	0	2	1	0	0	0.5	0	0	0	3	0	0	0.5	0	0	1	0	0	1
1067	487	0	0	1	0	0	0	0.17	0	6	0	0	0	0	1	0	0	1	1	2	1	0.83	0	0	0	0	0	0	-	0	0	0	0	1	0	0.17	0	0	1	1	0	0	0.33	0	0	0	0	0	0
1068	884	0	0	0	0	0	0	-	0	0	0	0	0	0	-	0	0	2	1	1	2	1	0	0	0	0	0	0	-	0	0	0	0	0	0	-	0	0	0	0	0	0	-	0	0	0	2	0	0
1069	5884	4	0	2	1	0	0	1.17	0	1	4	5	0	0	1.67	2	6	0	1	0	0	1.5	0	0	0	0	4	0	0.67	1	1	1	2	0	1	1	3	0	0	0	0	0	0.5	0	0	0	1	0	0
1070	1001	0	0	1	0	0	0	0.17	0	0	0	2	0	0	0.33	0	1	1	0	1	5	1.33	0	0	0	0	0	0	-	2	0	6	0	7	3	3	1	2	1	1	0	0	0.83	0	0	2	0	3	4
1071	896	2	0	0	83	0	0	14.17	0	4	0	0	0	0	0.67	0	0	0	0	0	0	-	0	0	0	0	0	0	-	0	0	0	0	0	0	-	0	0	0	0	0	0	-	0	0	0	0	0	0
1072	7104	2	0	2	0	0	0	0.67	2	0	0	1	1	0	0.67	0	0	0	0	0	0	-	0	0	0	0	0	0	-	1	0	0	0	0	2	0.5	2	2	0	2	0	5	1.83	0	0	0	2	0	0
1073	1148	0	0	1	0	0	0	0.17	0	0	0	0	0	0	-	0	0	3	0	0	0	0.5	22	0	0	2	0	0	4	0	0	0	1	0	0	0.17	0	3	2	1	0	4	1.67	0	0	1	4	0	0
1074	1904	2	1	0	0	0	0	0.5	0	0	0	0	0	0	-	0	0	1	0	1	0	0.33	0	0	1	0	0	2	0.5	2	1	1	0	0	0	0.67	0	0	0	0	0	0	-	0	0	0	0	0	0
1075	476	0	0	1	0	0	0	0.17	0	0	0	0	0	0	-	1	0	0	0	0	1	0.33	0	0	0	0	0	0	-	2	3	2	0	0	0	1.17	0	0	0	2	0	0	0.33	0	0	0	0	0	0
1076	886	0	0	0	0	0	0	-	0	1	0	0	0	0	0.17	0	0	0	0	0	0	-	0	0	3	0	1	0	0.67	0	0	0	0	0	0	-	3	0	0	0	0	0	0.5	0	0	0	0	0	0
1077	1079	0	0	0	0	0	0	-	0	0	0	1	0	0	0.17	0	0	0	0	2	0	0.33	0	0	3	0	3	0	1	0	0	0	0	1	0	0.17	1	0	3	1	6	0	1.83	0	0	0	0	0	0
1078	477	0	0	0	0	0	0	-	0	0	1	1	0	0	0.33	8	9	1	5	0	0	3.83	0	0	0	0	0	0	-	2	1	0	5	0	1	1.5	0	0	0	0	0	0	-	0	0	3	0	0	0
1079	579	0	0	0	0	0	0	-	0	1	0	0	0	0	0.17	0	0	0	0	2	1	0.5	0	0	3	0	0	0	0.5	0	0	0	0	0	0	-	0	0	0	0	0	0	-	0	0	0	0	0	0
1080	469	0	0	0	0	0	0	-	0	0	0	0	9	0	1.5	0	0	1	0	0	1	0.33	0	0	0	0	0	0	-	0	0	0	0	0	0	-	0	0	0	0	0	0	-	0	1	0	0	0	2
1081	514	0	0	0	0	0	0	-	1	0	6	0	0	0	1.17	0	0	0	0	0	0	-	0	0	0	0	1	0	0.17	0	0	0	0	3	0	0.5	0	4	0	0	0	0	0.67	0	0	0	0	1	0
1082	749	0	0	0	2	0	0	0.33	0	0	0	0	0	0	-	0	0	0	1	0	0	0.17	0	0	0	4	0	0	0.67	0	3	0	0	0	1	0.67	0	0	0	0	0	9	1.5	0	0	4	0	0	0
1083	1568	1	0	0	0	0	0	0.17	0	0	0	0	7	9	2.67	0	0	1	0	0	0	0.17	0	0	0	0	0	0	-	0	0	0	0	0	0	-	0	0	0	0	0	0	-	0	0	0	0	0	0
1084	1628	0	0	0	0	0	0	-	3	0	4	2	0	0	1.5	0	1	0	1	1	3	1	0	0	0	0	0	0	-	0	0	0	0	2	0	0.33	2	3	0	0	0	0	0.83	0	0	1	0	1	0
1085	7128	5	0	0	0	0	2	1.17	3	3	3	1	2	0	2	0	0	0	0	0	0	-	0	0	0	1	0	0	0.17	0	0	0	1	0	1	0.33	0	0	1	0	0	0	0.17	0	0	2	0	0	0
1086	833	0	0	0	0	0	0	-	0	0	0	0	0	0	-	0	0	0	0	0	0	-	0	0	0	11	0	0	1.83	1	0	0	0	0	0	0.17	0	0	0	3	0	0	0.5	0	0	0	0	0	0
1087	1124	0	0	0	0	0	0	-	0	0	0	0	0	0	-	0	0	1	0	0	0	0.17	0	0	0	0	0	0	-	0	0	0	4	0	16	3.33	0	0	0	0	0	0	-	0	39	0	0	0	0
1088	637	0	0	0	0	0	0	-	0	0	0	0	0	0	-	2	0	0	0	0	1	0.5	0	0	0	0	0	0	-	0	0	0	0	0	1	0.17	0	0	0	0	0	1	0.17	0	0	0	0	0	0
1089	570	0	0	0	0	0	0	-	1	0	9	0	0	0	1.67	0	0	0	0	0	1	0.17	0	0	0	0	0	0	-	0	0	0	0	0	0	-	0	0	0	0	0	0	-	0	0	0	0	0	0
1090	556	1	0	1	0	0	0	0.33	4	0	0	1	0	0	0.83	2	1	0	2	2	1	1.33	0	0	0	0	6	0	1	1	3	4	1	3	4	2.67	0	1	0	0	0	0	0.17	0	0	7	0	1	0
1091	1230	0	0	0	0	0	0	-	0	0	2	1	0	0	0.5	0	0	1	0	0	2	0.5	0	0	0	0	1	0	0.17	0	0	0	2	0	0	0.33	2	7	0	0	0	0	1.5	4	0	1	0	0	0
1092	2751	0	0	1	1	2	0	0.67	3	0	0	0	0	0	0.5	3	0	1	0	0	0	0.67	0	0	0	5	0	0	0.83	0	0	1	0	0	1	0.33	0	2	1	0	0	0	0.5	0	0	0	0	1	0
1093	12687	0	0	2	0	0	0	0.33	0	0	0	0	5	0	0.83	1	0	2	0	2	0	0.83	0	0	0	0	0	0	-	1	0	1	1	0	2	0.83	2	0	0	1	0	0	0.5	0	0	0	5	2	0
1094	853	0	0	0	0	0	0	-	0	0	0	0	1	0	0.17	0	0	0	0	0	0	-	0	1	0	0	0	0	0.17	0	0	0	4	0	0	0.67	0	0	0	0	0	0	-	0	0	0	2	0	1
1095	4311	0	0	1	0	0	0	0.17	0	0	0	0	0	0	-	0	1	1	0	0	0	0.33	0	0	0	0	0	0	-	0	0	0	0	0	0	-	0	0	0	0	0	0	-	0	0	0	0	0	0
1096	955	3	0	1	0	0	0	0.67	2	0	0	1	2	0	0.83	1	0	0	0	0	0	0.17	1	1	2	0	0	0	0.67	0	0	0	3	0	1	0.67	2	1	1	0	0	0	0.67	5	0	0	0	0	0
1097	5705	0	0	0	0	0	0	-	0	0	1	0	2	0	0.5	4	1	0	0	0	2	1.17	0	0	1	0	0	0	0.17	1	3	0	0	1	1	1	0	0	0	0	0	0	-	0	0	0	0	0	0
1098	2400	2	0	0	2	0	0	0.67	0	0	0	0	0	0	-	0	0	0	0	0	0	-	0	0	0	0	0	0	-	0	1	0	0	1	2	0.67	2	1	0	2	0	0	0.83	0	0	1	0	0	2
1099	9768	0	0	0	0	0	0	-	1	0	0	0	0	0	0.17	0	0	1	1	0	0	0.33	0	0	0	0	0	0	-	0	1	0	0	2	0	0.5	0	2	0	0	0	0	0.33	0	13	0	0	0	0
1100	721	0	0	0	0	0	0	-	0	0	0	1	0	0	0.17	0	1	0	1	2	0	0.67	0	0	0	0	0	0	-	0	0	0	0	0	0	-	0	0	0	0	0	0	-	0	0	0	0	0	0
1101	843	2	0	0	1	1	0	0.67	0	0	11	0	1	0	2	1	2	2	2	0	0	1.17	2	0	0	1	0	0	0.5	0	0	0	0	0	0	-	1	1	1	1	0	1	0.83	0	0	0	0	2	0
1102	508	0	0	0	0	0	0	-	2	0	0	0	0	0	0.33	0	0	0	0	1	0	0.17	0	0	0	0	0	0	-	0	0	0	0	0	0	-	1	0	0	0	0	0	0.17	0	0	0	0	0	0
1103	466	0	0	0	0	0	0	-	0	0	6	0	1	0	1.17	0	0	2	0	1	0	0.5	0	0	0	0	0	0	-	0	0	0	0	0	0	-	0	0	0	0	1	0	0.17	0	0	0	0	0	2
1104	12222	0	0	0	0	0	0	-	1	2	0	0	0	0	0.5	0	0	0	0	0	0	-	0	0	1	0	0	0	0.17	5	9	5	72	4	3	16.33	0	0	0	0	0	0	-	0	0	0	0	1	0
1105	817	0	0	3	0	0	0	0.5	0	0	2	4	1	0	1.17	0	0	1	2	0	0	0.5	2	0	10	0	0	0	2	0	0	0	0	0	0	-	0	0	2	0	0	0	0.33	0	0	1	1	0	1
1106	11181	0	0	1	1	0	0	0.33	0	0	0	1	0	0	0.17	0	0	0	1	0	2	0.5	0	0	0	0	0	0	-	0	0	0	0	0	0	-	1	0	3	0	0	0	0.67	0	0	1	0	0	0
1107	11115	0	1	0	1	0	0	0.33	0	1	0	0	0	0	0.17	1	0	3	2	0	0	1	0	0	1	0	0	0	0.17	1	1	1	0	0	0	0.5	0	4	0	0	0	0	0.67	0	13	1	0	0	0
1108	1391	0	0	0	1	0	0	0.17	0	0	0	0	0	0	-	0	0	0	1	0	0	0.17	0	0	0	0	0	0	-	0	0	0	0	0	0	-	0	0	0	0	0	0	-	0	0	0	0	0	0
1109	602	0	0	3	0	0	0	0.5	0	0	0	0	0	0	-	3	0	1	0	0	0	0.67	0	0	0	0	0	0	-	0	1	0	1	0	0	0.33	0	0	0	1	0	0	0.17	0	0	0	0	0	0
1110	2974	0	0	0	0	0	0	-	0	0	3	0	7	0	1.67	0	0	0	1	0	0	0.17	0	0	2	0	0	0	0.33	0	0	0	0	0	0	-	0	0	1	0	3	0	0.67	0	0	0	0	0	1
1111	710	0	0	4	0	0	0	0.67	1	0	0	2	3	0	1	0	1	0	1	0	0	0.33	0	0	0	0	0	0	-	1	1	0	0	3	0	0.83	0	2	0	0	2	0	0.67	0	0	2	0	0	0
1112	930	0	0	0	1	0	17	3	1	0	2	0	0	0	0.5	3	4	1	2	0	0	1.67	0	0	0	0	0	0	-	2	5	2	0	2	7	3	0	3	1	0	0	0	0.67	0	0	3	1	0	0
1113	730	2	1	1	1	0	0	0.83	2	2	0	0	2	0	1	2	0	0	0	0	0	0.33	0	0	0	0	0	0	-	3	0	1	0	1	0	0.83	2	10	1	1	0	0	2.33	0	0	0	0	0	0
1114	7469	1	0	3	0	0	0	0.67	0	0	4	0	3	0	1.17	5	1	1	0	1	0	1.33	0	0	0	0	0	0	-	0	0	0	0	0	0	-	0	2	0	0	0	0	0.33	0	0	0	12	2	0
1115	626	0	1	0	0	0	0	0.17	0	0	0	0	0	0	-	0	3	0	0	0	0	0.5	0	0	0	4	0	0	0.67	0	0	0	0	0	0	-	0	0	0	0	0	0	-	0	0	0	0	0	0
1116	1271	0	0	0	0	0	0	-	0	0	0	0	0	0	-	0	0	0	1	0	0	0.17	0	0	0	0	0	0	-	0	0	0	0	1	0	0.17	0	0	0	0	0	2	0.33	0	0	0	0	0	0
1117	1202	0	2	0	0	0	3	0.83	0	0	0	0	0	0	-	0	0	1	0	0	0	0.17	0	0	1	0	2	0	0.5	0	0	1	0	0	0	0.17	0	0	0	0	0	3	0.5	0	0	0	0	0	0
1118	995	0	0	0	0	0	0	-	0	2	0	0	0	0	0.33	2	11	1	0	1	1	2.67	0	0	0	0	0	0	-	3	6	5	3	4	5	4.33	0	0	1	0	0	0	0.17	0	0	0	1	0	3
1119	941	0	0	1	0	0	0	0.17	0	5	0	0	0	0	0.83	6	0	2	5	0	0	2.17	0	0	0	0	0	0	-	9	1	1	1	0	1	2.17	0	0	0	1	0	0	0.17	0	0	0	1	0	0
1120	879	0	0	2	0	1	0	0.5	2	0	0	0	4	0	1	1	0	0	0	0	0	0.17	0	0	4	0	0	0	0.67	0	0	0	0	0	0	-	0	0	0	2	0	0	0.33	0	0	0	0	1	0
1121	807	0	0	0	0	0	0	-	0	0	0	0	0	0	-	0	1	0	0	0	2	0.5	0	0	0	0	0	0	-	0	0	0	0	0	0	-	0	0	0	0	0	0	-	1	0	0	0	0	0
1122	1097	4	0	1	3	0	0	1.33	3	0	2	5	0	0	1.67	0	4	2	0	0	0	1	0	0	0	0	0	0	-	2	0	0	2	1	1	1	2	0	0	0	0	1	0.5	0	0	0	0	0	0
1123	1159	0	0	1	0	0	0	0.17	3	0	0	2	0	0	0.83	1	0	0	1	1	0	0.5	3	0	0	0	2	0	0.83	0	0	0	0	1	1	0.33	2	3	0	1	0	0	1	0	0	0	0	1	0
1124	784	0	0	0	0	7	0	1.17	0	0	0	0	0	5	0.83	0	0	0	1	0	0	0.17	0	0	0	0	0	0	-	0	0	1	0	0	0	0.17	0	0	0	0	0	0	-	0	0	0	0	1	0
1125	1908	1	0	0	2	0	0	0.5	1	1	0	1	0	5	1.33	0	0	0	2	0	0	0.33	0	0	0	0	0	0	-	0	0	0	0	0	0	-	1	8	1	0	0	2	2	0	0	1	0	1	0
1126	788	0	0	4	3	0	0	1.17	2	6	0	1	0	0	1.5	0	0	0	0	0	0	-	0	0	0	0	3	0	0.5	0	1	0	4	0	3	1.33	3	4	1	0	0	4	2	0	0	0	0	0	2
1127	720	0	0	0	0	0	0	-	1	0	0	0	1	4	1	0	1	6	0	0	0	1.17	0	0	0	0	0	0	-	0	0	0	0	0	0	-	0	0	0	0	0	0	-	0	0	0	0	0	0
1128	1036	0	0	0	0	0	0	-	0	0	7	0	0	0	1.17	0	0	1	0	0	0	0.17	0	1	0	0	0	0	0.17	2	0	1	0	0	0	0.5	1	1	0	0	0	2	0.67	0	0	1	8	1	0
1129	13519	1	0	1	3	0	0	0.83	0	0	0	0	2	3	0.83	0	2	0	0	0	0	0.33	0	0	0	0	0	0	-	0	0	1	1	1	0	0.5	1	5	0	0	0	0	1	0	0	0	0	0	0
1130	639	0	0	0	0	0	0	-	0	0	2	1	0	0	0.5	0	1	1	0	0	2	0.67	0	0	0	2	0	0	0.33	0	0	0	0	0	0	-	0	0	3	0	2	0	0.83	0	0	0	0	0	4
1131	450	0	0	0	0	0	0	-	0	0	0	0	0	0	-	0	0	0	0	0	0	-	0	0	0	0	0	0	-	0	0	0	0	0	0	-	0	0	0	0	0	0	-	0	0	0	0	0	0
1132	743	0	0	0	0	0	0	-	0	0	0	0	0	0	-	0	0	0	0	0	0	-	0	0	0	0	0	0	-	0	0	0	0	1	0	0.17	0	0	0	0	0	0	-	0	0	0	0	0	0
1133	1070	0	0	0	0	0	0	-	0	0	0	1	0	0	0.17	0	0	1	0	0	0	0.17	0	0	0	0	0	0	-	0	0	0	0	0	0	-	0	0	1	0	0	0	0.17	0	0	0	0	0	2
1134	761	0	0	3	0	0	0	0.5	0	0	0	3	0	0	0.5	7	2	0	16	0	0	4.17	0	0	0	0	0	0	-	2	1	7	0	2	1	2.17	0	0	0	0	0	0	-	0	0	8	0	0	1
1135	9015	0	0	0	4	0	0	0.67	0	0	0	0	0	0	-	0	0	2	0	1	0	0.5	0	0	5	0	0	0	0.83	0	0	0	0	1	0	0.17	0	1	1	0	0	0	0.33	0	0	1	0	0	0
1136	6082	0	0	0	0	0	0	-	0	0	0	0	0	0	-	0	0	0	1	0	0	0.17	5	7	0	0	0	0	2	0	0	0	0	0	0	-	0	0	0	0	0	0	-	0	0	0	0	1	0
1137	2599	2	0	0	0	0	0	0.33	0	1	1	0	0	0	0.33	0	0	1	0	0	0	0.17	0	0	0	0	1	0	0.17	1	1	0	0	1	0	0.5	0	0	0	1	0	0	0.17	0	0	1	0	0	0
1138	737	0	0	1	0	0	0	0.17	0	3	1	3	0	0	1.17	3	1	0	1	0	1	1	0	0	0	0	0	0	-	1	0	3	1	0	4	1.5	0	0	0	0	0	0	-	0	0	0	0	0	0
1139	1764	1	0	0	0	0	0	0.17	1	0	1	0	0	0	0.33	0	1	1	0	0	0	0.33	1	0	0	0	0	0	0.17	0	0	0	0	0	0	-	3	1	1	1	0	0	1	0	1	0	0	0	0
1140	718	0	2	1	0	0	0	0.5	1	0	0	0	0	0	0.17	1	1	0	0	0	0	0.33	0	0	0	0	0	0	-	0	2	2	0	0	2	1	1	1	0	0	0	0	0.33	0	0	3	1	0	0
1141	12972	0	0	3	1	0	1	0.83	0	0	4	0	1	0	0.83	0	0	0	0	0	0	-	1	0	0	0	0	0	0.17	0	0	0	0	0	0	-	1	1	0	0	0	0	0.33	0	0	0	0	0	0
1142	549	0	0	0	0	0	0	-	5	0	7	2	0	0	2.33	0	0	0	0	0	1	0.17	0	0	0	0	3	0	0.5	0	0	1	0	0	2	0.5	5	0	3	1	0	0	1.5	1	0	2	0	0	3
1143	433	0	0	0	0	0	0	-	0	0	0	0	0	0	-	0	0	0	0	0	0	-	0	0	0	0	0	0	-	0	0	0	0	0	0	-	0	0	167	0	0	0	27.83	0	0	0	0	0	0
1144	13425	0	0	1	1	0	0	0.33	3	0	0	0	1	0	0.67	3	2	1	3	3	0	2	0	0	0	0	0	0	-	0	1	3	0	0	0	0.67	0	0	0	0	0	0	-	0	0	2	0	2	0
1145	4680	0	0	0	0	2	3	0.83	0	0	0	0	0	0	-	0	0	0	0	1	1	0.33	0	0	0	0	0	5	0.83	0	0	0	0	1	0	0.17	0	0	0	0	0	1	0.17	0	0	0	0	2	0
1146	1064	3	0	2	0	1	1	1.17	0	0	0	0	0	0	-	0	0	0	0	0	0	-	0	1	1	0	0	3	0.83	0	0	0	0	0	0	-	0	0	0	0	9	0	1.5	0	0	0	0	1	0
1147	6265	0	0	0	1	0	0	0.17	0	0	0	0	0	0	-	0	0	1	2	0	0	0.5	0	0	0	0	0	0	-	0	0	0	0	0	0	-	0	0	0	0	1	0	0.17	0	0	0	0	0	2
1148	3788	0	0	0	0	0	0	-	0	0	0	2	0	0	0.33	0	0	1	1	1	0	0.5	0	0	0	0	0	0	-	0	0	1	0	0	0	0.17	0	0	0	0	1	0	0.17	0	0	0	0	1	0
1149	6396	0	0	0	0	0	1	0.17	0	0	0	0	0	0	-	0	1	1	1	0	0	0.5	0	1	0	2	0	2	0.83	0	1	0	1	0	0	0.33	0	0	0	0	0	3	0.5	1	0	0	0	0	0
1150	987	0	0	0	0	0	0	-	3	3	0	0	2	0	1.33	0	0	0	0	0	0	-	0	0	0	0	0	0	-	0	0	0	0	0	0	-	1	0	0	1	0	0	0.33	0	0	0	0	0	0
1151	882	0	0	2	1	0	0	0.5	1	0	0	0	0	0	0.17	0	0	0	0	0	0	-	0	0	0	0	0	0	-	1	0	2	0	0	0	0.5	1	0	0	2	0	3	1	1	0	0	0	0	0
1152	3522	1	0	2	0	3	0	1	0	0	4	1	1	0	1	3	1	1	0	0	0	0.83	3	0	0	0	0	0	0.5	0	0	2	1	0	2	0.83	2	1	0	0	1	0	0.67	0	0	0	0	0	0
1153	1892	0	0	0	0	0	0	-	0	0	0	0	0	0	-	0	4	0	0	7	0	1.83	0	0	0	0	0	0	-	0	0	0	0	0	0	-	0	0	0	0	0	0	-	0	0	1	0	0	0
1154	1098	0	0	3	3	4	0	1.67	0	0	1	0	0	0	0.17	0	0	0	2	0	0	0.33	0	2	0	0	0	0	0.33	0	0	0	0	2	0	0.33	2	0	0	0	0	0	0.33	0	0	0	0	0	0
1155	470	1	0	0	0	0	0	0.17	2	0	1	1	0	0	0.67	2	0	1	0	0	0	0.5	0	0	0	0	0	0	-	0	2	0	1	1	1	0.83	8	1	0	1	0	3	2.17	0	0	3	3	1	4
1156	1095	0	0	0	0	0	0	-	5	0	2	0	0	0	1.17	0	0	0	1	0	2	0.5	3	0	0	0	0	0	0.5	0	0	0	0	1	0	0.17	0	0	0	0	0	0	-	0	0	3	0	0	0
1157	11721	0	0	0	0	0	0	-	0	0	0	0	0	0	-	0	0	0	0	1	0	0.17	0	0	0	0	14	0	2.33	0	0	0	0	0	0	-	0	0	0	1	0	0	0.17	0	0	0	0	0	0
1158	4949	0	0	0	0	0	0	-	0	0	0	0	0	0	-	3	1	0	0	0	0	0.67	0	0	0	0	0	0	-	2	16	2	41	0	5	11	0	0	0	0	1	0	0.17	0	0	0	0	0	0
1159	728	0	2	0	0	0	0	0.33	0	0	0	2	0	0	0.33	0	0	0	0	0	0	-	0	0	0	0	0	0	-	0	0	1	0	0	0	0.17	0	0	0	0	0	0	-	0	0	0	0	0	1
1160	621	0	0	1	1	0	0	0.33	1	0	0	6	0	0	1.17	0	0	3	0	0	0	0.5	0	0	0	0	0	0	-	0	0	1	0	1	0	0.33	0	0	1	0	1	0	0.33	0	0	1	1	0	3
1161	623	0	0	0	0	0	0	-	0	0	0	0	0	7	1.17	0	0	0	0	0	0	-	0	0	0	0	0	0	-	0	0	0	0	0	0	-	2	0	0	1	0	0	0.5	0	0	0	0	0	0
1162	928	0	0	0	0	0	0	-	0	0	0	0	0	0	-	1	0	0	1	0	0	0.33	4	0	0	0	0	0	0.67	1	0	0	1	2	2	1	1	0	0	0	0	0	0.17	0	0	3	0	3	0
1163	3639	0	0	0	2	4	3	1.5	0	0	0	1	0	0	0.17	2	0	1	0	0	0	0.5	0	0	0	0	0	0	-	0	0	0	0	0	0	-	0	0	4	0	0	2	1	0	0	0	0	0	0
1164	1432	0	0	1	1	0	0	0.33	1	0	4	1	2	0	1.33	1	1	0	0	1	0	0.5	1	0	2	2	0	0	0.83	0	0	1	0	1	0	0.33	0	0	0	0	0	2	0.33	0	0	0	0	0	0
1165	921	0	1	1	0	0	0	0.33	1	1	0	2	0	1	0.83	1	0	0	1	0	0	0.33	0	0	0	5	0	0	0.83	0	0	3	0	0	1	0.67	1	0	0	0	0	0	0.17	0	0	4	8	1	0
1166	2713	1	0	0	0	0	0	0.17	1	0	0	0	0	0	0.17	0	0	0	0	3	0	0.5	0	0	0	0	0	0	-	1	0	0	0	1	0	0.33	6	0	0	2	0	3	1.83	0	0	0	0	0	0
1167	765	0	0	0	0	0	0	-	0	0	0	0	0	0	-	0	0	0	0	0	0	-	0	0	0	0	0	0	-	0	0	0	0	0	158	26.33	0	0	0	0	0	1	0.17	0	0	0	0	0	0
1168	1304	0	0	2	1	0	0	0.5	0	3	3	2	0	0	1.33	2	1	1	0	0	0	0.67	2	0	0	0	0	0	0.33	0	0	0	1	0	0	0.17	0	0	1	1	0	0	0.33	0	0	0	0	0	0
1169	889	0	0	0	0	0	0	-	11	0	0	0	0	0	1.83	0	0	0	0	0	0	-	0	0	0	0	0	0	-	0	0	0	0	0	0	-	0	0	0	0	0	0	-	0	0	1	0	0	0
1170	1318	0	0	0	0	0	0	-	0	0	0	0	0	0	-	1	0	0	0	0	10	1.83	0	0	0	0	0	0	-	0	0	0	0	0	0	-	0	0	0	0	0	0	-	0	1	0	0	0	0
1171	1260	0	0	1	1	0	0	0.33	1	0	0	0	0	0	0.17	1	0	0	0	0	0	0.17	0	0	3	0	0	0	0.5	2	0	1	0	1	0	0.67	3	2	0	0	0	0	0.83	0	0	1	6	0	0
1172	11300	3	0	5	2	0	1	1.83	0	0	0	1	0	0	0.17	1	1	3	1	0	0	1	0	0	0	1	0	0	0.17	0	0	0	0	3	3	1	1	0	3	0	0	0	0.67	0	0	2	1	0	0
1173	655	0	0	2	0	0	0	0.33	0	0	0	0	0	0	-	0	0	2	0	0	0	0.33	0	0	0	0	0	0	-	1	0	0	1	1	1	0.67	0	0	0	2	0	0	0.33	0	0	2	5	0	0
1174	1724	0	0	0	0	3	0	0.5	1	0	0	0	0	0	0.17	0	0	0	0	0	0	-	0	0	0	0	0	0	-	0	0	0	0	0	0	-	0	0	0	0	0	5	0.83	0	0	0	0	0	0
1175	908	0	0	0	0	0	0	-	0	0	0	0	0	0	-	0	0	0	0	0	0	-	0	0	1	0	0	0	0.17	0	0	0	0	0	0	-	0	1	0	0	0	0	0.17	0	0	0	0	0	0
1176	9695	0	0	2	2	0	0	0.67	0	0	0	1	0	0	0.17	1	0	0	0	0	0	0.17	0	0	1	9	0	0	1.67	0	0	0	0	0	1	0.17	0	3	0	0	0	0	0.5	0	0	2	0	1	0
1177	848	0	0	0	1	0	0	0.17	1	0	0	2	0	0	0.5	1	0	0	1	0	0	0.33	0	0	0	0	0	0	-	0	0	1	0	0	0	0.17	1	1	2	0	0	0	0.67	0	0	0	0	0	0
1178	1285	1	0	1	3	0	0	0.83	1	0	2	0	0	0	0.5	0	0	1	0	0	0	0.17	0	0	0	0	1	0	0.17	0	0	0	3	0	0	0.5	4	4	1	1	0	0	1.67	0	0	0	0	0	0
1179	2745	0	0	2	1	0	0	0.5	0	3	0	1	1	0	0.83	0	1	0	0	0	0	0.17	0	0	0	1	0	0	0.17	1	1	0	1	3	2	1.33	0	0	1	0	0	0	0.17	0	0	0	0	0	0
1180	7697	0	0	0	0	0	0	-	1	0	2	1	0	0	0.67	0	1	2	0	0	0	0.5	0	0	0	5	0	0	0.83	2	0	0	0	0	0	0.33	0	0	1	1	0	1	0.5	0	0	0	0	0	0
1181	734	0	0	1	2	0	0	0.5	1	0	0	2	6	0	1.5	0	7	4	1	0	0	2	0	0	0	1	2	0	0.5	1	0	2	0	0	0	0.5	1	2	0	0	1	1	0.83	0	0	0	0	0	0
1182	3407	0	0	0	0	0	0	-	9	0	0	0	0	0	1.5	0	0	4	2	0	0	1	0	0	0	2	0	0	0.33	0	0	0	0	0	0	-	0	0	1	2	0	0	0.5	0	0	0	0	0	1
1183	8209	0	0	0	0	0	0	-	0	0	0	0	1	0	0.17	0	0	3	2	1	1	1.17	0	0	0	1	0	0	0.17	0	0	0	0	0	0	-	0	0	0	0	2	0	0.33	0	0	0	0	0	0
1184	747	0	0	0	0	0	0	-	0	0	0	0	0	0	-	0	0	0	0	1	0	0.17	0	0	0	0	0	0	-	0	0	0	0	0	0	-	0	0	0	0	0	0	-	0	0	0	0	0	0
1185	5729	0	0	0	1	0	0	0.17	0	0	0	0	0	0	-	0	0	0	0	0	0	-	0	0	0	3	0	0	0.5	0	0	0	1	0	0	0.17	0	0	0	0	0	0	-	0	0	0	1	2	1
1186	919	0	0	0	0	0	0	-	0	9	1	1	0	0	1.83	0	0	0	0	0	3	0.5	0	0	0	0	0	0	-	0	0	0	0	0	1	0.17	0	0	0	0	0	0	-	0	0	0	0	0	0
1187	8280	0	0	0	0	0	0	-	0	0	1	0	0	0	0.17	0	2	1	2	0	0	0.83	0	0	0	0	0	0	-	0	0	0	0	0	3	0.5	0	0	0	0	0	0	-	0	0	0	0	0	0
1188	1149	3	0	7	0	0	0	1.67	0	3	2	4	2	0	1.83	1	0	4	0	2	0	1.17	0	0	0	0	0	0	-	0	0	2	0	0	0	0.33	4	0	1	1	0	0	1	0	0	4	0	2	0
1189	7955	1	0	0	0	0	0	0.17	0	0	0	1	0	0	0.17	0	1	6	5	0	0	2	0	0	0	1	0	0	0.17	0	2	0	1	0	0	0.5	0	0	5	0	0	2	1.17	0	0	1	11	2	0
1190	1710	0	0	0	0	1	0	0.17	0	0	0	0	0	0	-	0	0	1	0	0	0	0.17	7	0	0	0	0	1	1.33	0	0	0	0	0	1	0.17	0	0	0	0	0	0	-	0	0	0	0	0	1
1191	11413	0	0	0	0	0	0	-	0	1	0	0	0	0	0.17	0	0	0	0	0	0	-	0	0	0	0	0	0	-	11	8	9	2	9	10	8.17	0	0	0	0	0	0	-	0	0	0	2	0	0
1192	860	0	0	0	0	0	0	-	0	0	0	0	1	0	0.17	0	1	0	0	0	0	0.17	0	0	0	0	0	0	-	0	0	0	0	0	0	-	0	0	0	0	0	0	-	0	0	0	0	0	0
1193	1300	2	0	1	2	0	0	0.83	9	0	5	3	0	0	2.83	0	0	0	0	0	0	-	0	0	2	8	0	0	1.67	3	0	1	0	0	1	0.83	0	1	0	1	0	0	0.33	0	0	1	0	0	0
1194	1006	0	0	5	0	0	0	0.83	3	0	0	2	0	0	0.83	0	0	1	0	0	0	0.17	0	0	0	0	0	0	-	2	0	0	1	1	0	0.67	0	3	0	0	0	0	0.5	0	0	2	0	0	0
1195	4181	1	0	1	1	2	0	0.83	1	0	0	0	0	0	0.17	2	0	1	0	0	0	0.5	0	0	0	0	0	0	-	0	0	0	0	1	0	0.17	0	0	2	0	0	0	0.33	0	0	0	1	1	1
1196	682	0	0	0	0	0	1	0.17	0	0	0	0	0	0	-	0	0	0	0	2	0	0.33	0	0	0	0	0	0	-	0	0	0	0	0	0	-	0	0	1	3	0	0	0.67	0	0	1	0	0	0
1197	13024	1	0	2	1	0	0	0.67	2	0	0	0	9	0	1.83	0	0	0	1	0	1	0.33	0	0	0	0	0	2	0.33	0	0	0	1	0	5	1	0	7	1	0	0	0	1.33	0	0	1	0	0	6
1198	816	0	0	0	0	1	0	0.17	0	0	0	0	0	0	-	0	0	2	1	4	0	1.17	0	0	0	0	0	0	-	0	0	1	0	0	0	0.17	0	0	0	0	0	0	-	0	0	0	0	1	1
1199	667	0	0	0	0	0	0	-	0	0	0	0	30	0	5	0	0	2	4	0	1	1.17	0	0	2	7	0	0	1.5	0	0	0	0	0	0	-	0	0	0	0	0	0	-	0	0	0	0	0	0
1200	2285	0	0	0	5	0	0	0.83	1	7	1	0	0	0	1.5	1	7	0	5	2	0	2.5	0	0	0	0	0	0	-	0	1	7	2	0	2	2	1	0	0	0	0	0	0.17	6	0	2	0	0	0
1201	777	0	0	0	0	0	0	-	0	0	0	0	0	0	-	0	0	0	0	0	0	-	1	0	0	0	0	0	0.17	0	0	0	0	0	0	-	0	0	1	1	0	0	0.33	0	0	0	0	0	0
1202	494	7	0	0	3	0	0	1.67	0	0	0	1	2	0	0.5	1	0	0	0	0	0	0.17	0	0	0	0	0	0	-	3	1	1	0	0	77	13.67	0	0	0	0	0	0	-	0	0	4	0	0	0
1203	748	0	0	0	2	0	0	0.33	0	0	4	0	0	0	0.67	0	1	0	4	0	1	1	0	0	0	0	0	0	-	0	0	0	0	0	0	-	0	0	0	0	0	0	-	0	0	0	0	0	0
1204	3673	0	0	0	0	0	0	-	0	0	0	0	1	0	0.17	1	5	0	0	0	1	1.17	0	0	0	0	0	0	-	0	0	0	0	1	0	0.17	0	0	0	0	0	0	-	0	1	0	0	0	0
1205	6561	0	0	0	0	0	0	-	1	0	2	0	1	1	0.83	0	0	5	2	4	2	2.17	0	0	0	0	0	0	-	0	0	1	0	0	0	0.17	0	0	1	6	0	0	1.17	0	0	4	1	1	0
1206	651	0	0	0	0	0	0	-	0	0	0	0	2	0	0.33	0	0	0	0	0	4	0.67	0	0	4	0	0	0	0.67	0	0	0	0	0	0	-	0	1	0	0	0	0	0.17	0	0	0	0	0	2
1207	702	0	0	0	0	0	0	-	0	0	0	0	0	0	-	0	0	0	1	0	0	0.17	0	0	0	0	0	15	2.5	0	0	0	0	0	0	-	0	0	0	0	0	0	-	0	0	0	0	0	7
1208	7537	0	0	0	0	0	0	-	0	0	0	2	0	0	0.33	0	2	1	0	0	0	0.5	0	1	0	0	0	0	0.17	1	0	0	0	0	0	0.17	0	1	0	0	1	0	0.33	0	0	0	0	0	0
1209	2228	0	0	0	0	1	0	0.17	0	0	0	0	0	0	-	1	0	1	1	1	0	0.67	0	0	0	0	0	0	-	0	0	0	0	0	0	-	1	0	1	0	3	0	0.83	0	4	0	0	0	0
1210	1765	2	0	2	0	0	0	0.67	1	0	0	0	0	4	0.83	1	1	0	0	0	0	0.33	0	0	0	0	0	0	-	1	0	0	0	0	0	0.17	0	0	2	0	0	0	0.33	0	0	1	3	0	0
1211	527	0	1	0	0	0	0	0.17	0	0	0	0	0	0	-	0	0	0	1	0	1	0.33	0	0	4	1	0	0	0.83	0	0	0	1	0	0	0.17	0	0	1	0	0	0	0.17	0	0	0	0	4	0
1212	755	0	1	0	1	0	0	0.33	2	0	1	8	0	0	1.83	1	5	3	5	0	0	2.33	0	0	0	0	0	0	-	0	0	4	0	0	1	0.83	3	3	0	0	0	0	1	1	0	0	0	0	0
1213	1190	0	0	0	0	0	0	-	0	0	0	0	0	0	-	0	1	0	0	0	0	0.17	0	0	0	0	0	0	-	0	0	0	0	0	0	-	0	7	0	0	0	0	1.17	0	0	0	0	0	0
1214	789	0	0	1	0	0	0	0.17	0	2	0	0	0	0	0.33	0	0	2	1	0	1	0.67	0	0	0	0	0	0	-	0	0	0	0	0	0	-	0	0	0	1	0	0	0.17	0	0	0	0	0	0
1215	871	0	0	0	1	0	0	0.17	0	0	1	0	0	0	0.17	0	0	0	0	0	0	-	0	0	0	0	0	0	-	0	0	1	0	1	0	0.33	0	0	0	0	0	0	-	0	0	1	0	0	0
1216	971	1	0	0	0	1	0	0.33	2	0	6	0	0	0	1.33	0	0	0	0	0	0	-	0	0	0	4	0	0	0.67	0	0	1	0	0	0	0.17	2	1	2	0	0	0	0.83	0	0	1	3	0	0
1217	1197	1	0	0	0	0	0	0.17	1	1	0	1	0	0	0.5	0	0	1	0	0	0	0.17	0	0	2	0	0	0	0.33	0	0	0	2	3	3	1.33	1	3	0	1	0	2	1.17	0	0	1	0	2	0
1218	904	0	0	0	0	0	0	-	2	0	0	1	0	0	0.5	0	0	0	0	0	0	-	0	0	0	0	0	0	-	0	0	0	0	0	1	0.17	0	0	0	2	0	11	2.17	0	0	0	0	0	4
1219	9387	0	0	0	0	0	0	-	0	0	0	0	0	0	-	0	0	0	0	0	0	-	0	0	0	0	0	0	-	0	0	0	0	0	0	-	0	0	0	0	0	0	-	0	0	0	0	0	4
1220	6738	0	4	0	0	0	0	0.67	0	0	0	0	0	0	-	0	0	1	4	0	0	0.83	0	0	0	0	0	4	0.67	0	0	0	0	1	1	0.33	0	0	0	0	0	0	-	0	0	0	0	0	0
1221	669	0	1	0	0	0	0	0.17	1	0	0	2	0	0	0.5	0	0	0	0	0	0	-	0	0	0	0	0	0	-	0	0	0	1	0	0	0.17	7	1	0	0	2	1	1.83	0	0	0	0	0	0
1222	1057	0	0	0	2	2	0	0.67	0	0	0	0	0	0	-	0	0	2	0	0	0	0.33	0	0	1	0	0	0	0.17	0	0	0	0	1	0	0.17	0	0	0	0	0	0	-	0	0	0	0	0	0
1223	1275	4	0	3	2	0	0	1.5	0	8	0	0	1	1	1.67	4	2	0	1	0	1	1.33	0	0	0	0	0	0	-	1	0	0	0	0	0	0.17	0	0	0	0	0	1	0.17	0	0	0	0	0	0
1224	1596	0	0	1	0	0	0	0.17	0	1	0	0	0	0	0.17	4	1	0	1	0	2	1.33	2	0	0	0	0	0	0.33	4	0	4	5	0	4	2.83	1	2	1	0	1	1	1	0	0	3	0	0	0
1225	2479	0	0	2	1	0	0	0.5	0	0	0	0	0	0	-	0	1	0	3	1	0	0.83	0	0	0	0	0	0	-	0	0	1	0	0	1	0.33	0	1	1	16	0	0	3	0	0	7	0	0	0
1226	1092	4	0	0	0	0	0	0.67	0	0	0	0	0	0	-	0	0	0	0	0	0	-	0	10	0	0	3	0	2.17	0	0	0	0	0	1	0.17	0	0	0	0	1	0	0.17	0	0	0	0	0	0
1227	2650	0	0	0	0	0	0	-	0	0	0	0	0	0	-	0	3	0	0	0	0	0.5	0	2	0	0	0	0	0.33	0	0	1	0	0	0	0.17	2	0	0	1	0	0	0.5	0	0	0	0	0	0
1228	900	2	0	0	0	0	0	0.33	2	4	0	4	0	0	1.67	0	1	0	1	0	0	0.33	0	0	0	0	0	0	-	0	0	0	0	0	0	-	0	0	2	2	0	0	0.67	0	0	0	0	0	0
1229	827	0	5	0	0	0	0	0.83	2	0	0	10	0	0	2	0	0	0	0	2	0	0.33	0	0	0	0	0	0	-	0	0	0	0	0	0	-	3	5	0	0	0	0	1.33	0	0	0	0	1	0
1230	9408	0	0	0	0	0	0	-	0	0	0	0	0	0	-	0	0	0	2	1	0	0.5	0	0	6	0	0	0	1	0	0	0	0	0	0	-	0	0	0	0	0	0	-	0	0	0	0	0	0
1231	5150	3	0	2	1	1	0	1.17	0	0	1	0	0	0	0.17	1	1	0	1	0	0	0.5	0	0	0	0	0	0	-	0	0	0	2	0	1	0.5	0	0	0	0	0	0	-	13	0	1	0	0	1
1232	5727	0	0	0	2	1	0	0.5	0	0	0	1	1	0	0.33	0	0	1	0	1	2	0.67	2	0	4	0	0	0	1	0	0	0	0	0	0	-	0	0	0	1	1	0	0.33	0	0	0	1	0	0
1233	1066	0	0	0	0	0	0	-	2	0	0	3	2	0	1.17	0	0	3	2	3	0	1.33	0	0	0	0	0	0	-	0	0	0	0	0	0	-	0	0	0	2	0	1	0.5	0	0	0	0	1	0
1234	2152	0	0	1	0	0	0	0.17	0	2	2	0	0	0	0.67	1	0	1	1	0	2	0.83	0	0	0	0	2	0	0.33	1	0	1	0	2	0	0.67	0	0	0	0	0	0	-	1	0	1	0	0	0
1235	2440	0	0	0	0	0	0	-	0	0	0	0	2	0	0.33	0	2	0	0	0	1	0.5	0	0	1	0	0	0	0.17	0	0	0	0	0	0	-	0	0	0	0	0	0	-	0	0	0	0	1	0
1236	1313	0	0	3	1	0	0	0.67	0	0	0	0	0	0	-	0	0	0	2	0	0	0.33	0	0	3	0	0	0	0.5	0	0	0	0	0	2	0.33	0	0	0	0	0	0	-	0	0	6	0	0	0
1237	1122	1	0	0	6	0	0	1.17	1	14	0	2	0	0	2.83	0	0	0	7	0	0	1.17	0	0	0	0	0	0	-	0	0	0	0	0	0	-	0	0	0	0	0	0	-	0	0	0	0	0	0
1238	986	5	9	4	0	0	0	3	0	0	0	0	0	0	-	0	0	0	0	0	0	-	3	0	0	0	0	0	0.5	0	1	11	7	8	0	4.5	0	1	9	5	0	0	2.5	0	0	6	0	0	0
1239	3200	0	0	0	1	0	0	0.17	0	1	0	0	0	0	0.17	2	2	0	1	1	1	1.17	0	0	0	0	0	0	-	0	0	0	3	0	0	0.5	0	2	2	0	0	2	1	0	0	0	0	0	0
1240	1499	0	0	0	0	0	0	-	0	1	0	0	0	0	0.17	2	0	0	0	0	0	0.33	0	0	0	0	0	0	-	0	0	0	0	0	0	-	0	1	0	0	0	0	0.17	12	2	0	0	1	0
1241	583	0	0	0	0	0	3	0.5	0	0	0	0	0	0	-	1	0	0	0	0	0	0.17	0	0	0	0	0	0	-	0	0	0	0	0	0	-	1	1	1	0	0	0	0.5	0	0	0	0	0	0
1242	3150	0	0	4	0	1	0	0.83	0	0	0	0	0	0	-	1	0	0	0	0	1	0.33	0	0	0	0	0	0	-	2	0	3	0	1	5	1.83	0	0	0	0	0	0	-	0	0	2	3	1	0
1243	6897	0	0	0	1	0	0	0.17	2	0	0	0	0	0	0.33	0	1	0	0	0	0	0.17	0	0	0	0	2	0	0.33	0	0	0	0	0	0	-	0	0	1	0	0	1	0.33	0	0	0	2	0	0
1244	929	0	0	0	0	0	0	-	0	0	8	0	2	0	1.67	0	0	1	3	1	2	1.17	0	0	0	0	0	0	-	0	0	0	0	0	0	-	0	0	0	0	1	1	0.33	0	0	5	0	2	0
1245	10454	0	0	1	0	0	0	0.17	0	1	0	2	0	0	0.5	0	2	0	0	0	0	0.33	0	0	0	0	0	0	-	0	0	0	0	0	0	-	0	0	0	0	0	0	-	0	0	0	0	1	0
1246	2639	0	0	1	0	0	0	0.17	0	0	0	0	0	0	-	0	0	0	0	0	1	0.17	0	0	3	0	0	0	0.5	0	0	0	0	1	0	0.17	0	0	0	0	1	0	0.17	0	0	0	0	0	0
1247	1203	0	0	0	0	0	0	-	5	0	0	0	0	0	0.83	0	0	0	0	0	0	-	0	0	0	0	0	0	-	0	0	2	0	0	0	0.33	1	0	1	0	0	0	0.33	0	0	0	0	0	0
1248	610	0	0	0	0	0	0	-	0	0	0	0	0	0	-	0	0	0	0	0	0	-	0	0	0	0	0	0	-	0	0	0	0	0	0	-	0	0	0	0	0	0	-	0	0	0	0	0	0
1249	1002	0	0	0	0	0	0	-	0	0	0	1	4	0	0.83	1	0	0	0	1	0	0.33	0	0	0	2	0	2	0.67	0	0	1	3	0	2	1	2	1	1	0	0	0	0.67	0	0	2	0	0	8
1250	692	0	0	0	0	10	0	1.67	0	0	0	0	0	0	-	0	0	0	1	0	0	0.17	0	0	0	0	0	0	-	0	0	0	0	0	0	-	0	0	0	0	0	0	-	0	0	1	0	0	0
1251	555	0	0	0	0	0	0	-	0	0	0	0	4	0	0.67	0	1	1	0	0	1	0.5	0	0	0	0	0	0	-	0	0	0	0	0	0	-	0	0	1	1	0	0	0.33	0	0	0	0	1	0
1252	1645	0	0	0	0	0	0	-	0	0	0	1	0	0	0.17	0	7	3	0	0	0	1.67	0	0	0	0	0	0	-	3	25	9	0	0	3	6.67	0	0	0	2	0	0	0.33	0	0	0	0	0	1
1253	814	0	0	1	0	0	0	0.17	0	0	1	0	0	3	0.67	0	0	0	1	1	0	0.33	0	5	0	0	0	0	0.83	0	0	0	4	1	0	0.83	0	1	2	1	0	1	0.83	0	0	5	7	0	0
1254	1290	1	0	0	0	0	0	0.17	2	2	0	0	1	0	0.83	0	0	1	3	0	0	0.67	0	0	4	0	3	0	1.17	0	0	0	0	0	1	0.17	2	0	2	0	5	0	1.5	0	0	0	0	0	0
1255	8642	0	0	0	0	0	0	-	2	2	0	0	0	1	0.83	0	0	1	0	0	0	0.17	0	0	0	0	0	0	-	0	0	0	0	0	0	-	0	0	0	0	0	0	-	0	0	0	0	0	0
1256	805	0	0	1	0	0	0	0.17	0	0	1	0	0	0	0.17	0	0	4	1	0	0	0.83	0	0	0	0	0	0	-	0	0	2	0	0	0	0.33	0	0	0	0	2	0	0.33	0	0	0	0	0	0
1257	9109	0	0	2	0	0	0	0.33	0	1	0	0	0	0	0.17	0	0	0	0	0	0	-	0	0	0	0	0	0	-	0	0	0	0	0	0	-	0	3	1	0	0	0	0.67	0	0	0	0	0	0
1258	1394	0	0	2	0	0	0	0.33	0	0	0	2	0	0	0.33	0	0	0	0	2	0	0.33	0	0	0	0	0	0	-	0	0	1	0	3	1	0.83	0	3	0	0	0	5	1.33	0	0	6	0	0	0
1259	676	0	0	0	0	0	0	-	0	0	0	0	0	0	-	0	1	0	0	1	0	0.33	0	0	0	0	0	0	-	0	0	0	0	0	0	-	0	0	0	0	0	0	-	0	0	0	0	0	0
1260	630	0	0	0	0	0	0	-	0	0	0	0	0	0	-	0	0	6	1	0	0	1.17	0	0	2	0	0	0	0.33	0	0	0	0	0	0	-	0	0	2	0	0	0	0.33	0	0	1	0	0	0
1261	7448	0	0	0	0	0	0	-	0	0	0	0	3	0	0.5	0	0	1	0	1	0	0.33	0	0	0	0	1	0	0.17	0	0	0	0	0	0	-	0	0	0	0	0	0	-	0	0	0	0	0	0
1262	3548	0	3	0	0	0	0	0.5	0	1	0	0	0	0	0.17	0	0	1	3	2	0	1	0	0	1	0	0	0	0.17	0	0	0	0	1	0	0.17	1	0	0	0	0	0	0.17	0	0	1	0	0	0
1263	9808	0	0	0	0	1	0	0.17	1	0	2	0	0	0	0.5	0	22	0	0	0	0	3.67	0	1	0	3	0	0	0.67	1	0	0	0	0	0	0.17	0	4	0	1	0	0	0.83	0	2	0	0	1	0
1264	545	0	0	1	0	0	0	0.17	0	0	0	0	0	0	-	0	0	0	0	0	0	-	0	0	0	0	0	0	-	0	0	0	0	0	0	-	0	0	0	1	0	0	0.17	0	0	0	0	0	0
1265	642	0	0	0	0	0	0	-	1	0	0	0	0	0	0.17	0	0	0	0	0	0	-	0	0	0	5	1	0	1	0	0	3	0	0	0	0.5	1	0	0	0	0	0	0.17	0	0	0	0	0	5
1266	1719	0	0	0	0	0	0	-	1	0	0	0	0	0	0.17	0	0	3	1	0	0	0.67	0	0	0	0	0	0	-	18	30	17	6	5	8	14	1	0	0	0	0	0	0.17	0	0	0	0	0	0
1267	1027	0	0	0	2	0	0	0.33	0	0	0	0	0	0	-	0	0	0	0	2	0	0.33	0	0	0	0	0	0	-	0	0	0	0	0	3	0.5	0	0	0	0	1	0	0.17	0	0	0	0	0	0
1268	771	0	0	0	1	0	0	0.17	0	0	0	0	0	0	-	0	0	0	0	0	0	-	0	0	0	0	3	0	0.5	0	0	1	1	4	0	1	1	1	0	0	0	0	0.33	0	0	2	0	1	0
1269	529	0	0	0	0	0	0	-	0	0	0	0	0	0	-	0	0	0	0	0	0	-	0	0	0	0	0	0	-	0	0	0	0	0	0	-	0	0	0	0	0	0	-	0	0	0	0	0	0
1270	5717	4	0	2	23	0	0	4.83	1	12	0	2	0	0	2.5	0	0	0	8	0	0	1.33	0	0	0	0	0	0	-	0	1	1	0	1	0	0.5	0	0	0	0	0	0	-	0	0	0	0	0	0
1271	1222	0	0	1	0	0	0	0.17	0	1	0	0	2	0	0.5	0	0	0	0	0	0	-	0	0	0	0	0	0	-	0	0	0	0	2	0	0.33	0	0	0	0	0	0	-	2	95	1	0	0	1
1272	2284	0	0	0	1	1	0	0.33	0	1	0	0	0	0	0.17	0	0	0	0	0	0	-	0	4	1	0	0	0	0.83	5	1	0	0	2	1	1.5	0	2	0	0	0	0	0.33	0	0	0	2	0	0
1273	1398	0	0	1	0	0	0	0.17	2	0	0	2	0	0	0.67	1	1	0	0	1	0	0.5	0	0	0	0	0	0	-	3	1	1	0	0	6	1.83	2	0	1	0	0	0	0.5	0	0	0	0	0	6
1274	10720	0	0	0	3	0	0	0.5	0	0	0	4	1	0	0.83	2	0	2	4	0	1	1.5	0	0	0	0	0	0	-	0	0	0	2	1	0	0.5	0	0	2	0	0	0	0.33	0	0	0	0	0	0
1275	1869	0	0	0	0	0	0	-	0	0	0	0	0	0	-	0	0	0	0	0	0	-	0	0	0	0	1	0	0.17	0	0	0	0	1	0	0.17	0	0	0	0	0	0	-	0	0	0	0	0	0
1276	858	0	23	0	0	0	0	3.83	0	5	0	0	0	0	0.83	0	0	0	3	0	0	0.5	0	0	0	0	0	0	-	0	0	0	0	0	0	-	0	0	0	0	0	0	-	0	0	0	0	1	0
1277	9884	0	0	2	0	3	0	0.83	4	0	0	1	0	0	0.83	1	0	2	0	0	0	0.5	1	0	0	0	0	2	0.5	1	0	0	5	1	0	1.17	1	1	1	0	0	0	0.5	0	0	2	0	0	0
1278	635	0	0	0	0	0	0	-	0	0	0	0	0	0	-	0	0	0	0	0	0	-	0	0	0	0	0	0	-	0	0	0	0	0	0	-	0	0	0	0	0	0	-	0	0	0	0	0	0
1279	1208	0	0	3	3	0	0	1	3	15	0	0	3	0	3.5	4	4	1	0	0	1	1.67	0	0	0	0	0	0	-	0	1	0	2	0	2	0.83	1	1	0	0	0	0	0.33	0	0	1	1	0	0
1280	2262	0	2	0	2	0	0	0.67	2	1	0	1	0	0	0.67	0	0	0	0	0	0	-	1	0	0	0	0	0	0.17	0	0	0	1	0	0	0.17	5	10	2	0	0	0	2.83	0	0	0	0	0	0
1281	1167	0	0	0	0	0	0	-	0	0	10	0	0	0	1.67	0	0	2	0	0	0	0.33	0	0	0	0	0	0	-	0	0	0	3	0	0	0.5	0	0	2	0	0	0	0.33	0	0	0	0	0	0
1282	1824	1	0	1	0	0	0	0.33	1	0	0	0	0	0	0.17	1	0	0	0	2	0	0.5	0	0	0	0	0	0	-	2	0	3	0	2	4	1.83	0	0	1	0	0	0	0.17	0	0	2	1	2	0
1283	1072	0	0	0	0	0	0	-	1	8	0	0	0	0	1.5	0	0	0	0	0	0	-	0	0	0	0	1	0	0.17	0	0	1	0	1	0	0.33	1	0	0	0	0	0	0.17	0	0	0	0	0	0
1284	7056	0	0	2	0	1	0	0.5	0	0	0	0	1	0	0.17	0	2	1	1	0	1	0.83	4	0	0	0	0	0	0.67	0	1	2	0	0	2	0.83	0	0	1	0	0	0	0.17	0	0	2	0	0	0
1285	836	0	0	1	0	0	0	0.17	0	2	0	1	6	0	1.5	0	2	0	1	0	0	0.5	0	0	2	0	0	0	0.33	0	0	0	0	0	0	-	0	0	0	2	0	0	0.33	0	0	0	0	0	0
1286	1233	0	0	0	0	1	0	0.17	0	0	0	2	0	0	0.33	0	0	3	0	0	0	0.5	0	0	0	0	0	0	-	0	0	0	0	0	0	-	0	0	1	0	0	0	0.17	0	0	1	3	0	1
1287	1173	0	0	0	0	0	0	-	0	0	0	0	0	0	-	0	0	0	0	0	0	-	0	0	0	0	0	0	-	0	0	0	0	0	0	-	0	0	0	0	0	1	0.17	0	0	0	0	0	0
1288	1161	0	0	0	1	8	0	1.5	4	0	0	0	0	0	0.67	0	1	0	2	0	0	0.5	0	0	0	0	0	0	-	0	1	0	0	0	0	0.17	2	2	0	0	0	0	0.67	0	0	2	0	0	0
1289	13099	0	0	0	0	0	0	-	0	0	0	1	0	0	0.17	0	1	0	2	0	0	0.5	0	0	0	0	0	0	-	0	0	0	0	0	0	-	0	0	0	0	0	0	-	0	0	0	0	0	0
1290	12459	0	0	3	0	0	0	0.5	0	0	0	0	0	0	-	1	0	0	0	3	5	1.5	0	0	0	0	0	0	-	0	0	0	0	0	0	-	0	0	0	0	0	0	-	0	0	0	0	0	0
1291	8767	1	0	1	1	1	0	0.67	0	1	1	4	0	0	1	0	0	1	1	0	0	0.33	0	0	0	6	0	0	1	0	0	0	0	0	0	-	5	1	0	0	0	0	1	0	0	0	0	0	0
1292	2099	3	1	0	0	0	0	0.67	0	0	0	0	0	0	-	2	0	0	0	1	0	0.5	10	0	0	0	0	0	1.67	0	0	0	3	0	0	0.5	1	0	1	0	0	0	0.33	0	0	3	0	2	0
1293	7439	5	0	0	1	0	0	1	1	1	0	1	1	0	0.67	1	0	0	0	0	2	0.5	0	0	0	0	0	0	-	2	0	2	3	1	3	1.83	0	3	1	2	0	2	1.33	0	0	1	0	0	0
1294	1077	0	0	1	0	0	0	0.17	0	10	0	0	0	0	1.67	0	0	0	0	0	0	-	0	0	0	0	0	0	-	0	0	0	0	0	0	-	0	0	0	0	0	0	-	0	0	0	0	0	0
1295	1608	0	0	0	0	0	0	-	0	0	1	3	0	0	0.67	0	0	0	0	0	0	-	0	0	1	0	0	0	0.17	0	0	0	0	0	0	-	0	0	0	1	0	0	0.17	0	0	0	0	0	0
1296	1076	0	0	1	0	0	0	0.17	1	0	0	1	6	0	1.33	0	3	0	0	0	0	0.5	0	0	1	0	0	0	0.17	0	0	0	0	1	0	0.17	0	0	0	0	0	0	-	0	0	0	0	0	0
1297	649	0	0	0	3	0	0	0.5	3	0	0	0	0	0	0.5	1	1	0	3	0	1	1	0	0	0	0	0	0	-	1	0	2	0	2	0	0.83	0	0	2	0	0	1	0.5	0	0	3	0	0	0
1298	1288	0	0	0	0	0	0	-	1	0	0	0	0	0	0.17	2	0	0	0	1	0	0.5	0	0	0	0	0	0	-	0	0	0	0	0	1	0.17	1	1	0	2	0	0	0.67	0	0	2	2	0	3
1299	1376	0	0	8	0	0	0	1.33	3	1	5	0	1	0	1.67	0	0	3	2	0	1	1	0	0	0	3	0	0	0.5	0	0	1	1	0	0	0.33	0	3	1	2	0	0	1	0	0	0	0	0	0
1300	1314	0	0	0	0	0	0	-	0	0	1	0	0	0	0.17	0	0	1	0	1	0	0.33	0	0	0	0	0	0	-	0	0	0	0	0	0	-	0	0	0	0	0	0	-	0	0	0	0	0	0
1301	1096	0	0	1	0	0	0	0.17	0	0	0	0	0	0	-	0	0	0	0	0	0	-	0	0	0	2	0	0	0.33	0	0	0	2	0	1	0.5	0	0	0	2	5	0	1.17	0	0	0	0	0	1
1302	7194	0	0	0	0	0	0	-	0	0	0	0	0	0	-	0	0	0	0	0	0	-	0	0	0	0	0	3	0.5	0	0	1	0	0	0	0.17	0	0	0	0	0	0	-	0	0	0	2	0	0
1303	773	0	0	3	0	0	0	0.5	0	0	0	0	0	0	-	0	0	0	0	0	0	-	0	0	0	0	0	0	-	0	0	4	0	0	0	0.67	0	0	1	0	0	0	0.17	0	0	0	0	0	0
1304	875	1	0	0	0	0	0	0.17	1	0	1	0	0	0	0.33	3	0	2	0	0	0	0.83	0	0	0	0	0	0	-	0	0	1	0	0	1	0.33	0	2	0	0	0	0	0.33	0	0	5	0	0	0
1305	944	4	0	0	1	0	0	0.83	0	0	7	0	0	0	1.17	0	0	0	0	0	0	-	0	0	0	0	0	0	-	0	0	0	0	0	0	-	0	0	1	0	0	0	0.17	0	0	0	0	0	0
1306	5928	0	0	3	2	0	0	0.83	1	0	0	1	0	1	0.5	7	2	7	1	5	0	3.67	0	0	1	0	0	0	0.17	9	3	3	0	1	4	3.33	0	0	1	0	0	0	0.17	3	0	0	0	0	0
1307	1008	0	0	5	9	0	0	2.33	0	0	7	14	0	0	3.5	0	0	0	0	0	0	-	0	0	0	0	0	0	-	0	0	0	0	1	0	0.17	0	0	0	0	2	0	0.33	0	0	1	0	0	0
1308	780	0	0	0	0	0	0	-	0	0	0	0	0	0	-	0	3	0	0	0	0	0.5	0	0	0	0	0	0	-	0	0	0	0	0	0	-	0	6	0	0	0	0	1	0	0	0	0	0	0
1309	13523	0	1	0	0	0	0	0.17	0	0	0	0	0	0	-	0	0	0	0	0	0	-	0	4	2	0	0	0	1	0	0	0	0	0	0	-	2	1	0	0	1	0	0.67	0	0	0	1	0	0
1310	2591	2	2	3	1	0	0	1.33	0	0	0	0	1	0	0.17	0	0	0	0	0	0	-	0	0	0	0	0	0	-	0	0	1	0	1	3	0.83	0	0	51	0	0	0	8.5	0	0	1	0	0	0
1311	6092	0	0	2	1	0	0	0.5	0	0	0	0	0	0	-	0	0	0	0	2	3	0.83	0	0	0	0	0	0	-	0	0	0	0	0	0	-	0	0	0	0	0	0	-	0	0	0	0	0	0
1312	586	0	0	0	0	3	14	2.83	0	0	0	0	0	0	-	0	0	0	0	1	0	0.17	0	0	0	0	4	0	0.67	0	0	0	0	1	0	0.17	0	0	0	0	4	4	1.33	0	0	0	0	0	0
1313	1033	0	0	0	0	0	0	-	0	0	0	0	0	0	-	0	0	1	0	0	2	0.5	0	0	0	0	0	0	-	0	0	1	0	0	0	0.17	1	0	0	0	0	0	0.17	0	0	0	0	0	0
1314	1041	2	0	1	0	0	0	0.5	0	0	0	0	0	0	-	2	1	0	0	0	0	0.5	0	0	4	0	0	0	0.67	0	0	0	0	1	0	0.17	0	1	0	2	0	0	0.5	0	0	0	1	1	2
1315	2078	2	0	1	2	0	0	0.83	1	1	0	1	0	0	0.5	0	0	0	0	1	0	0.17	0	0	0	0	0	0	-	0	0	1	0	1	1	0.5	1	2	4	1	0	2	1.67	0	0	0	0	0	0
1316	772	0	10	0	0	0	0	1.67	0	0	0	0	0	0	-	0	0	0	0	0	0	-	2	0	0	0	3	18	3.83	0	0	0	0	0	0	-	0	0	0	0	0	2	0.33	0	0	0	0	0	0
1317	1011	0	0	0	5	0	0	0.83	3	0	0	0	0	0	0.5	0	0	0	1	3	2	1	0	0	0	0	0	2	0.33	4	5	2	3	0	2	2.67	0	0	1	13	0	0	2.33	0	0	0	0	0	0
1318	1143	0	0	0	0	0	0	-	0	0	0	6	0	0	1	0	0	0	0	0	0	-	0	3	0	0	0	0	0.5	0	0	0	0	1	0	0.17	0	0	1	0	0	2	0.5	0	0	0	0	0	0
1319	6408	0	0	0	0	0	0	-	0	0	0	0	0	0	-	0	0	0	2	0	0	0.33	0	0	0	0	0	0	-	0	0	0	0	0	0	-	0	0	0	0	0	0	-	0	0	0	0	1	0
1320	847	0	0	0	0	0	0	-	0	0	0	0	0	0	-	0	0	1	0	0	0	0.17	0	0	0	0	0	2	0.33	0	0	0	0	2	0	0.33	0	0	0	0	0	5	0.83	0	0	0	4	0	4
1321	1656	0	0	2	1	0	0	0.5	0	0	0	0	0	0	-	0	0	0	0	1	2	0.5	0	0	0	0	0	0	-	2	0	0	0	0	0	0.33	3	1	1	0	0	0	0.83	0	0	1	0	0	0
1322	4382	1	0	1	0	0	0	0.33	2	0	0	1	0	0	0.5	0	2	0	0	0	0	0.33	0	0	0	0	0	0	-	0	0	0	0	0	0	-	2	0	2	1	0	0	0.83	0	0	0	0	0	0
1323	13484	0	0	2	0	0	0	0.33	0	0	3	0	0	0	0.5	1	3	0	0	0	0	0.67	0	0	3	0	0	0	0.5	0	0	0	0	2	0	0.33	0	5	0	1	0	1	1.17	0	0	2	2	0	0
1324	960	0	0	2	0	0	0	0.33	0	0	0	0	1	0	0.17	0	0	0	0	0	0	-	0	0	0	0	0	0	-	0	0	0	0	0	0	-	0	0	0	0	0	0	-	0	0	0	0	0	0
1325	573	0	0	0	0	0	0	-	1	0	0	0	0	0	0.17	0	0	0	0	0	0	-	0	0	0	0	0	0	-	0	0	0	0	0	0	-	0	0	0	0	0	0	-	0	0	0	0	0	0
1326	832	0	0	0	0	0	0	-	0	6	1	0	0	0	1.17	0	0	0	0	0	0	-	0	0	0	0	0	0	-	0	0	0	0	0	0	-	0	1	0	0	0	0	0.17	0	0	0	0	0	0
1327	600	0	0	0	0	0	0	-	0	0	0	0	0	0	-	0	0	0	0	0	0	-	0	0	0	0	0	0	-	0	0	0	0	0	0	-	0	0	0	0	0	0	-	0	0	0	0	0	0
1328	1473	0	0	2	0	0	0	0.33	0	0	0	0	4	0	0.67	4	0	2	0	6	3	2.5	0	0	5	3	0	0	1.33	0	0	0	0	5	1	1	3	0	0	0	0	0	0.5	0	0	0	0	0	0
1329	593	0	0	1	0	0	0	0.17	4	0	2	0	0	0	1	0	0	1	0	0	0	0.17	0	0	1	0	0	0	0.17	0	0	0	0	0	0	-	0	0	0	0	0	0	-	0	0	0	0	0	2
1330	2435	0	0	1	0	0	0	0.17	0	0	0	0	0	0	-	1	0	0	0	0	1	0.33	0	1	0	0	0	0	0.17	1	0	0	1	0	0	0.33	0	0	0	0	3	2	0.83	1	0	1	0	1	3
1331	887	0	0	2	1	0	0	0.5	0	0	0	0	0	0	-	0	0	1	0	0	1	0.33	0	0	0	0	0	0	-	0	0	0	0	0	0	-	0	1	0	0	0	0	0.17	0	0	1	0	0	0
1332	640	6	1	0	0	0	0	1.17	0	0	0	0	1	0	0.17	0	0	0	0	0	0	-	0	0	0	0	0	0	-	0	0	0	0	0	0	-	0	0	3	0	0	0	0.5	0	0	0	0	3	0
1333	1065	0	0	1	0	0	0	0.17	7	0	1	0	0	0	1.33	9	0	7	0	0	0	2.67	0	0	0	0	0	0	-	0	0	0	0	0	0	-	0	3	0	0	0	0	0.5	0	0	2	0	0	0
1334	1937	0	0	0	0	0	0	-	0	0	0	0	0	0	-	0	0	0	0	0	0	-	0	0	0	0	0	0	-	0	0	0	0	0	1	0.17	0	0	0	0	0	0	-	0	0	0	0	0	4
1335	9630	0	1	0	2	0	0	0.5	1	2	0	0	0	0	0.5	0	0	0	0	0	0	-	0	0	2	0	0	0	0.33	2	0	0	2	1	2	1.17	1	0	2	0	0	2	0.83	0	0	0	0	0	0
1336	6508	0	0	0	0	0	0	-	0	0	3	0	0	0	0.5	0	0	0	0	0	1	0.17	0	0	1	0	1	0	0.33	0	0	1	0	4	0	0.83	0	0	1	0	0	0	0.17	0	0	0	0	0	0
1337	1351	0	0	4	2	0	0	1	0	1	1	2	0	0	0.67	5	1	1	0	0	0	1.17	0	0	1	0	0	0	0.17	0	0	0	0	0	0	-	0	1	0	0	0	0	0.17	0	0	0	0	2	1
1338	597	0	1	0	0	0	0	0.17	0	0	0	0	0	0	-	0	0	0	0	0	0	-	0	4	0	0	0	0	0.67	0	0	0	0	0	0	-	0	0	0	0	0	0	-	0	0	0	0	0	0
1339	603	0	0	0	0	0	0	-	0	0	0	0	0	0	-	0	0	0	0	0	0	-	0	0	0	0	0	0	-	0	0	0	0	0	0	-	0	0	0	0	0	0	-	0	0	0	0	0	0
1340	1804	0	0	0	0	0	0	-	0	0	18	2	0	0	3.33	0	0	0	0	0	0	-	0	0	0	0	0	0	-	0	0	0	0	0	0	-	4	1	1	1	0	0	1.17	0	0	0	0	0	2
1341	636	0	0	0	0	0	0	-	0	5	0	0	0	0	0.83	1	3	1	0	0	3	1.33	0	0	0	0	0	0	-	0	0	2	0	1	0	0.5	1	0	0	1	0	0	0.33	0	0	0	1	0	0
1342	1405	0	0	0	0	0	0	-	0	0	0	0	0	0	-	0	0	0	0	1	0	0.17	0	0	0	0	0	0	-	0	0	0	0	0	0	-	0	0	0	0	0	0	-	0	0	0	0	0	0
1343	4665	0	0	0	1	0	0	0.17	0	0	0	1	0	0	0.17	0	0	2	0	0	0	0.33	0	0	0	0	0	0	-	1	1	0	0	1	1	0.67	0	2	1	2	2	0	1.17	0	0	0	0	0	0
1344	712	0	0	0	0	0	0	-	0	0	0	0	0	0	-	0	0	0	0	0	0	-	0	0	0	0	0	0	-	0	0	0	0	0	0	-	0	0	0	0	0	0	-	0	0	0	0	0	0
1345	1842	0	0	0	3	0	0	0.5	0	1	0	0	0	0	0.17	2	0	0	0	0	0	0.33	0	0	0	0	0	0	-	0	0	0	0	0	1	0.17	0	0	0	0	0	1	0.17	0	0	0	0	0	0
1346	3748	0	0	1	0	0	0	0.17	0	0	0	3	0	0	0.5	0	0	0	0	0	0	-	0	0	0	0	2	0	0.33	1	0	0	0	0	0	0.17	0	0	0	0	0	0	-	0	0	1	0	1	0
1347	1938	0	0	2	2	2	0	1	0	0	1	4	0	0	0.83	0	0	1	5	0	0	1	0	0	0	0	0	0	-	0	1	0	0	0	0	0.17	0	0	0	0	0	0	-	0	0	0	0	0	0
1348	609	0	0	0	0	0	0	-	0	0	0	0	3	0	0.5	1	0	0	0	1	0	0.33	0	0	3	0	0	0	0.5	0	0	0	0	0	0	-	0	0	0	2	0	0	0.33	0	0	0	0	0	0
1349	947	0	0	0	0	0	0	-	0	0	1	0	1	0	0.33	0	0	0	0	1	4	0.83	0	0	0	0	0	0	-	1	0	0	0	0	0	0.17	1	0	0	1	0	0	0.33	0	0	0	0	0	0
1350	961	0	0	0	0	0	0	-	0	0	0	0	0	0	-	0	0	0	1	0	0	0.17	0	0	0	0	0	0	-	0	0	1	2	0	1	0.67	0	0	0	0	0	0	-	0	0	0	0	0	0
1351	828	0	0	0	0	0	0	-	0	4	0	1	0	0	0.83	0	0	0	0	0	0	-	0	0	0	0	0	0	-	0	0	0	0	0	0	-	0	0	0	0	0	0	-	0	0	1	0	0	0
1352	663	0	0	0	0	0	0	-	0	0	0	0	0	0	-	0	0	0	0	0	0	-	0	0	0	0	0	0	-	0	0	0	0	0	0	-	0	0	0	0	0	0	-	0	0	0	0	0	0
1353	1683	0	0	0	0	2	0	0.33	0	0	2	0	0	0	0.33	1	0	5	2	3	0	1.83	0	0	0	0	0	0	-	0	0	3	0	0	0	0.5	0	0	0	0	0	0	-	0	0	0	0	0	0
1354	885	0	0	0	0	0	0	-	1	0	0	0	0	0	0.17	0	4	1	2	0	0	1.17	0	0	0	0	0	0	-	0	0	0	1	0	0	0.17	0	0	0	3	0	0	0.5	0	0	0	0	0	0
1355	1643	0	0	3	0	0	0	0.5	0	0	0	0	0	0	-	0	0	4	0	0	0	0.67	0	0	0	0	0	0	-	0	0	0	0	0	0	-	0	0	0	2	0	0	0.33	0	0	0	0	0	0
1356	1464	0	0	0	0	0	0	-	0	5	0	0	0	0	0.83	0	0	1	0	0	0	0.17	0	0	0	0	0	0	-	0	0	0	0	0	1	0.17	0	0	0	0	0	0	-	0	0	0	2	0	0
1357	1482	0	0	0	0	0	0	-	0	0	0	3	0	0	0.5	0	0	0	2	0	0	0.33	0	0	0	0	0	0	-	0	0	0	0	0	0	-	0	0	2	0	0	0	0.33	0	0	0	0	1	2
1358	1102	0	0	0	0	0	0	-	0	0	0	0	1	0	0.17	0	0	5	0	0	0	0.83	0	4	0	0	0	0	0.67	0	0	0	0	0	0	-	0	0	0	0	0	0	-	0	0	0	0	0	0
1359	970	4	0	1	1	0	0	1	0	0	5	4	0	0	1.5	0	1	0	0	0	0	0.17	0	0	0	0	0	0	-	0	0	0	0	1	0	0.17	0	0	0	0	3	0	0.5	1	0	0	0	0	3
1360	3321	0	0	0	0	0	0	-	0	0	0	0	0	0	-	0	2	0	0	0	1	0.5	0	0	0	0	0	0	-	0	0	2	0	0	1	0.5	1	0	0	1	0	1	0.5	0	0	0	9	0	0
1361	856	0	0	1	0	0	0	0.17	0	0	0	0	0	0	-	0	0	0	0	4	0	0.67	0	0	1	0	0	0	0.17	0	0	1	0	0	2	0.5	0	0	0	1	0	0	0.17	0	0	0	0	1	0
1362	6237	0	0	0	0	0	0	-	0	0	0	0	0	0	-	0	0	0	0	0	1	0.17	0	0	0	0	0	0	-	0	0	0	0	0	0	-	0	0	0	0	0	0	-	0	0	0	0	0	0
1363	4135	0	0	3	0	0	0	0.5	0	0	8	0	0	0	1.33	0	2	0	1	0	0	0.5	0	0	0	0	0	0	-	0	0	0	0	0	0	-	0	0	1	1	0	0	0.33	0	0	1	3	0	0
1364	4893	1	0	1	0	0	0	0.33	0	0	5	1	0	0	1	2	0	0	0	1	0	0.5	0	0	0	0	0	0	-	0	0	0	0	0	0	-	0	0	0	0	0	0	-	0	0	0	0	0	0
1365	1961	0	0	0	1	0	0	0.17	0	0	0	0	0	0	-	0	0	2	0	0	3	0.83	0	0	0	0	0	0	-	1	0	1	1	2	0	0.83	0	0	0	2	0	0	0.33	0	0	0	1	2	0
1366	1650	1	1	4	0	5	0	1.83	0	0	0	0	0	0	-	0	0	0	0	0	0	-	0	0	0	0	0	0	-	0	0	0	0	0	1	0.17	2	0	0	0	0	0	0.33	0	0	0	0	0	0
1367	539	1	7	0	0	1	18	4.5	0	0	0	0	0	0	-	0	0	7	0	0	0	1.17	0	0	0	0	0	2	0.33	0	1	0	0	0	0	0.17	0	0	0	0	0	0	-	0	0	0	0	0	0
1368	911	0	0	3	0	0	0	0.5	0	0	0	0	0	12	2	0	0	0	0	0	0	-	0	0	0	0	0	0	-	0	0	1	2	0	0	0.5	0	0	0	0	0	1	0.17	0	0	0	0	0	0
1369	1348	0	0	0	0	0	0	-	0	0	0	0	0	0	-	0	0	0	0	0	0	-	0	0	0	0	0	0	-	0	0	0	0	0	0	-	0	0	0	0	0	0	-	0	0	0	0	0	0
1370	1914	0	0	0	0	0	0	-	1	0	0	0	0	0	0.17	0	0	1	0	0	0	0.17	0	0	0	0	0	0	-	0	1	0	0	0	1	0.33	1	0	3	1	0	0	0.83	0	0	2	0	0	0
1371	746	0	0	0	0	5	0	0.83	0	0	0	0	0	0	-	0	0	0	0	0	0	-	0	2	0	6	0	0	1.33	0	0	0	1	0	0	0.17	0	0	0	0	0	0	-	0	0	0	0	4	0
1372	731	0	0	0	0	0	0	-	0	0	0	0	0	0	-	0	0	0	0	0	0	-	0	0	52	0	0	0	8.67	0	0	0	0	0	1	0.17	0	0	1	0	0	0	0.17	0	0	0	0	0	0
1373	735	0	0	0	1	0	0	0.17	0	0	1	0	1	0	0.33	0	0	0	0	0	0	-	0	0	0	0	0	0	-	0	0	0	0	0	0	-	0	0	0	0	2	5	1.17	0	0	0	0	0	4
1374	991	0	0	0	0	0	0	-	0	0	0	0	0	0	-	0	0	0	0	0	0	-	0	0	0	0	0	0	-	0	0	0	0	0	0	-	0	0	0	0	0	0	-	0	0	0	0	0	0
1375	723	0	0	2	1	0	0	0.5	0	2	0	0	0	0	0.33	0	0	0	0	0	0	-	0	0	0	0	0	0	-	2	0	0	0	0	1	0.5	1	0	0	1	0	0	0.33	0	0	0	0	4	0
1376	6965	0	4	0	0	0	0	0.67	0	0	1	0	0	0	0.17	0	1	2	0	0	0	0.5	0	0	5	0	0	0	0.83	0	0	0	0	0	0	-	0	0	0	1	0	0	0.17	0	0	0	0	0	0
1377	1180	1	8	0	0	0	0	1.5	0	0	0	0	0	0	-	0	0	0	0	0	0	-	0	0	0	0	0	0	-	0	0	0	0	0	0	-	0	0	0	0	0	0	-	0	0	0	0	0	5
1378	914	0	0	0	0	0	0	-	0	0	0	0	2	0	0.33	0	1	0	0	0	1	0.33	0	1	5	0	0	0	1	0	0	1	0	0	1	0.33	0	2	0	0	0	0	0.33	0	0	0	0	0	0
1379	989	0	0	0	0	0	0	-	0	0	0	0	0	0	-	2	1	0	1	0	0	0.67	3	0	0	0	0	0	0.5	1	1	1	0	2	5	1.67	0	0	0	0	0	0	-	0	0	0	0	0	0
1380	10549	0	0	0	0	0	0	-	0	0	2	0	1	10	2.17	0	0	0	0	0	1	0.17	0	0	0	8	0	0	1.33	0	0	0	0	0	0	-	0	1	0	0	0	0	0.17	0	0	0	0	1	2
1381	8529	0	0	0	1	2	0	0.5	1	3	0	0	0	0	0.67	0	0	0	0	0	0	-	0	0	0	0	1	0	0.17	0	0	0	0	0	0	-	0	0	2	1	0	0	0.5	2	0	0	0	0	1
1382	13422	0	0	0	0	1	0	0.17	1	0	0	0	2	0	0.5	0	0	0	0	0	0	-	0	0	0	0	0	0	-	0	1	1	0	0	3	0.83	2	2	1	0	0	0	0.83	0	0	0	0	0	0
1383	983	0	0	0	0	0	0	-	0	0	0	0	0	0	-	0	0	0	0	0	2	0.33	0	0	0	0	0	0	-	0	0	1	0	0	0	0.17	0	0	0	0	0	0	-	0	0	0	0	0	1
1384	1107	0	0	0	0	0	0	-	0	2	6	0	0	0	1.33	0	1	1	0	3	1	1	0	0	0	0	0	0	-	0	0	0	0	0	0	-	0	0	0	0	0	0	-	0	0	0	0	0	0
1385	686	0	0	0	0	0	0	-	0	0	1	0	0	0	0.17	0	0	0	0	0	0	-	0	0	0	0	0	0	-	0	0	0	0	0	0	-	0	0	0	0	0	0	-	0	0	0	0	0	0
1386	3063	0	1	0	0	0	4	0.83	1	0	0	2	0	0	0.5	0	0	0	0	0	0	-	0	0	0	0	0	0	-	0	0	0	0	0	0	-	1	0	3	1	0	0	0.83	0	0	2	0	0	0
1387	3493	0	0	0	0	0	0	-	1	0	0	0	0	0	0.17	0	0	0	0	0	0	-	2	0	0	0	0	0	0.33	1	0	0	0	0	1	0.33	1	0	1	0	0	0	0.33	0	0	0	0	1	0
1388	654	0	0	0	0	0	0	-	0	0	0	0	0	0	-	0	1	2	1	0	0	0.67	0	0	0	0	0	0	-	0	0	0	0	0	0	-	0	3	0	1	0	0	0.67	0	0	0	0	0	0
1389	606	0	0	0	0	0	0	-	0	0	0	0	0	0	-	0	0	0	0	0	0	-	0	0	0	0	0	0	-	0	0	0	0	0	0	-	0	0	0	0	0	0	-	0	0	0	0	0	0
1390	867	0	0	2	2	0	0	0.67	0	7	0	0	0	0	1.17	0	0	0	0	0	0	-	0	0	2	0	0	0	0.33	0	0	0	4	3	3	1.67	0	0	0	0	0	8	1.33	0	0	1	0	2	0
1391	1029	1	0	2	4	0	6	2.17	2	6	0	0	0	0	1.33	0	0	0	0	1	0	0.17	0	1	0	0	0	0	0.17	1	1	3	0	0	0	0.83	0	2	0	1	0	2	0.83	0	0	0	1	0	0
1392	658	0	0	0	0	0	0	-	0	0	0	0	2	0	0.33	0	0	0	0	0	0	-	0	0	0	0	5	0	0.83	0	0	0	0	0	0	-	0	0	0	0	0	0	-	0	0	0	0	0	0
1393	1024	0	0	0	0	0	0	-	0	0	0	3	0	0	0.5	0	0	0	0	0	0	-	0	0	0	0	0	0	-	0	0	0	0	0	0	-	0	1	0	1	0	0	0.33	0	0	1	0	0	0
1394	2278	0	0	0	0	0	0	-	0	0	0	3	0	0	0.5	0	0	0	0	0	0	-	0	0	0	0	0	0	-	0	0	2	1	0	0	0.5	0	0	0	0	0	0	-	0	0	0	0	0	1
1395	1957	1	0	0	1	0	0	0.33	1	0	0	0	0	0	0.17	1	0	0	0	0	0	0.17	1	0	0	2	0	0	0.5	0	2	1	4	0	0	1.17	2	2	0	0	0	0	0.67	0	0	0	0	0	0
1396	834	0	0	0	1	0	0	0.17	1	0	4	2	0	0	1.17	0	0	0	0	1	0	0.17	0	0	1	0	0	0	0.17	0	1	1	4	0	0	1	0	0	1	0	0	8	1.5	0	0	1	0	0	0
1397	3815	0	0	1	0	0	0	0.17	1	0	0	0	0	0	0.17	2	0	0	0	0	0	0.33	0	0	0	0	0	0	-	0	4	5	2	0	2	2.17	0	2	0	0	0	0	0.33	0	0	2	0	0	0
1398	1082	0	0	0	0	0	0	-	0	0	0	0	0	0	-	0	0	0	0	0	0	-	0	0	0	0	19	0	3.17	0	0	0	0	0	0	-	0	0	0	3	0	0	0.5	0	0	0	4	1	0
1399	3010	0	0	0	0	2	0	0.33	1	0	0	2	5	0	1.33	0	0	0	0	0	0	-	0	0	0	0	0	0	-	0	0	0	1	0	1	0.33	1	3	0	0	0	3	1.17	0	0	0	0	3	0
1400	2985	3	0	0	0	0	0	0.5	2	0	0	0	2	0	0.67	1	0	0	0	0	0	0.17	0	1	0	0	2	0	0.5	0	2	0	0	0	0	0.33	1	2	0	0	0	0	0.5	0	0	0	1	0	0
1401	994	0	0	0	0	0	0	-	0	0	0	0	0	0	-	0	0	2	2	0	0	0.67	0	0	0	0	0	0	-	0	0	0	0	1	0	0.17	0	0	2	2	0	0	0.67	0	0	0	0	0	0
1402	1195	0	0	1	0	0	0	0.17	0	0	0	0	0	0	-	0	0	0	0	1	0	0.17	0	0	0	0	0	0	-	0	0	0	0	0	0	-	0	0	0	2	0	1	0.5	0	0	0	0	0	0
1403	5769	0	0	0	1	0	0	0.17	0	0	0	0	0	0	-	3	0	0	0	0	0	0.5	0	0	3	0	5	0	1.33	1	0	1	0	2	3	1.17	0	0	0	0	0	0	-	0	2	0	0	1	0
1404	1168	0	0	0	0	0	0	-	1	3	0	0	0	0	0.67	0	0	0	0	0	0	-	0	0	0	0	0	0	-	0	1	5	0	1	0	1.17	1	7	1	0	0	0	1.5	0	0	0	0	0	0
1405	3551	0	0	0	0	0	0	-	0	0	0	0	0	0	-	0	1	0	0	0	0	0.17	0	0	0	3	0	0	0.5	0	0	0	0	0	0	-	0	2	0	1	0	0	0.5	0	0	0	0	0	0
1406	3109	0	0	0	0	0	0	-	1	0	0	2	0	0	0.5	2	0	0	0	0	0	0.33	0	0	0	0	0	0	-	1	1	0	0	0	1	0.5	0	0	0	0	7	0	1.17	0	0	0	0	0	0
1407	523	0	0	0	0	0	0	-	0	0	0	0	0	0	-	0	0	0	0	0	0	-	0	0	0	0	0	0	-	0	0	0	0	0	0	-	1	0	0	1	0	0	0.33	0	0	0	0	0	0
1408	1649	1	0	1	0	0	0	0.33	0	0	2	0	0	1	0.5	0	2	0	0	0	0	0.33	0	0	1	0	0	0	0.17	0	0	1	0	0	0	0.17	1	1	0	0	0	0	0.33	0	12	0	0	0	0
1409	776	0	0	0	0	0	0	-	1	0	0	0	0	0	0.17	0	0	0	2	0	0	0.33	0	0	0	0	0	0	-	0	0	0	0	1	0	0.17	0	0	1	0	0	0	0.17	0	0	1	0	0	0
1410	1837	0	0	0	0	0	0	-	2	3	0	0	0	0	0.83	1	0	0	0	1	0	0.33	0	0	0	0	0	0	-	0	0	0	2	0	0	0.33	0	0	2	0	0	0	0.33	0	0	1	0	0	0
1411	614	0	0	0	0	0	0	-	0	0	0	0	0	0	-	0	0	0	0	0	0	-	4	0	0	0	0	0	0.67	0	0	0	0	1	1	0.33	0	0	2	0	0	0	0.33	0	0	0	0	0	0
1412	845	0	0	0	0	0	0	-	0	0	0	3	0	0	0.5	0	0	0	0	1	0	0.17	0	0	1	0	0	0	0.17	0	0	0	0	0	0	-	0	0	0	4	0	0	0.67	0	0	0	0	0	0
1413	878	0	0	0	0	0	0	-	0	0	0	0	0	0	-	0	0	0	0	0	0	-	0	0	0	0	0	0	-	0	0	0	0	0	0	-	0	0	4	0	0	0	0.67	0	0	0	0	0	0
1414	2010	0	0	1	0	0	3	0.67	0	0	0	0	0	0	-	0	0	0	0	0	0	-	0	0	0	0	0	3	0.5	0	1	0	0	0	0	0.17	0	0	3	0	1	0	0.67	0	0	0	0	0	0
1415	1736	0	0	2	0	0	0	0.33	0	0	0	0	0	0	-	0	0	0	0	3	0	0.5	0	0	0	0	0	0	-	0	1	1	0	0	0	0.33	1	0	0	1	0	0	0.33	0	0	1	0	0	0
1416	6146	0	0	0	0	0	0	-	3	1	0	0	0	0	0.67	0	0	0	0	0	0	-	0	0	0	0	0	0	-	0	0	1	0	0	2	0.5	0	1	0	0	0	1	0.33	0	0	0	0	0	0
1417	948	1	0	2	1	0	0	0.67	1	2	0	0	0	0	0.5	0	1	1	0	0	0	0.33	0	0	0	0	2	0	0.33	0	0	1	0	1	0	0.33	0	1	2	0	0	0	0.5	0	1	0	0	0	0
1418	9016	1	1	0	0	0	0	0.33	0	0	0	1	0	0	0.17	1	0	0	0	0	2	0.5	0	0	0	0	0	0	-	0	0	0	0	0	0	-	0	0	10	1	0	0	1.83	0	0	0	0	4	0
1419	6440	0	6	0	0	1	0	1.17	0	0	2	0	0	0	0.33	0	0	0	0	0	0	-	0	0	0	0	0	0	-	0	0	0	1	0	0	0.17	0	0	0	0	0	0	-	0	0	0	2	0	0
1420	1588	0	0	1	0	3	0	0.67	1	0	4	0	0	0	0.83	0	2	2	1	1	0	1	0	0	3	0	0	0	0.5	0	0	0	0	0	0	-	1	0	0	2	0	0	0.5	0	0	0	0	0	5
1421	874	0	0	0	0	0	0	-	0	0	0	0	2	0	0.33	0	0	0	2	0	0	0.33	0	0	0	0	0	0	-	0	0	0	0	0	0	-	0	0	1	0	0	0	0.17	0	0	0	0	0	0
1422	8566	0	0	1	0	0	0	0.17	1	0	0	2	0	0	0.5	0	0	0	0	0	0	-	0	0	0	0	0	0	-	0	0	0	0	0	0	-	0	1	0	0	0	0	0.17	0	0	0	0	0	0
1423	851	0	0	0	1	0	0	0.17	0	0	0	0	0	0	-	2	0	0	0	0	2	0.67	0	0	0	0	2	0	0.33	0	0	0	0	0	0	-	0	1	1	0	0	0	0.33	0	0	0	0	0	0
1424	1618	0	0	0	0	0	0	-	0	0	0	0	0	0	-	0	0	0	0	0	0	-	0	4	0	29	0	0	5.5	0	0	0	0	0	0	-	1	0	0	0	0	0	0.17	0	0	0	4	0	0
1425	1978	1	0	2	1	0	0	0.67	0	0	5	0	0	0	0.83	0	0	0	0	0	0	-	0	0	0	0	0	0	-	0	0	1	0	0	1	0.33	1	4	0	1	3	1	1.67	0	0	0	2	0	1
1426	1150	0	0	1	0	0	0	0.17	0	0	0	0	1	0	0.17	0	2	1	0	1	0	0.67	0	0	0	0	1	0	0.17	0	0	0	0	0	0	-	0	0	0	0	0	0	-	0	0	0	0	0	0
1427	683	2	0	1	0	0	0	0.5	0	0	0	2	0	0	0.33	0	2	2	0	0	0	0.67	0	0	1	0	0	0	0.17	0	4	2	0	0	0	1	6	0	0	0	0	0	1	0	0	0	1	0	0
1428	677	0	0	0	2	0	0	0.33	0	0	0	0	0	0	-	0	0	5	1	0	1	1.17	0	0	0	0	0	0	-	0	0	0	0	2	0	0.33	0	0	0	1	0	0	0.17	0	0	1	0	0	0
1429	1151	0	0	0	0	0	0	-	0	4	0	0	3	0	1.17	0	0	0	0	0	0	-	0	0	0	0	0	0	-	1	1	0	0	0	0	0.33	0	0	0	1	0	0	0.17	0	0	0	7	0	0
1430	605	0	0	0	0	0	0	-	0	0	0	0	0	0	-	0	0	0	0	18	12	5	0	0	0	0	0	0	-	0	0	0	0	0	0	-	0	3	0	0	0	0	0.5	0	0	0	0	0	0
1431	823	0	0	0	0	0	0	-	0	0	0	0	0	0	-	0	0	0	0	0	0	-	0	0	0	0	2	0	0.33	0	0	0	3	0	0	0.5	0	0	1	1	0	0	0.33	0	0	0	0	0	0
1432	974	0	0	0	0	0	7	1.17	0	0	0	0	1	0	0.17	0	0	0	0	0	0	-	0	0	0	0	1	0	0.17	0	0	0	0	0	0	-	0	0	0	0	12	0	2	0	0	0	0	0	0
1433	1678	1	0	1	0	0	0	0.33	3	0	0	0	7	0	1.67	0	0	0	0	0	0	-	0	0	2	0	0	0	0.33	0	0	0	0	0	1	0.17	0	3	0	0	0	0	0.5	0	0	3	3	0	0
1434	11886	0	0	0	0	0	0	-	0	0	0	0	0	0	-	1	0	0	0	0	0	0.17	9	0	2	0	0	0	1.83	0	0	0	0	0	1	0.17	0	0	0	0	0	0	-	0	1	0	0	0	0
1435	9220	0	0	0	1	1	0	0.33	0	0	0	0	0	0	-	0	0	0	0	0	0	-	0	0	0	0	0	0	-	1	0	0	1	0	1	0.5	0	0	1	0	0	0	0.17	0	0	0	4	0	3
1436	3358	0	0	0	0	1	1	0.33	1	0	0	0	0	0	0.17	0	0	0	0	0	0	-	0	0	0	0	0	10	1.67	0	0	0	0	0	0	-	0	0	0	0	0	0	-	0	0	1	0	0	2
1437	1369	1	0	0	0	0	0	0.17	0	0	0	0	0	0	-	0	0	0	0	0	0	-	0	0	0	0	0	0	-	0	0	0	9	0	0	1.5	0	0	0	0	0	0	-	29	18	1	0	3	0
1438	1951	0	0	0	0	0	0	-	0	0	0	0	0	0	-	0	0	0	0	0	0	-	3	0	0	0	0	0	0.5	0	0	0	0	0	0	-	1	0	0	0	0	0	0.17	0	0	1	0	0	0
1439	978	0	0	3	0	0	0	0.5	0	0	0	0	0	0	-	0	0	0	0	1	0	0.17	0	0	0	0	1	0	0.17	0	0	0	0	0	0	-	0	0	0	0	0	0	-	0	0	4	1	0	0
1440	1453	0	0	0	0	0	0	-	0	0	0	0	0	0	-	1	3	0	0	0	1	0.83	0	2	0	0	0	0	0.33	0	0	1	0	0	2	0.5	1	0	0	0	0	0	0.17	0	0	0	0	0	1
1441	5889	0	0	0	0	0	0	-	2	0	0	0	0	0	0.33	0	1	0	0	0	2	0.5	0	4	0	0	0	0	0.67	1	0	1	0	1	0	0.5	0	1	0	0	0	0	0.17	0	0	0	0	0	0
1442	5911	0	0	0	0	2	0	0.33	3	0	0	0	0	3	1	6	0	0	0	0	0	1	0	0	0	0	0	0	-	1	0	0	1	0	0	0.33	0	0	0	0	0	0	-	0	0	0	0	0	0
1443	1571	0	0	0	0	0	0	-	0	0	0	0	0	0	-	0	0	0	0	0	2	0.33	0	0	2	0	0	0	0.33	0	0	0	0	0	0	-	0	0	2	0	0	0	0.33	0	0	0	0	0	0
1444	2671	1	0	0	0	0	0	0.17	0	0	0	3	0	0	0.5	1	0	0	0	0	0	0.17	0	0	0	0	0	0	-	0	0	0	0	0	0	-	0	5	0	0	0	0	0.83	0	0	0	0	1	0
1445	1328	0	0	3	0	0	0	0.5	0	0	0	0	1	0	0.17	0	0	1	0	0	0	0.17	0	0	0	0	0	0	-	0	0	0	0	0	2	0.33	0	0	0	0	0	0	-	0	0	0	0	0	0
1446	1291	0	0	0	0	0	0	-	0	0	0	0	0	0	-	0	0	0	0	0	0	-	0	3	0	0	0	0	0.5	0	0	0	0	0	0	-	0	0	0	0	0	0	-	0	0	0	0	2	0
1447	915	0	0	0	0	0	0	-	0	0	1	0	0	0	0.17	0	0	0	2	0	0	0.33	0	0	0	0	0	0	-	0	0	0	0	0	0	-	0	0	1	0	0	0	0.17	0	0	0	0	0	0
1448	1105	0	0	0	2	0	0	0.33	0	0	0	0	0	0	-	2	0	1	0	0	0	0.5	0	0	0	0	0	0	-	0	0	0	6	1	0	1.17	2	0	0	1	0	0	0.5	0	0	0	0	0	0
1449	1153	0	0	0	0	0	0	-	0	0	0	0	0	0	-	0	0	1	0	0	1	0.33	0	0	0	0	1	5	1	0	0	0	0	0	0	-	1	0	0	0	0	0	0.17	0	0	0	0	0	0
1450	1239	0	0	0	0	0	0	-	0	0	0	0	0	0	-	1	0	0	0	0	0	0.17	0	0	0	0	14	0	2.33	0	0	0	0	0	0	-	0	0	0	0	0	0	-	0	0	0	0	0	0
1451	1703	2	0	2	0	0	0	0.67	1	0	0	0	0	7	1.33	0	0	0	0	0	0	-	0	0	0	0	0	0	-	0	0	0	0	0	0	-	3	0	0	0	0	0	0.5	0	0	0	0	0	0
1452	781	0	0	1	0	0	0	0.17	0	2	0	0	1	0	0.5	0	1	2	0	0	2	0.83	0	0	0	0	0	0	-	0	0	0	2	1	2	0.83	0	0	2	3	0	0	0.83	0	0	1	0	0	0
1453	1462	0	2	0	2	0	0	0.67	4	10	0	0	0	0	2.33	3	1	5	2	0	0	1.83	0	0	0	0	0	0	-	0	0	0	0	2	0	0.33	0	0	0	0	0	6	1	0	0	4	0	0	0
1454	565	0	0	0	0	0	0	-	0	0	0	0	0	0	-	0	0	0	0	2	0	0.33	0	0	0	0	0	0	-	0	0	0	0	1	0	0.17	1	0	0	1	0	0	0.33	0	0	0	0	0	0
1455	3406	0	0	2	1	0	0	0.5	0	0	4	0	0	0	0.67	0	0	0	0	0	1	0.17	0	0	1	0	0	0	0.17	1	0	1	1	0	1	0.67	0	1	0	1	0	1	0.5	0	0	0	0	1	0
1456	924	0	0	0	0	0	0	-	0	5	0	0	0	0	0.83	0	0	0	0	0	0	-	0	0	0	0	0	14	2.33	0	0	0	1	0	0	0.17	0	0	0	0	0	0	-	0	0	0	0	0	0
1457	982	0	0	0	0	0	0	-	0	0	2	0	0	0	0.33	1	0	0	1	0	0	0.33	0	0	4	0	0	1	0.83	0	0	0	0	0	0	-	0	0	0	1	0	0	0.17	0	0	0	0	0	2
1458	8748	0	0	1	2	0	0	0.5	0	0	1	0	1	0	0.33	0	0	2	0	0	0	0.33	0	0	2	0	0	0	0.33	0	0	1	1	0	0	0.33	6	1	0	0	0	1	1.33	0	0	0	0	0	0
1459	6977	0	0	1	0	1	0	0.33	2	2	4	2	0	0	1.67	1	0	0	0	0	0	0.17	0	0	3	0	0	0	0.5	1	0	1	0	2	1	0.83	3	0	0	0	0	0	0.5	1	0	3	0	0	0
1460	1459	0	0	0	0	0	0	-	0	0	0	0	0	0	-	1	0	0	0	1	0	0.33	0	0	0	0	0	1	0.17	0	0	0	0	0	0	-	0	0	0	0	3	0	0.5	0	0	0	0	0	1
1461	1201	5	4	2	0	2	0	2.17	2	0	0	0	0	0	0.33	0	0	0	0	0	0	-	0	0	0	0	0	0	-	0	0	0	7	0	0	1.17	2	5	1	0	0	0	1.33	0	0	0	0	0	0
1462	5296	0	1	0	0	0	0	0.17	0	0	0	0	0	0	-	0	2	0	0	0	0	0.33	0	0	0	0	0	0	-	0	0	1	0	0	0	0.17	0	0	1	0	0	0	0.17	0	0	0	0	1	0
1463	2865	2	0	2	1	0	2	1.17	1	0	0	1	0	0	0.33	0	0	0	1	2	0	0.5	0	1	0	0	0	0	0.17	0	1	1	1	1	0	0.67	1	3	2	1	0	3	1.67	2	0	2	0	0	0
1464	5377	0	0	0	1	0	0	0.17	2	0	0	1	0	0	0.5	3	0	0	0	0	0	0.5	0	0	0	2	0	0	0.33	0	0	0	1	0	0	0.17	1	0	1	1	0	0	0.5	0	0	2	0	0	0
1465	10666	0	0	0	0	0	9	1.5	0	0	4	0	0	0	0.67	0	0	0	0	0	0	-	0	0	1	0	0	0	0.17	0	0	4	0	0	1	0.83	0	1	0	0	0	3	0.67	0	0	0	0	0	0
1466	1035	0	0	0	0	0	0	-	0	0	0	0	0	0	-	0	0	0	0	0	0	-	0	0	0	0	0	0	-	0	0	0	0	0	0	-	0	0	0	0	0	0	-	0	0	0	0	0	0
1467	1126	0	0	0	0	0	0	-	0	0	0	0	0	0	-	0	0	0	0	0	0	-	0	0	0	0	0	0	-	0	0	0	0	0	0	-	0	0	0	0	0	1	0.17	0	0	0	0	0	0
1468	837	0	0	2	0	0	0	0.33	0	4	0	0	0	0	0.67	0	0	1	0	0	0	0.17	0	0	2	0	0	0	0.33	0	3	0	0	1	2	1	2	3	3	0	0	0	1.33	0	0	0	0	0	0
1469	5184	0	0	0	0	0	0	-	0	0	0	0	0	0	-	0	0	0	0	0	0	-	0	0	0	0	0	0	-	0	0	0	1	0	0	0.17	1	0	0	0	2	0	0.5	0	0	0	0	0	0
1470	595	0	0	0	0	0	0	-	0	0	0	0	0	0	-	0	0	0	0	0	0	-	0	0	0	0	0	0	-	0	0	0	0	0	0	-	0	0	0	0	0	0	-	0	0	0	0	0	0
1471	1227	0	0	0	0	0	0	-	0	0	0	0	3	0	0.5	0	0	1	0	0	0	0.17	0	0	0	0	0	0	-	0	0	0	0	0	1	0.17	0	0	0	0	2	0	0.33	0	0	0	0	0	1
1472	1294	0	0	0	1	0	0	0.17	0	0	0	0	3	0	0.5	0	0	0	0	0	0	-	2	0	0	0	0	4	1	0	0	0	0	0	0	-	0	0	1	0	0	0	0.17	0	0	0	0	0	0
1473	1175	0	0	0	0	0	0	-	3	0	0	0	0	0	0.5	0	0	1	0	0	0	0.17	0	0	3	0	0	0	0.5	0	0	2	0	0	0	0.33	0	0	0	0	0	0	-	0	0	0	0	0	0
1474	1587	0	0	0	0	0	0	-	0	0	0	0	2	0	0.33	0	0	0	0	0	0	-	0	0	3	0	0	0	0.5	0	0	0	0	1	0	0.17	3	6	1	0	0	0	1.67	0	0	1	0	0	0
1475	1543	0	2	0	0	0	0	0.33	0	0	0	0	0	0	-	0	0	0	0	0	0	-	0	0	0	1	0	0	0.17	0	0	0	0	0	0	-	0	0	0	0	0	0	-	0	0	0	2	0	1
1476	12997	0	0	1	0	0	0	0.17	0	0	0	3	4	0	1.17	0	1	0	0	0	0	0.17	0	0	0	0	0	0	-	0	0	0	1	1	3	0.83	0	0	1	0	0	1	0.33	0	0	0	0	0	0
1477	782	4	0	2	0	2	0	1.33	0	0	0	1	0	0	0.17	0	0	0	0	0	0	-	0	0	0	0	1	0	0.17	0	0	0	0	2	0	0.33	0	0	0	0	0	0	-	0	0	0	0	0	0
1478	881	0	0	0	0	0	0	-	0	0	0	0	6	0	1	1	0	0	0	1	0	0.33	0	0	0	0	2	0	0.33	0	1	0	0	0	0	0.17	0	0	0	0	0	0	-	0	0	0	0	0	0
1479	2129	0	0	0	0	0	0	-	0	0	0	1	0	0	0.17	0	0	0	0	0	0	-	0	0	0	0	0	0	-	0	0	0	0	0	0	-	0	0	0	0	0	0	-	0	0	0	0	0	0
1480	7208	0	1	0	0	0	0	0.17	1	3	0	0	0	0	0.67	0	0	0	0	0	0	-	0	0	0	0	0	0	-	0	0	0	1	0	0	0.17	0	0	0	0	0	0	-	0	0	1	0	0	0
1481	1030	0	0	0	0	0	0	-	0	0	0	0	0	0	-	0	2	0	0	0	4	1	0	0	0	0	0	0	-	0	1	0	0	0	0	0.17	0	0	0	0	0	0	-	0	0	0	0	0	0
1482	1137	0	3	2	2	0	0	1.17	0	0	0	0	0	0	-	0	0	0	0	0	0	-	0	0	0	0	1	0	0.17	0	0	0	0	1	0	0.17	0	0	0	0	0	0	-	0	0	3	0	0	0
1483	11232	0	0	1	0	0	0	0.17	0	0	3	0	0	0	0.5	0	0	0	0	0	2	0.33	0	0	0	0	0	0	-	0	1	0	0	0	1	0.33	0	1	3	3	0	0	1.17	0	0	0	0	1	0
1484	650	0	0	0	0	0	0	-	0	0	0	0	0	0	-	0	0	0	0	0	0	-	0	0	0	0	0	0	-	0	0	0	0	0	0	-	0	0	0	0	0	0	-	0	0	0	0	0	0
1485	6951	0	0	0	0	0	0	-	0	7	0	0	0	0	1.17	0	1	0	0	0	0	0.17	0	0	0	0	0	0	-	0	0	0	0	0	0	-	0	0	0	0	0	0	-	0	25	0	0	0	0
1486	1429	0	0	0	0	0	0	-	0	0	0	0	0	0	-	2	0	1	0	0	0	0.5	0	0	0	0	0	0	-	0	0	0	0	0	0	-	0	0	26	0	0	0	4.33	0	0	4	0	0	0
1487	1361	1	0	12	2	0	0	2.5	0	0	28	0	0	0	4.67	0	0	2	1	0	0	0.5	0	0	0	0	0	0	-	0	0	0	0	0	0	-	0	0	0	0	0	0	-	0	0	0	0	0	0
1488	890	0	0	0	0	5	11	2.67	0	0	0	0	0	0	-	0	0	0	0	2	0	0.33	0	0	0	0	0	0	-	0	0	0	0	2	0	0.33	0	3	0	0	0	0	0.5	0	0	3	0	0	0
1489	829	0	0	0	0	0	0	-	0	0	0	4	0	0	0.67	2	0	0	1	0	0	0.5	0	0	0	0	0	0	-	0	0	0	0	1	0	0.17	0	0	0	0	0	0	-	0	0	0	0	0	0
1490	5990	4	0	0	0	6	0	1.67	1	0	2	0	1	4	1.33	3	0	1	3	0	0	1.17	0	0	1	0	0	0	0.17	0	0	0	0	0	0	-	0	2	0	1	0	0	0.5	0	0	4	0	0	0
1491	7689	0	0	0	0	0	0	-	0	0	0	0	0	0	-	0	0	0	0	0	0	-	0	0	0	0	0	8	1.33	0	0	0	1	0	0	0.17	0	0	2	0	0	0	0.33	0	0	0	0	0	2
1492	1188	0	0	0	0	0	0	-	0	0	0	0	0	0	-	0	0	0	0	0	0	-	0	0	0	0	114	0	19	0	0	0	0	0	0	-	0	0	0	0	0	0	-	0	0	0	0	0	0
1493	10776	2	0	0	0	0	0	0.33	2	0	3	0	0	0	0.83	0	0	1	0	0	0	0.17	0	0	0	0	0	0	-	0	0	0	2	0	0	0.33	0	0	3	0	0	0	0.5	0	0	0	0	1	0
1494	8109	0	0	0	0	0	0	-	0	0	1	0	0	0	0.17	0	0	0	0	0	0	-	0	0	0	0	3	0	0.5	0	0	0	0	0	0	-	0	0	0	0	0	0	-	0	0	0	0	0	0
1495	975	0	0	0	0	0	0	-	0	2	0	0	0	0	0.33	0	0	0	1	0	0	0.17	0	0	2	0	0	0	0.33	0	0	0	0	0	0	-	0	0	0	0	0	0	-	0	0	0	0	0	0
1496	766	0	0	1	0	2	0	0.5	0	0	0	0	0	0	-	1	0	3	0	0	0	0.67	0	0	0	0	0	0	-	0	0	0	0	0	0	-	0	0	0	1	0	3	0.67	0	0	0	0	0	0
1497	10288	0	0	1	1	0	0	0.33	0	1	0	0	3	0	0.67	0	0	0	0	3	1	0.67	0	0	0	0	0	0	-	0	0	0	0	0	0	-	0	0	0	2	1	0	0.5	0	0	0	0	0	0
1498	5890	0	0	0	1	0	0	0.17	2	0	0	0	0	0	0.33	1	0	0	3	0	0	0.67	0	0	6	0	0	0	1	0	0	0	0	0	0	-	0	0	0	0	0	0	-	0	0	0	0	0	0
1499	1471	0	0	0	0	0	0	-	8	47	0	0	0	3	9.67	0	1	1	0	0	0	0.33	0	0	0	0	0	0	-	1	0	1	1	2	7	2	1	1	1	0	0	0	0.5	0	0	0	0	0	0
1500	5222	0	0	0	0	0	0	-	2	0	0	0	0	0	0.33	0	0	0	0	0	2	0.33	0	0	0	0	0	0	-	0	0	0	0	2	4	1	0	1	0	0	0	0	0.17	0	0	0	0	1	0
1501	959	4	0	0	0	0	0	0.67	0	0	0	0	5	0	0.83	0	0	0	0	0	0	-	0	1	0	0	0	0	0.17	0	0	0	0	0	0	-	0	1	1	0	0	1	0.5	0	0	0	0	0	0
1502	8820	0	0	0	0	0	0	-	0	0	0	0	1	0	0.17	0	1	0	1	0	0	0.33	0	0	0	0	0	0	-	0	0	0	0	0	2	0.33	0	0	0	1	0	0	0.17	0	0	0	0	0	0
1503	800	0	2	0	0	0	0	0.33	2	0	0	0	0	0	0.33	0	0	0	0	3	0	0.5	0	0	0	0	0	0	-	0	0	1	0	1	0	0.33	0	0	3	0	0	0	0.5	0	0	3	0	0	0
1504	7057	0	0	0	0	0	0	-	1	2	7	2	0	0	2	0	1	1	0	0	1	0.5	0	0	0	0	0	0	-	0	0	0	0	0	0	-	2	1	0	0	0	0	0.5	0	0	1	0	0	0
1505	1730	0	4	2	0	0	0	1	0	0	1	0	0	0	0.17	0	3	0	0	0	0	0.5	0	0	0	0	0	0	-	0	0	0	0	0	0	-	0	0	0	0	0	0	-	0	0	0	0	0	0
1506	10076	0	0	0	0	0	0	-	2	0	0	0	4	0	1	1	2	0	1	0	0	0.67	0	0	0	0	0	0	-	0	0	0	0	2	0	0.33	0	0	0	2	0	0	0.33	0	0	0	0	0	0
1507	2144	0	0	0	0	0	0	-	0	0	0	2	0	0	0.33	0	0	0	0	0	0	-	0	0	0	0	0	0	-	0	0	0	0	0	0	-	0	0	1	0	0	1	0.33	0	0	0	0	0	0
1508	10504	0	0	0	0	0	0	-	0	0	0	0	0	0	-	0	0	1	0	0	0	0.17	0	0	0	0	0	0	-	0	0	0	1	1	0	0.33	0	0	2	0	1	0	0.5	0	0	2	0	0	0
1509	12185	0	0	0	2	0	0	0.33	0	0	0	0	0	0	-	0	0	0	0	1	0	0.17	0	0	0	4	0	0	0.67	3	0	2	16	10	11	7	0	0	0	0	0	0	-	0	0	0	0	0	0
1510	745	0	0	1	0	0	0	0.17	0	0	0	0	0	0	-	1	0	0	0	1	0	0.33	0	0	0	0	0	0	-	0	0	2	0	0	0	0.33	0	0	0	0	0	0	-	0	0	0	0	0	0
1511	4150	0	0	0	1	0	0	0.17	0	0	0	0	0	0	-	0	0	2	1	0	1	0.67	0	0	0	0	0	0	-	0	0	0	0	0	0	-	0	0	0	0	0	0	-	0	0	0	0	0	2
1512	5926	0	0	0	2	0	0	0.33	0	0	0	2	0	0	0.33	0	0	1	0	0	0	0.17	0	0	0	0	0	0	-	4	0	1	0	0	0	0.83	0	0	1	0	0	9	1.67	0	0	0	0	2	0
1513	2586	0	0	3	1	0	0	0.67	0	1	0	0	0	0	0.17	0	0	0	0	1	0	0.17	0	0	0	0	0	0	-	0	0	0	6	1	0	1.17	0	0	0	0	0	0	-	0	0	2	0	0	0
1514	791	0	0	0	0	0	0	-	2	0	0	0	0	0	0.33	0	1	2	0	0	0	0.5	0	0	0	0	2	0	0.33	0	0	0	0	0	0	-	0	0	0	0	0	0	-	0	0	0	0	1	0
1515	901	0	0	0	0	0	0	-	1	0	0	0	0	0	0.17	0	0	1	0	0	0	0.17	0	0	4	0	0	0	0.67	0	0	0	0	0	0	-	0	0	0	0	0	0	-	0	0	0	0	0	0
1516	1305	0	0	0	0	0	0	-	0	0	2	0	0	0	0.33	0	0	0	0	0	0	-	0	0	13	0	0	0	2.17	0	0	1	0	0	0	0.17	4	0	0	1	0	0	0.83	0	0	1	0	0	0
1517	7118	0	4	0	0	0	0	0.67	0	0	0	0	0	0	-	0	0	0	0	0	0	-	0	0	0	0	0	0	-	0	1	0	0	0	0	0.17	0	0	0	1	7	0	1.33	0	0	0	0	0	0
1518	1160	0	0	1	1	0	0	0.33	0	0	0	3	0	0	0.5	3	0	0	0	0	0	0.5	0	0	0	0	0	0	-	3	0	0	0	11	0	2.33	0	0	2	1	0	0	0.5	0	0	1	0	0	0
1519	4895	0	0	1	0	0	0	0.17	0	0	0	0	0	0	-	3	0	0	2	2	1	1.33	0	0	0	0	0	0	-	0	0	0	0	0	2	0.33	0	0	0	1	0	0	0.17	0	0	0	0	0	0
1520	1004	0	0	1	0	0	0	0.17	0	0	2	2	0	0	0.67	1	0	0	0	3	0	0.67	0	0	0	0	0	0	-	0	0	0	1	0	4	0.83	0	0	7	0	0	0	1.17	0	0	0	6	0	0
1521	3489	0	0	0	0	0	0	-	0	0	0	0	0	0	-	0	0	0	0	0	0	-	0	0	0	0	0	0	-	0	0	2	0	108	0	18.33	0	0	0	0	0	0	-	0	0	0	0	0	0
1522	656	0	0	0	0	0	0	-	0	4	0	0	0	0	0.67	0	0	2	1	0	0	0.5	0	0	4	0	0	0	0.67	0	0	1	0	0	0	0.17	0	0	0	0	0	0	-	0	0	2	0	1	0
1523	1211	0	0	0	0	0	0	-	0	0	0	0	0	0	-	0	0	0	0	0	0	-	0	0	0	0	0	0	-	0	0	0	0	0	0	-	0	0	0	0	0	0	-	0	0	0	0	0	0
1524	880	0	0	3	0	0	0	0.5	2	0	0	4	0	0	1	0	0	2	0	0	0	0.33	0	0	0	0	0	0	-	0	0	1	0	0	0	0.17	0	0	1	0	0	0	0.17	0	0	0	3	0	0
1525	1309	0	0	0	0	0	0	-	0	0	0	0	0	0	-	0	0	1	2	0	0	0.5	0	0	0	0	0	0	-	0	3	0	5	0	0	1.33	0	0	0	0	0	0	-	0	0	0	0	0	0
1526	1183	0	0	0	0	0	0	-	0	0	0	0	0	0	-	0	0	0	0	0	2	0.33	0	0	0	0	0	0	-	0	0	1	0	0	0	0.17	0	0	0	0	0	0	-	0	0	0	0	0	0
1527	1491	1	0	0	0	0	0	0.17	0	0	0	0	0	0	-	0	0	0	0	0	0	-	0	0	0	0	0	0	-	0	0	1	0	0	1	0.33	0	0	0	0	0	0	-	0	0	0	0	0	0
1528	1737	0	0	0	0	2	0	0.33	0	0	0	0	0	0	-	0	0	0	0	0	0	-	0	0	0	0	0	0	-	0	0	0	0	0	0	-	0	0	0	0	0	0	-	0	0	0	6	0	0
1529	8046	0	0	0	0	0	0	-	1	0	1	1	1	0	0.67	0	0	0	0	0	1	0.17	0	0	0	0	0	2	0.33	1	2	0	0	1	1	0.83	0	1	4	0	1	0	1	0	0	0	0	2	0
1530	2140	0	0	1	0	0	1	0.33	0	0	0	0	1	0	0.17	1	0	0	0	0	2	0.5	0	0	0	0	0	6	1	0	0	0	1	0	1	0.33	0	0	0	0	0	0	-	0	0	0	0	0	0
1531	5469	5	0	1	0	0	0	1	3	0	0	0	0	0	0.5	0	0	0	0	0	0	-	0	0	0	0	0	0	-	0	0	1	0	0	0	0.17	1	2	0	0	0	0	0.5	0	0	1	0	0	0
1532	2492	0	0	0	1	0	1	0.33	0	0	0	0	0	0	-	1	0	0	0	0	0	0.17	0	0	0	0	1	0	0.17	0	0	0	0	0	0	-	2	0	0	1	0	0	0.5	0	0	0	0	0	0
1533	3979	0	0	0	0	0	0	-	0	0	0	0	0	0	-	0	2	6	0	0	0	1.33	0	0	0	0	0	0	-	0	0	0	0	0	3	0.5	0	2	2	0	0	0	0.67	0	0	0	0	0	1
1534	912	0	0	0	0	0	0	-	0	0	0	0	0	0	-	0	0	3	0	0	1	0.67	0	0	4	0	0	0	0.67	0	0	1	0	0	0	0.17	1	0	0	0	0	0	0.17	0	0	1	0	0	0
1535	1046	0	0	0	0	0	0	-	2	13	0	0	0	0	2.5	0	0	0	0	0	0	-	0	0	0	2	0	0	0.33	0	0	0	0	0	1	0.17	0	0	0	0	0	0	-	0	0	0	0	0	0
1536	12117	0	0	0	0	0	0	-	0	0	0	0	0	0	-	0	0	0	0	0	0	-	0	1	0	2	0	5	1.33	0	0	0	0	0	0	-	0	0	0	0	0	0	-	0	0	0	0	2	0
1537	733	0	0	1	0	0	0	0.17	0	0	0	5	0	0	0.83	0	0	0	0	0	0	-	0	0	0	0	0	0	-	0	0	0	0	0	0	-	0	0	0	4	0	0	0.67	0	0	0	0	0	0
1538	1007	0	0	0	0	0	0	-	4	0	0	0	0	7	1.83	0	0	0	0	0	0	-	0	0	0	0	0	0	-	0	0	0	0	0	0	-	0	0	0	0	0	0	-	0	0	0	0	0	0
1539	608	0	0	0	0	0	0	-	0	0	0	0	0	0	-	0	0	0	0	0	0	-	0	0	0	0	0	0	-	0	0	0	0	0	0	-	7	0	0	0	0	0	1.17	0	0	0	0	0	0
1540	1979	0	0	0	1	2	0	0.5	0	0	0	0	0	0	-	2	0	0	0	0	0	0.33	0	0	0	0	0	0	-	0	0	0	0	0	0	-	0	0	0	0	0	0	-	0	0	1	0	0	0
1541	1091	0	0	0	0	0	0	-	1	0	0	0	0	1	0.33	0	0	4	2	0	0	1	1	0	0	0	0	0	0.17	0	0	0	0	0	1	0.17	0	0	0	0	0	0	-	0	0	0	0	0	0
1542	5909	0	0	0	0	0	0	-	0	0	0	1	0	0	0.17	0	0	0	0	0	0	-	0	0	0	0	0	0	-	0	0	1	0	0	0	0.17	0	0	0	0	0	1	0.17	0	0	0	0	0	3
1543	1214	0	0	0	0	0	0	-	0	2	0	0	0	0	0.33	0	0	0	0	0	0	-	0	0	0	0	0	0	-	2	0	0	0	0	0	0.33	0	0	0	0	0	0	-	0	0	0	0	0	0
1544	4353	0	0	0	0	0	0	-	1	0	0	7	1	1	1.67	0	0	0	0	1	0	0.17	0	0	2	0	0	0	0.33	0	0	1	4	2	0	1.17	0	3	1	0	8	1	2.17	0	0	1	1	0	0
1545	980	0	0	0	0	0	0	-	1	0	0	0	0	0	0.17	0	0	1	0	0	0	0.17	0	0	0	0	0	0	-	0	0	0	0	0	0	-	0	0	0	0	0	0	-	0	0	0	0	0	0
1546	1108	1	0	0	0	0	0	0.17	0	0	0	0	0	0	-	0	0	0	0	0	1	0.17	0	0	6	0	0	0	1	0	0	0	0	2	0	0.33	0	0	0	0	0	1	0.17	0	0	4	0	0	0
1547	1671	0	0	1	2	0	0	0.5	4	5	0	0	5	0	2.33	0	1	0	0	0	1	0.33	0	0	0	0	0	0	-	2	1	2	0	5	0	1.67	3	0	0	3	0	0	1	0	0	1	0	0	0
1548	993	0	0	1	0	0	0	0.17	0	0	0	0	0	0	-	0	0	0	4	1	0	0.83	0	0	0	0	0	0	-	0	0	0	0	0	0	-	0	0	0	0	0	0	-	0	0	2	0	0	0
1549	6424	0	0	0	0	0	0	-	0	0	0	1	0	0	0.17	0	0	0	0	1	4	0.83	0	0	8	0	0	0	1.33	0	0	0	0	0	0	-	0	0	0	0	0	0	-	0	0	0	0	0	0
1550	10447	0	0	0	0	0	0	-	0	0	1	0	1	0	0.33	0	0	0	0	1	2	0.5	0	0	0	0	0	0	-	0	0	0	0	0	0	-	0	0	0	0	0	0	-	0	0	0	0	0	1
1551	4733	0	0	0	0	0	0	-	0	0	0	0	0	0	-	0	0	0	4	1	0	0.83	0	0	0	0	0	0	-	0	0	0	0	0	0	-	0	0	0	0	0	0	-	0	0	0	0	0	0
1552	1729	1	0	0	0	0	0	0.17	0	0	0	0	0	0	-	0	0	0	0	0	0	-	0	0	0	0	0	0	-	0	0	0	0	2	0	0.33	0	0	1	0	0	0	0.17	0	0	0	0	0	0
1553	1324	0	0	0	0	0	0	-	0	0	0	0	0	0	-	0	0	0	0	3	0	0.5	0	0	0	0	0	0	-	0	0	0	0	0	0	-	0	0	0	0	0	0	-	0	0	0	0	0	0
1554	9033	0	0	0	0	0	0	-	0	0	0	0	0	0	-	0	0	0	0	1	0	0.17	0	0	1	0	0	0	0.17	0	0	0	0	0	0	-	0	0	0	0	0	0	-	0	0	0	0	1	0
1555	567	0	0	0	0	0	0	-	0	0	0	0	0	0	-	0	0	0	0	0	0	-	0	0	0	0	0	0	-	0	0	0	0	0	0	-	0	0	0	0	0	0	-	0	0	0	0	0	0
1556	1068	0	0	0	3	0	0	0.5	1	0	0	0	0	0	0.17	0	0	0	0	0	0	-	0	0	0	0	0	0	-	0	0	0	0	0	0	-	0	0	0	0	0	1	0.17	29	0	1	0	0	0
1557	4059	0	0	0	0	0	0	-	0	0	0	0	0	0	-	1	0	1	2	0	3	1.17	0	0	0	0	0	0	-	0	0	0	0	0	0	-	0	0	0	0	0	0	-	0	0	0	0	0	0
1558	3185	2	2	0	0	0	4	1.33	0	0	0	0	0	0	-	0	0	0	0	0	0	-	0	0	0	0	0	0	-	0	0	0	0	0	0	-	0	0	0	0	0	0	-	0	0	0	0	0	0
1559	2379	1	0	1	0	0	0	0.33	16	6	0	0	0	0	3.67	0	0	3	0	0	0	0.5	0	0	0	0	0	0	-	0	0	1	1	1	0	0.5	0	2	0	0	0	0	0.33	0	0	0	0	0	0
1560	8018	1	0	0	0	0	0	0.17	0	0	0	0	0	0	-	0	0	2	0	0	0	0.33	0	0	0	0	0	0	-	1	0	0	0	1	1	0.5	0	0	0	0	0	0	-	0	0	0	0	1	0
1561	920	0	0	0	0	0	0	-	0	0	0	0	0	0	-	0	0	0	0	0	0	-	0	0	0	0	0	0	-	0	0	0	0	0	0	-	2	0	0	0	0	0	0.33	0	0	0	0	0	0
1562	11205	0	1	0	0	1	0	0.33	0	0	0	0	0	6	1	0	1	1	2	0	0	0.67	0	0	1	0	1	0	0.33	0	0	0	0	0	0	-	0	1	0	1	0	0	0.33	2	0	0	1	0	0
1563	3410	0	0	0	0	0	0	-	1	0	0	1	1	0	0.5	0	0	0	0	1	2	0.5	0	1	1	0	0	0	0.33	0	2	0	0	0	0	0.33	0	0	1	1	0	0	0.33	0	0	0	0	0	0
1564	1019	0	0	0	0	0	0	-	0	0	0	0	0	0	-	0	0	0	3	0	0	0.5	0	0	0	0	0	0	-	0	0	0	0	0	0	-	0	0	0	0	0	0	-	0	0	0	0	0	0
1565	774	0	0	0	0	0	0	-	0	0	0	0	0	0	-	0	0	0	0	0	0	-	0	0	0	0	0	0	-	4	6	5	4	3	3	4.17	0	0	0	0	0	0	-	0	0	1	0	0	0
1566	933	0	0	0	0	0	0	-	0	0	0	0	0	0	-	0	0	0	0	0	0	-	0	0	0	0	0	0	-	0	0	0	0	0	0	-	0	0	7	0	0	0	1.17	10	0	3	0	0	0
1567	768	0	0	0	0	0	0	-	0	0	0	0	0	0	-	0	1	0	3	0	0	0.67	0	0	0	0	0	0	-	0	0	0	0	0	0	-	0	0	0	0	0	2	0.33	0	0	0	0	0	0
1568	10684	0	0	1	0	0	0	0.17	0	3	0	2	0	0	0.83	1	0	0	1	0	0	0.33	0	0	0	0	0	0	-	0	0	0	3	0	0	0.5	0	1	1	1	0	0	0.5	5	0	1	0	0	0
1569	1140	0	0	0	2	0	0	0.33	0	0	0	1	0	0	0.17	0	0	0	0	2	1	0.5	0	0	0	0	0	0	-	0	0	1	0	0	0	0.17	0	0	0	0	0	0	-	0	0	0	0	0	0
1570	5167	0	0	0	0	0	0	-	0	0	1	0	0	0	0.17	0	0	0	1	0	2	0.5	0	0	5	0	0	0	0.83	2	0	0	3	0	0	0.83	0	0	0	0	0	0	-	0	0	0	0	0	0
1571	3172	0	0	0	0	0	0	-	0	0	0	0	0	0	-	0	0	0	0	0	0	-	0	9	0	0	0	0	1.5	0	0	0	0	0	0	-	0	0	0	0	0	0	-	0	0	0	0	0	0
1572	1014	0	0	0	0	0	0	-	0	0	3	0	0	0	0.5	0	0	0	0	0	0	-	0	0	0	0	0	0	-	0	0	0	0	0	0	-	0	0	2	0	0	0	0.33	0	0	3	0	0	0
1573	1806	1	0	0	0	0	0	0.17	0	0	0	1	0	0	0.17	0	0	0	0	0	3	0.5	0	0	2	0	0	0	0.33	0	0	0	1	0	0	0.17	0	0	0	2	0	3	0.83	0	0	0	0	0	0
1574	1425	0	0	0	0	0	0	-	0	0	0	0	0	0	-	0	0	1	0	0	0	0.17	0	0	0	0	0	0	-	0	0	0	0	0	0	-	0	0	0	1	0	0	0.17	0	14	0	0	0	0
1575	1788	0	0	0	0	0	0	-	0	1	0	0	0	0	0.17	1	0	0	0	0	0	0.17	0	0	0	0	0	0	-	0	0	0	0	0	0	-	0	0	0	1	0	0	0.17	0	0	0	0	0	0
1576	756	0	0	0	0	0	0	-	0	0	0	0	0	0	-	0	0	0	0	0	0	-	0	0	0	0	0	0	-	0	0	0	0	0	0	-	0	0	0	0	0	0	-	0	0	0	0	0	0
1577	12983	0	0	0	0	0	0	-	0	0	0	1	0	0	0.17	1	0	1	0	0	0	0.33	0	0	0	0	1	0	0.17	0	0	0	0	0	0	-	0	0	0	1	0	2	0.5	0	0	0	0	0	0
1578	1598	0	0	0	0	0	0	-	1	0	3	0	0	0	0.67	0	0	0	0	1	0	0.17	0	0	0	0	0	0	-	0	0	0	0	0	0	-	1	0	0	1	0	0	0.33	0	0	0	0	0	0
1579	931	1	0	0	0	0	0	0.17	0	0	2	0	0	0	0.33	1	0	0	0	0	0	0.17	0	0	0	0	0	0	-	0	0	0	0	0	0	-	1	0	0	0	0	0	0.17	0	0	2	0	0	0
1580	1038	0	0	1	0	0	0	0.17	0	0	0	16	0	0	2.67	0	0	0	0	0	0	-	0	0	0	0	0	0	-	0	0	0	0	0	0	-	23	0	0	0	0	0	3.83	0	0	0	0	0	0
1581	3545	0	0	6	0	0	0	1	0	0	0	0	0	18	3	0	0	0	0	0	0	-	0	0	0	0	0	0	-	0	0	2	0	0	0	0.33	0	0	0	0	0	0	-	0	0	0	0	0	0
1582	714	0	1	0	0	0	0	0.17	0	0	0	3	0	0	0.5	0	0	0	0	0	0	-	0	0	0	0	0	0	-	0	0	0	0	0	0	-	0	0	0	0	0	0	-	7	0	0	0	0	0
1583	945	0	0	0	0	0	0	-	5	0	0	0	0	0	0.83	0	0	0	5	0	0	0.83	0	0	0	0	0	0	-	0	0	0	0	0	0	-	0	0	0	0	0	0	-	0	0	2	0	2	0
1584	3705	0	0	0	0	0	0	-	0	0	0	0	0	0	-	2	0	0	1	0	0	0.5	0	0	0	0	0	0	-	2	3	1	7	0	4	2.83	2	0	1	0	0	0	0.5	0	0	0	0	0	0
1585	1965	0	0	0	0	0	0	-	0	0	0	0	0	0	-	0	0	0	0	0	0	-	0	0	0	3	0	0	0.5	0	0	0	0	0	0	-	0	0	0	0	0	0	-	0	0	0	6	0	0
1586	2973	0	0	0	1	0	0	0.17	0	0	0	0	3	0	0.5	0	0	0	0	0	1	0.17	0	0	0	0	0	1	0.17	0	0	1	0	1	0	0.33	1	1	0	0	0	0	0.33	0	0	0	0	1	0
1587	1537	0	0	0	0	0	0	-	1	0	0	0	0	0	0.17	2	0	2	0	5	0	1.5	0	0	0	0	0	0	-	0	0	0	0	2	0	0.33	0	0	0	0	0	0	-	0	0	2	0	0	4
1588	1194	0	0	0	0	10	0	1.67	0	0	1	0	0	0	0.17	0	0	0	0	0	0	-	0	0	0	0	0	0	-	0	0	0	0	0	0	-	0	0	0	0	0	0	-	0	0	0	0	0	0
1589	739	0	0	0	0	0	0	-	0	0	0	0	0	0	-	0	0	0	0	0	0	-	0	0	0	0	0	0	-	0	0	0	0	0	0	-	0	0	1	0	0	0	0.17	0	0	0	0	0	6
1590	826	5	0	11	0	0	0	2.67	0	0	0	1	0	0	0.17	1	0	0	1	0	0	0.33	0	0	0	0	4	0	0.67	1	0	0	1	1	0	0.5	0	0	0	0	0	2	0.33	0	0	0	2	0	1
1591	7426	0	0	0	0	0	0	-	3	0	0	0	1	1	0.83	0	0	0	0	0	1	0.17	1	0	0	0	0	0	0.17	0	0	0	0	0	0	-	0	0	1	0	0	0	0.17	0	0	0	0	0	0
1592	1907	0	0	0	1	0	0	0.17	0	0	0	0	0	0	-	1	4	0	0	0	0	0.83	0	0	0	0	0	0	-	2	0	1	0	1	4	1.33	1	0	0	0	0	0	0.17	0	0	1	0	0	0
1593	813	0	0	0	0	0	0	-	0	0	0	0	1	0	0.17	0	0	0	0	0	2	0.33	1	0	0	8	0	0	1.5	0	0	0	0	0	0	-	0	0	0	0	0	0	-	0	0	0	0	0	0
1594	5947	0	0	0	0	0	0	-	0	0	0	0	0	0	-	0	0	1	0	0	1	0.33	1	0	0	1	0	0	0.33	0	0	0	0	0	0	-	0	0	1	0	5	0	1	0	0	0	0	0	0
1595	806	0	0	2	0	0	0	0.33	0	0	0	0	0	0	-	0	2	0	0	0	0	0.33	0	0	0	0	0	0	-	0	0	0	0	0	0	-	0	0	0	0	0	0	-	0	0	0	0	0	0
1596	1316	0	0	1	0	0	0	0.17	0	0	0	1	2	0	0.5	0	1	0	0	1	0	0.33	1	0	0	0	0	0	0.17	0	0	0	1	0	0	0.17	1	1	0	1	0	0	0.5	0	0	0	0	0	0
1597	596	0	0	0	0	0	0	-	0	0	0	0	0	0	-	0	0	0	0	0	0	-	0	0	0	0	0	0	-	0	0	0	2	0	0	0.33	0	0	0	0	0	0	-	0	0	1	0	0	0
1598	3005	0	0	0	4	0	0	0.67	0	0	0	0	0	0	-	0	0	0	0	0	0	-	0	0	0	0	0	3	0.5	0	0	1	0	0	0	0.17	0	0	0	0	0	0	-	0	0	0	0	0	0
1599	7829	0	0	1	0	0	0	0.17	1	0	0	0	0	0	0.17	3	0	0	0	0	0	0.5	1	0	6	0	0	0	1.17	0	0	1	0	0	0	0.17	0	0	1	0	0	0	0.17	0	0	0	0	0	0
1600	10550	0	0	1	2	0	0	0.5	0	0	0	1	0	0	0.17	0	0	0	0	0	0	-	0	0	3	0	0	0	0.5	0	0	2	1	0	0	0.5	4	5	0	0	0	0	1.5	0	0	0	0	0	0
1601	1130	0	0	0	1	0	0	0.17	0	0	0	0	0	0	-	0	0	0	0	0	0	-	0	0	0	0	0	0	-	0	0	0	0	0	0	-	0	0	0	0	0	0	-	0	0	0	0	0	0
1602	624	0	0	0	0	0	0	-	0	0	0	2	0	0	0.33	0	0	0	0	2	1	0.5	0	0	0	0	5	0	0.83	0	0	0	0	0	0	-	0	0	0	0	0	0	-	0	0	0	0	0	0
1603	1129	0	0	0	0	0	0	-	0	0	0	6	0	0	1	0	0	0	0	0	0	-	0	0	0	0	0	0	-	2	2	8	0	4	2	3	0	0	0	0	0	0	-	0	0	0	0	0	0
1604	976	0	0	0	0	6	0	1	3	0	0	0	0	0	0.5	0	0	0	0	0	0	-	0	0	0	0	0	0	-	0	0	0	0	0	0	-	0	0	0	1	0	0	0.17	0	0	0	0	0	0
1605	1034	0	0	4	0	0	0	0.67	0	0	3	0	0	0	0.5	2	0	2	2	0	0	1	0	0	0	0	0	0	-	0	0	0	0	0	0	-	0	0	0	0	5	0	0.83	0	0	0	0	0	0
1606	891	0	0	0	0	0	0	-	0	0	0	0	0	0	-	0	0	0	0	0	0	-	0	0	0	0	0	0	-	0	0	0	0	0	0	-	0	0	0	0	0	0	-	0	0	0	0	0	1
1607	869	0	0	0	0	0	0	-	1	0	0	0	1	0	0.33	2	0	0	0	0	1	0.5	0	0	1	0	0	0	0.17	0	0	0	0	0	0	-	1	1	0	1	0	0	0.5	0	0	4	0	0	0
1608	687	0	0	3	2	0	0	0.83	1	0	5	1	1	0	1.33	2	0	0	3	0	0	0.83	0	0	0	0	0	0	-	0	0	1	2	1	3	1.17	0	0	2	0	0	0	0.33	0	0	3	0	0	0
1609	1621	0	0	4	6	0	0	1.67	0	0	0	86	0	0	14.33	0	0	0	0	0	0	-	0	0	0	0	0	0	-	0	0	0	0	0	0	-	0	0	0	0	0	0	-	0	0	0	0	0	0
1610	671	0	0	0	0	0	0	-	0	0	0	0	0	0	-	0	0	0	0	0	0	-	0	0	0	0	0	0	-	0	0	0	0	0	0	-	0	0	0	0	0	0	-	0	0	0	0	0	0
1611	1187	0	6	0	0	0	0	1	0	0	0	0	0	0	-	0	0	0	1	0	1	0.33	0	0	2	0	0	0	0.33	0	0	0	0	0	0	-	0	0	0	0	0	0	-	0	0	0	0	1	0
1612	1773	0	0	0	0	0	0	-	0	0	0	0	0	0	-	0	0	0	0	0	0	-	0	0	0	0	0	0	-	5	0	7	0	1	1	2.33	0	0	0	0	0	0	-	0	0	0	0	0	0
1613	1054	0	0	0	0	0	0	-	0	0	0	0	0	0	-	0	0	0	0	0	0	-	0	0	0	0	0	0	-	0	0	0	0	0	0	-	0	0	0	0	0	0	-	0	0	0	0	0	0
1614	870	1	0	2	0	0	0	0.5	0	0	3	4	0	0	1.17	0	0	0	0	0	0	-	0	0	0	0	0	0	-	0	0	0	0	0	0	-	0	0	1	0	0	0	0.17	3	0	4	0	1	0
1615	1512	0	0	2	0	0	0	0.33	0	0	0	0	0	0	-	1	0	0	0	0	0	0.17	0	0	0	0	0	0	-	0	0	0	0	0	0	-	5	0	0	0	0	0	0.83	0	0	0	0	0	4
1616	940	0	0	0	0	0	0	-	0	0	0	0	0	0	-	0	0	0	0	0	0	-	0	0	0	0	0	0	-	0	0	0	0	0	0	-	0	0	0	0	0	0	-	14	0	0	0	0	0
1617	628	0	0	0	1	0	0	0.17	0	0	0	0	0	0	-	0	0	0	0	0	0	-	0	0	0	0	0	0	-	0	0	0	0	0	6	1	0	4	0	0	0	0	0.67	0	0	0	0	0	0
1618	1268	0	0	0	0	0	0	-	0	0	0	0	0	0	-	0	0	0	0	0	0	-	0	0	0	0	2	0	0.33	0	0	0	0	0	0	-	0	0	0	0	0	0	-	0	0	1	0	1	0
1619	1084	0	0	3	0	0	0	0.5	0	0	0	0	3	0	0.5	0	0	1	0	0	0	0.17	0	0	0	0	0	0	-	0	0	0	0	0	0	-	0	0	0	0	0	0	-	0	0	0	0	0	0
1620	2191	0	0	0	0	0	0	-	0	0	0	0	0	0	-	0	0	0	0	0	0	-	0	0	0	0	0	0	-	0	4	0	0	0	0	0.67	0	0	0	0	0	0	-	0	0	0	0	0	1
1621	647	0	0	0	0	0	0	-	0	0	0	0	0	0	-	0	0	0	0	0	0	-	0	0	0	0	0	0	-	0	0	0	1	0	0	0.17	0	0	0	0	0	0	-	0	0	0	0	0	0
1622	3706	0	0	0	0	0	0	-	0	0	0	1	0	0	0.17	0	0	0	0	0	1	0.17	0	0	0	0	0	0	-	0	0	0	0	1	0	0.17	0	0	0	0	4	0	0.67	0	0	2	0	0	0
1623	1408	0	0	0	0	0	0	-	0	0	0	0	0	0	-	0	0	0	0	0	0	-	0	0	0	0	0	0	-	0	0	0	0	0	0	-	0	0	0	0	0	0	-	0	0	0	2	0	0
1624	898	0	0	1	0	0	0	0.17	0	0	0	0	0	0	-	0	0	0	0	0	1	0.17	0	0	0	0	0	0	-	1	0	1	0	0	3	0.83	0	0	1	0	0	0	0.17	7	0	0	0	0	0
1625	1689	0	0	4	0	0	0	0.67	3	0	3	11	0	0	2.83	0	3	0	0	0	0	0.5	0	0	0	0	0	0	-	0	0	1	0	0	0	0.17	0	0	0	0	0	0	-	0	0	0	0	0	0
1626	3361	0	0	0	0	0	0	-	1	0	0	0	0	0	0.17	0	0	0	0	0	0	-	0	0	0	5	0	0	0.83	0	0	0	0	0	0	-	0	0	0	0	0	0	-	0	0	0	1	0	0
1627	1726	0	0	0	0	7	0	1.17	0	0	0	0	0	0	-	0	0	0	1	0	0	0.17	0	0	0	0	0	0	-	0	0	0	0	0	0	-	0	0	0	0	0	0	-	0	0	0	0	0	0
1628	12879	0	0	0	0	0	0	-	0	0	0	0	0	0	-	0	0	0	0	0	0	-	0	0	0	0	0	0	-	0	0	0	0	0	0	-	0	0	0	0	0	0	-	0	0	0	0	0	0
1629	1111	0	0	0	0	0	0	-	7	0	6	1	1	0	2.5	3	5	0	2	0	0	1.67	5	0	0	0	0	0	0.83	0	0	0	0	0	0	-	0	1	0	0	0	0	0.17	0	0	0	6	0	0
1630	1392	0	0	0	0	0	0	-	0	0	0	0	0	0	-	0	0	0	0	0	0	-	0	0	0	0	0	5	0.83	0	1	0	0	0	0	0.17	0	0	2	0	0	0	0.33	0	0	0	0	0	0
1631	1216	0	0	0	0	0	0	-	0	0	0	0	0	0	-	1	0	0	0	0	0	0.17	0	0	0	0	0	0	-	1	1	0	0	0	0	0.33	0	0	0	0	0	0	-	0	0	0	0	0	0
1632	1296	2	0	5	0	0	0	1.17	0	1	0	1	0	0	0.33	0	1	0	0	0	0	0.17	0	0	0	0	0	0	-	0	0	0	2	0	1	0.5	0	0	1	0	0	0	0.17	0	0	1	0	0	0
1633	657	0	0	0	0	0	0	-	0	0	0	0	0	0	-	0	0	0	0	0	0	-	0	0	0	0	0	0	-	0	0	0	0	0	0	-	0	0	0	0	0	0	-	0	0	0	0	0	0
1634	1980	0	0	0	0	0	0	-	0	0	0	0	0	0	-	0	0	0	0	0	0	-	0	0	0	0	0	0	-	1	0	0	0	0	0	0.17	1	0	0	0	0	0	0.17	0	0	0	0	0	0
1635	1081	0	0	0	0	0	0	-	0	0	0	0	0	0	-	0	0	0	0	0	0	-	0	0	0	0	0	0	-	0	1	0	0	0	0	0.17	0	0	0	0	0	0	-	0	0	1	0	0	0
1636	2465	0	0	0	1	0	0	0.17	2	2	0	1	0	0	0.83	0	0	0	0	0	0	-	0	0	0	0	0	0	-	0	0	0	3	0	1	0.67	0	0	0	0	0	0	-	0	0	0	0	0	0
1637	4512	0	1	0	0	0	0	0.17	0	0	0	0	0	2	0.33	0	0	0	0	0	0	-	0	0	0	0	0	0	-	0	0	0	0	1	0	0.17	0	0	0	5	0	3	1.33	0	0	0	0	0	0
1638	1748	0	0	0	0	0	0	-	0	0	0	0	0	0	-	0	0	0	0	0	0	-	0	0	0	4	0	0	0.67	0	0	0	0	0	0	-	0	0	1	0	0	0	0.17	0	0	0	0	0	0
1639	785	0	0	0	0	0	0	-	0	0	0	0	0	0	-	1	0	0	0	0	0	0.17	0	0	0	0	0	0	-	0	0	0	0	0	0	-	0	0	0	0	0	0	-	0	0	0	0	0	0
1640	1427	0	0	0	0	0	0	-	0	0	0	8	1	0	1.5	0	0	0	0	0	0	-	0	0	0	0	0	0	-	0	0	0	0	0	0	-	0	0	0	0	0	0	-	0	0	0	0	0	0
1641	3775	0	0	0	0	0	0	-	0	0	0	0	0	0	-	0	0	0	0	0	0	-	0	0	1	0	0	9	1.67	0	0	0	0	0	0	-	0	0	3	0	0	0	0.5	0	0	0	0	0	0
1642	6536	0	0	0	0	0	0	-	0	0	0	0	0	0	-	0	0	0	0	0	0	-	0	6	0	0	0	0	1	0	0	0	0	0	0	-	0	0	0	0	0	0	-	0	0	0	0	0	0
1643	665	0	0	0	0	0	0	-	0	0	0	0	0	0	-	0	0	0	0	0	0	-	0	0	0	0	0	0	-	0	0	0	0	0	0	-	0	0	2	0	0	0	0.33	0	0	0	0	0	0
1644	1109	0	0	0	0	0	0	-	0	0	0	0	6	0	1	0	0	1	0	0	0	0.17	0	0	0	0	0	0	-	0	0	0	0	0	0	-	0	0	0	0	0	0	-	0	0	0	0	0	0
1645	13586	0	1	0	0	0	0	0.17	0	0	0	0	0	0	-	0	0	0	0	0	0	-	0	0	0	0	0	0	-	0	0	0	0	0	0	-	1	2	0	0	0	0	0.5	0	0	0	0	0	0
1646	894	0	4	1	0	0	0	0.83	0	0	0	0	0	0	-	0	0	0	0	1	0	0.17	0	0	0	0	0	0	-	0	0	0	0	0	2	0.33	0	0	0	0	0	0	-	0	0	0	0	0	0
1647	10241	0	0	0	0	0	0	-	0	0	0	0	0	0	-	0	0	0	0	0	0	-	0	0	0	0	0	0	-	0	0	0	0	0	0	-	0	0	0	0	0	0	-	0	0	0	0	0	0
1648	1132	0	0	0	0	0	0	-	0	0	0	0	0	0	-	0	0	0	0	0	0	-	0	0	0	0	0	0	-	0	0	0	0	0	0	-	0	0	0	2	0	0	0.33	0	0	1	0	0	0
1649	1880	0	0	0	0	0	0	-	0	0	0	3	0	0	0.5	0	0	0	0	2	0	0.33	0	0	0	0	0	0	-	0	0	1	0	0	0	0.17	0	0	0	0	0	0	-	0	0	0	0	0	0
1650	10139	0	0	0	0	0	0	-	0	0	0	0	0	0	-	0	0	0	0	0	0	-	0	0	0	0	0	0	-	0	0	0	0	1	1	0.33	0	0	0	0	0	0	-	0	0	0	1	0	0
1651	4766	0	0	2	1	0	0	0.5	0	0	1	0	0	0	0.17	0	0	0	0	0	0	-	0	0	0	0	0	0	-	0	0	0	0	1	0	0.17	0	0	2	0	0	0	0.33	0	0	1	0	0	1
1652	11249	0	0	0	0	0	0	-	0	0	0	0	2	0	0.33	0	0	1	1	0	0	0.33	0	0	0	0	0	0	-	0	0	0	0	0	0	-	0	0	0	0	0	0	-	0	0	0	0	0	3
1653	664	0	0	0	0	0	0	-	0	0	0	0	0	4	0.67	0	0	0	0	0	0	-	0	0	0	0	0	0	-	0	0	0	0	0	0	-	0	0	0	0	0	0	-	0	0	0	1	0	0
1654	4185	0	0	1	0	0	0	0.17	0	0	0	0	0	0	-	0	1	0	0	0	0	0.17	0	0	0	0	0	0	-	0	0	0	0	0	0	-	0	0	1	0	3	0	0.67	0	0	0	0	0	0
1655	1170	0	0	1	2	0	1	0.67	0	0	0	1	3	0	0.67	0	1	0	0	1	0	0.33	0	0	0	0	0	0	-	0	0	1	0	0	0	0.17	0	2	0	0	0	0	0.33	0	0	0	0	1	0
1656	1200	0	0	0	0	0	0	-	0	0	1	0	0	0	0.17	0	1	0	0	0	0	0.17	0	0	0	0	0	0	-	2	0	1	0	1	0	0.67	0	0	0	0	1	0	0.17	0	0	0	0	0	0
1657	2411	0	21	0	0	0	0	3.5	0	0	0	0	0	0	-	0	0	0	0	0	0	-	0	0	0	0	0	0	-	0	0	0	0	0	0	-	0	0	0	0	0	0	-	0	0	0	0	1	2
1658	2198	0	0	5	0	0	4	1.5	0	0	0	0	0	0	-	0	0	0	0	0	0	-	0	0	0	0	0	0	-	0	0	0	0	0	0	-	0	0	0	0	0	0	-	0	0	2	0	0	0
1659	646	1	0	0	0	0	0	0.17	0	0	0	0	1	0	0.17	0	0	0	0	0	0	-	0	0	0	0	0	0	-	0	0	0	0	0	0	-	0	0	0	0	4	0	0.67	0	0	1	0	0	0
1660	1333	0	0	0	0	0	0	-	0	0	0	0	0	0	-	0	0	0	0	0	0	-	0	0	0	0	0	0	-	0	0	0	0	0	0	-	0	0	0	0	0	0	-	0	0	0	0	0	0
1661	6530	1	0	0	0	0	0	0.17	1	0	4	0	0	10	2.5	0	0	0	0	0	0	-	0	3	0	0	0	0	0.5	0	0	0	0	0	0	-	0	0	1	0	0	5	1	1	0	0	0	0	0
1662	5092	0	0	1	0	0	0	0.17	2	2	0	0	0	0	0.67	0	0	1	0	0	0	0.17	0	0	0	3	0	0	0.5	0	0	1	0	0	0	0.17	1	3	0	1	0	0	0.83	19	0	0	0	0	0
1663	1238	0	0	0	1	0	0	0.17	1	0	0	1	0	0	0.33	0	0	0	0	0	1	0.17	0	0	0	0	0	0	-	1	0	0	0	0	0	0.17	1	0	0	0	0	0	0.17	0	0	0	0	0	0
1664	2226	0	0	0	1	0	5	1	0	0	0	0	0	0	-	0	0	1	0	0	0	0.17	0	0	0	0	0	0	-	0	0	0	1	0	0	0.17	0	0	0	0	0	0	-	0	0	0	3	0	0
1665	2504	0	0	0	0	0	0	-	0	0	0	0	0	0	-	0	0	0	0	0	0	-	0	0	0	0	0	0	-	0	0	1	0	0	0	0.17	0	0	0	0	0	0	-	0	0	1	0	0	0
1666	3418	0	0	0	0	0	0	-	0	0	3	0	0	0	0.5	0	0	0	0	0	0	-	0	0	0	2	0	0	0.33	0	0	0	0	0	0	-	0	0	0	0	0	0	-	0	0	0	0	0	2
1667	11433	0	0	1	0	0	0	0.17	1	0	0	0	0	0	0.17	1	4	0	4	0	0	1.5	0	0	0	0	0	0	-	0	0	0	0	0	0	-	0	0	0	2	0	0	0.33	6	0	3	11	0	0
1668	732	5	0	0	0	0	0	0.83	0	0	0	0	0	0	-	0	0	0	0	0	0	-	0	0	0	0	0	0	-	0	0	0	0	0	0	-	0	0	0	0	0	0	-	15	0	0	0	0	0
1669	1436	0	2	4	0	0	0	1	0	0	0	0	0	0	-	1	0	0	0	0	0	0.17	0	0	3	0	0	0	0.5	0	0	0	0	0	0	-	0	0	0	0	0	1	0.17	0	0	0	0	0	0
1670	12991	0	0	1	0	0	0	0.17	1	0	0	0	0	0	0.17	1	1	0	0	0	1	0.5	0	0	0	0	0	0	-	0	0	0	0	0	0	-	0	0	0	0	0	0	-	0	0	1	0	0	0
1671	916	0	0	23	0	0	0	3.83	0	0	0	0	0	0	-	0	0	0	0	0	0	-	0	0	0	0	0	0	-	0	0	0	0	0	0	-	0	0	0	0	0	0	-	0	0	0	0	0	0
1672	1923	0	0	0	0	0	0	-	0	0	0	0	1	0	0.17	0	0	0	0	2	0	0.33	0	0	0	0	0	0	-	1	0	0	0	0	0	0.17	0	2	0	0	0	0	0.33	0	0	0	0	0	0
1673	713	0	0	0	0	0	0	-	0	0	0	0	1	0	0.17	0	0	0	3	2	0	0.83	0	0	0	0	0	0	-	0	0	0	0	0	0	-	0	0	0	0	0	0	-	0	0	0	0	0	0
1674	962	0	0	0	0	0	0	-	0	0	0	0	0	0	-	0	0	0	0	0	0	-	0	1	0	0	0	0	0.17	0	0	0	0	0	1	0.17	0	0	2	0	0	2	0.67	0	0	0	1	0	0
1675	7876	4	2	0	0	0	0	1	8	3	12	2	0	0	4.17	2	1	0	0	0	0	0.5	0	0	0	0	0	0	-	0	2	1	0	1	2	1	0	0	0	0	0	0	-	0	0	0	0	0	0
1676	1080	1	0	1	0	0	0	0.33	0	0	0	2	0	0	0.33	2	0	0	2	0	0	0.67	0	0	0	0	0	0	-	0	0	0	0	0	0	-	0	2	0	1	0	0	0.5	0	0	0	0	0	0
1677	1972	0	0	0	0	0	0	-	0	0	0	0	0	0	-	2	0	0	0	0	0	0.33	0	0	0	0	0	0	-	0	1	1	0	3	0	0.83	1	0	0	0	0	0	0.17	0	0	0	0	0	0
1678	741	0	0	0	0	0	0	-	0	0	0	0	2	0	0.33	0	0	1	0	0	0	0.17	0	6	1	9	2	0	3	0	0	0	0	0	0	-	0	0	0	0	3	0	0.5	0	0	0	0	0	0
1679	1283	0	0	0	0	0	0	-	0	0	0	0	0	0	-	0	0	0	2	0	0	0.33	0	0	0	0	0	0	-	0	0	0	0	0	0	-	0	1	0	0	0	0	0.17	0	0	0	0	0	0
1680	3222	0	0	2	0	0	0	0.33	0	0	0	0	0	0	-	0	0	5	0	0	0	0.83	0	0	0	0	0	0	-	1	0	0	2	3	1	1.17	0	0	0	0	0	0	-	0	0	1	0	0	0
1681	981	0	0	0	0	0	0	-	0	0	0	0	0	0	-	0	0	0	0	0	0	-	0	0	0	0	0	0	-	0	0	0	0	0	0	-	0	0	0	0	0	1	0.17	0	0	0	0	0	0
1682	10894	0	0	0	0	0	0	-	0	0	0	0	0	0	-	2	0	0	0	0	0	0.33	0	0	0	0	0	0	-	0	0	0	0	0	0	-	0	0	1	0	0	0	0.17	0	0	0	0	0	0
1683	1164	1	0	0	0	0	0	0.17	0	0	3	0	0	0	0.5	0	0	0	0	1	0	0.17	0	0	0	0	0	0	-	0	0	1	1	0	0	0.33	0	0	0	0	0	0	-	0	0	0	0	0	0
1684	1389	0	0	15	12	0	0	4.5	0	0	2	0	1	0	0.5	0	0	0	0	0	0	-	0	0	0	0	0	0	-	0	0	0	0	0	0	-	0	2	0	0	0	0	0.33	0	0	0	0	0	0
1685	1089	0	0	0	0	0	0	-	0	0	0	0	1	0	0.17	0	4	0	0	0	0	0.67	1	0	0	0	0	0	0.17	0	0	0	0	0	0	-	0	0	0	1	0	0	0.17	0	0	0	0	1	0
1686	818	0	0	0	0	0	0	-	0	0	0	0	0	0	-	0	0	0	0	0	0	-	0	0	0	0	0	0	-	0	0	1	0	0	0	0.17	0	0	0	0	0	0	-	0	0	4	0	2	3
1687	3674	0	0	0	0	0	0	-	0	0	0	0	0	0	-	0	0	1	0	0	0	0.17	0	0	0	0	0	0	-	0	0	0	0	0	0	-	0	0	0	0	0	0	-	0	0	0	0	0	0
1688	1437	0	0	0	1	0	0	0.17	0	0	4	0	2	0	1	0	1	0	0	0	0	0.17	0	0	0	0	0	0	-	1	0	0	0	0	0	0.17	1	0	0	1	0	0	0.33	0	0	0	0	0	0
1689	2245	0	0	0	0	0	0	-	1	0	0	0	0	0	0.17	0	2	0	1	0	0	0.5	0	0	0	0	0	0	-	0	0	0	2	0	0	0.33	0	0	0	0	0	0	-	0	0	1	0	0	0
1690	4099	0	0	0	0	0	0	-	2	0	0	2	2	0	1	0	0	1	0	0	0	0.17	0	0	1	0	0	0	0.17	0	0	0	0	0	1	0.17	0	0	0	0	0	0	-	0	0	0	0	0	0
1691	753	0	0	0	0	0	0	-	0	0	0	0	0	0	-	0	0	5	0	0	0	0.83	0	0	0	0	0	0	-	0	0	0	0	0	0	-	0	0	0	2	0	0	0.33	0	0	0	0	1	0
1692	1548	1	0	0	1	0	0	0.33	0	0	6	0	1	0	1.17	0	0	0	0	0	1	0.17	0	0	0	0	0	0	-	0	0	0	1	0	1	0.33	1	1	0	1	0	0	0.5	0	0	0	0	0	0
1693	3337	0	0	1	0	0	0	0.17	1	0	0	0	0	0	0.17	3	0	1	0	0	1	0.83	0	0	0	0	0	0	-	0	0	1	0	2	0	0.5	0	0	2	0	0	0	0.33	0	0	0	0	0	0
1694	1756	0	0	0	0	0	0	-	0	0	0	0	0	0	-	0	0	0	0	0	1	0.17	0	0	0	0	0	0	-	0	0	0	0	0	1	0.17	0	0	0	0	0	0	-	0	0	0	0	0	0
1695	1526	0	0	0	0	0	0	-	0	0	0	0	0	0	-	0	1	0	0	0	0	0.17	2	0	0	0	0	0	0.33	0	0	0	0	0	0	-	0	0	0	3	0	0	0.5	0	0	0	0	0	0
1696	4599	0	0	0	0	0	0	-	0	0	0	0	1	0	0.17	0	0	1	0	2	3	1	0	0	0	0	0	0	-	0	0	0	0	0	0	-	0	0	0	0	0	0	-	0	0	0	0	0	0
1697	1346	0	0	0	1	0	0	0.17	2	0	0	0	0	0	0.33	0	0	0	1	0	0	0.17	0	5	5	0	0	0	1.67	0	1	1	0	0	0	0.33	0	0	0	0	0	0	-	0	0	0	0	0	0
1698	841	0	0	2	0	0	0	0.33	0	0	0	0	0	0	-	1	3	0	0	1	0	0.83	0	0	0	4	0	0	0.67	0	0	1	0	0	0	0.17	11	0	0	1	1	0	2.17	0	0	1	0	0	0
1699	922	0	0	0	0	0	0	-	0	2	0	4	0	0	1	0	0	0	0	1	0	0.17	0	0	0	0	0	0	-	0	0	0	0	0	0	-	0	0	0	0	0	0	-	0	0	0	0	1	0
1700	1026	0	0	0	0	0	0	-	0	0	0	0	0	0	-	0	0	0	0	0	0	-	4	2	0	0	0	6	2	0	0	0	0	0	0	-	0	0	0	1	0	0	0.17	0	0	0	0	0	0
1701	1184	0	0	0	0	0	0	-	0	0	0	0	0	0	-	1	0	2	3	0	0	1	0	0	0	0	0	0	-	0	0	0	0	0	0	-	0	0	0	0	0	0	-	0	0	0	0	0	0
1702	1042	0	0	0	0	0	0	-	0	0	0	0	0	0	-	0	0	0	3	0	3	1	0	0	0	0	0	0	-	0	0	0	0	0	0	-	0	0	0	2	0	0	0.33	0	0	0	0	0	0
1703	10755	0	0	0	0	0	0	-	14	9	0	0	0	0	3.83	0	0	0	0	0	0	-	0	0	0	0	0	0	-	0	0	0	0	0	0	-	0	0	0	0	0	0	-	0	0	0	0	0	0
1704	1848	0	0	0	0	0	0	-	0	0	0	0	0	0	-	0	0	0	0	0	0	-	0	0	1	0	0	0	0.17	0	2	0	0	0	0	0.33	0	0	0	0	0	0	-	0	0	0	0	0	0
1705	8987	0	2	0	0	0	0	0.33	2	0	0	0	0	0	0.33	0	4	1	0	1	0	1	0	0	0	0	0	0	-	0	0	0	0	0	0	-	0	0	0	0	0	0	-	0	0	1	0	0	1
1706	1308	0	0	0	0	0	0	-	0	0	0	0	0	0	-	0	0	0	0	0	0	-	0	2	0	0	0	0	0.33	0	0	0	0	3	0	0.5	1	0	2	0	0	0	0.5	0	0	0	0	0	0
1707	2323	0	0	0	0	0	0	-	0	0	0	0	0	0	-	0	1	1	0	0	0	0.33	0	0	0	5	0	0	0.83	0	0	1	0	0	0	0.17	2	1	0	0	0	0	0.5	0	0	0	0	0	0
1708	6925	0	0	0	0	0	0	-	0	0	0	0	0	0	-	0	0	0	0	1	0	0.17	0	0	0	0	0	0	-	12	5	2	0	5	4	4.67	0	0	0	0	0	0	-	0	0	0	0	0	0
1709	1215	0	0	0	0	0	0	-	0	0	0	0	0	0	-	0	0	0	0	0	0	-	0	0	0	0	0	0	-	0	1	0	0	0	0	0.17	0	0	0	5	0	0	0.83	0	0	0	0	0	0
1710	1338	0	0	0	0	0	0	-	0	0	0	0	0	0	-	0	0	0	0	0	0	-	0	0	0	0	0	0	-	0	0	0	0	0	1	0.17	0	0	0	0	0	0	-	0	0	0	0	0	0
1711	13017	0	1	0	0	0	0	0.17	1	0	0	0	0	0	0.17	1	0	0	1	0	0	0.33	0	0	0	0	0	0	-	0	0	1	0	0	3	0.67	0	0	0	0	0	1	0.17	0	0	1	0	0	0
1712	1515	0	0	0	0	0	0	-	0	0	0	0	0	0	-	0	0	1	0	0	0	0.17	0	0	0	0	0	0	-	0	0	0	0	0	0	-	0	0	0	1	0	0	0.17	0	0	0	0	0	0
1713	1327	0	0	0	0	0	0	-	0	0	0	4	0	0	0.67	0	0	0	0	0	0	-	0	0	0	0	0	0	-	0	0	0	0	0	0	-	0	0	0	0	0	0	-	0	0	0	0	0	0
1714	5849	0	0	0	0	0	0	-	0	0	0	0	0	0	-	1	0	0	0	0	1	0.33	0	0	4	0	0	0	0.67	2	0	0	0	2	0	0.67	1	3	2	0	1	0	1.17	0	0	0	0	1	3
1715	2490	0	0	0	0	0	2	0.33	0	0	0	0	0	0	-	0	0	0	0	0	0	-	3	0	0	0	0	0	0.5	0	0	1	0	2	0	0.5	0	0	1	0	0	0	0.17	0	0	1	0	0	0
1716	1483	0	0	0	0	0	0	-	0	0	0	2	0	0	0.33	0	0	0	0	0	0	-	0	0	0	0	3	0	0.5	0	0	0	0	0	1	0.17	0	0	0	0	0	0	-	0	0	0	0	0	0
1717	5463	0	0	0	0	0	0	-	0	2	1	0	0	0	0.5	1	0	0	0	0	0	0.17	0	0	0	0	0	0	-	0	0	0	0	1	0	0.17	0	0	0	0	0	0	-	0	0	0	0	23	0
1718	2381	0	0	0	0	0	0	-	0	0	0	0	1	0	0.17	0	1	0	0	0	0	0.17	0	0	0	4	1	0	0.83	0	0	0	0	0	0	-	0	0	0	0	0	0	-	0	0	0	0	0	0
1719	759	0	0	0	0	0	0	-	0	5	0	0	0	0	0.83	0	0	0	0	0	0	-	0	0	0	0	0	0	-	0	0	0	0	0	0	-	0	0	0	0	0	0	-	0	0	0	0	0	4
1720	1498	2	0	0	0	0	0	0.33	0	0	0	0	4	0	0.67	0	0	0	2	0	0	0.33	0	0	0	0	0	0	-	0	0	1	0	0	0	0.17	0	0	2	0	0	0	0.33	0	0	1	0	0	1
1721	2807	0	0	0	0	0	0	-	0	1	6	0	0	0	1.17	0	2	0	0	0	0	0.33	0	0	0	0	0	0	-	1	1	0	0	0	0	0.33	0	3	0	2	0	0	0.83	0	0	0	0	0	0
1722	1434	0	0	0	0	0	0	-	0	0	0	0	0	0	-	1	2	0	0	0	0	0.5	0	0	0	0	0	0	-	0	0	0	0	0	0	-	0	1	0	0	0	1	0.33	0	0	0	0	0	0
1723	1590	0	0	1	0	0	0	0.17	0	0	0	0	0	0	-	1	0	0	0	0	0	0.17	0	0	0	0	0	0	-	0	0	0	0	0	0	-	0	0	0	0	0	0	-	0	0	0	0	0	0
1724	2824	0	0	2	1	0	0	0.5	0	2	0	7	3	4	2.67	0	0	0	0	0	0	-	0	0	0	0	0	0	-	0	0	1	0	4	2	1.17	0	0	1	1	0	0	0.33	0	0	10	0	1	0
1725	9619	1	0	0	0	6	0	1.17	2	0	0	3	0	0	0.83	0	1	0	0	1	1	0.5	0	0	0	0	0	0	-	0	0	0	0	0	0	-	0	1	1	0	0	0	0.33	0	0	0	0	0	0
1726	1342	0	0	0	0	0	0	-	0	0	0	0	0	0	-	4	0	0	0	0	3	1.17	0	0	0	0	0	0	-	0	0	0	0	0	0	-	0	0	0	0	0	0	-	3	0	0	0	0	0
1727	1868	0	0	0	0	0	0	-	0	0	0	0	0	0	-	0	1	0	0	0	0	0.17	2	0	0	0	0	0	0.33	1	0	1	0	1	0	0.5	0	0	0	0	0	0	-	0	0	0	0	0	1
1728	825	0	0	1	0	0	0	0.17	1	0	0	0	0	0	0.17	0	0	0	0	0	0	-	0	0	0	0	0	0	-	0	0	0	0	0	0	-	0	1	1	0	0	0	0.33	0	0	0	0	0	0
1729	1261	0	0	0	0	0	0	-	0	0	0	0	0	0	-	0	0	0	0	0	0	-	0	0	0	0	0	0	-	0	0	0	0	0	0	-	0	0	0	0	0	0	-	0	0	0	0	0	0
1730	1110	0	0	0	0	0	0	-	0	0	0	0	0	0	-	0	0	0	0	0	0	-	0	0	0	0	0	0	-	0	0	0	0	0	0	-	0	0	0	0	0	0	-	0	0	0	0	0	0
1731	2843	0	0	0	0	0	0	-	0	0	0	0	0	0	-	0	0	0	0	0	0	-	0	0	0	0	0	0	-	0	0	0	1	0	3	0.67	0	0	0	0	0	0	-	0	0	0	0	0	0
1732	10274	2	0	0	2	0	0	0.67	0	0	0	0	0	0	-	0	3	1	0	0	0	0.67	0	0	0	0	0	0	-	1	0	0	0	0	0	0.17	0	0	0	0	0	0	-	0	0	1	0	0	0
1733	1740	0	0	0	0	0	0	-	0	0	0	0	0	0	-	0	0	0	0	0	0	-	0	0	0	0	0	0	-	0	0	0	0	0	0	-	0	0	0	0	0	0	-	0	0	0	0	0	0
1734	1178	0	0	0	0	0	0	-	0	0	2	0	0	0	0.33	0	0	0	0	0	1	0.17	0	0	0	0	0	0	-	0	0	0	0	0	0	-	0	1	1	0	0	0	0.33	0	0	0	0	0	0
1735	1118	0	0	0	0	0	0	-	0	8	0	0	0	0	1.33	0	0	0	0	0	0	-	0	0	0	0	0	0	-	0	0	0	0	0	0	-	0	0	0	0	0	0	-	0	0	0	0	0	0
1736	1044	0	0	0	0	0	0	-	2	0	0	0	0	0	0.33	0	0	0	2	0	0	0.33	0	0	0	0	0	0	-	0	0	0	0	0	0	-	0	0	0	0	0	0	-	0	0	0	0	0	0
1737	1564	3	0	0	0	0	0	0.5	0	0	1	0	0	0	0.17	0	0	0	0	0	0	-	0	0	0	0	1	0	0.17	0	0	2	0	1	3	1	1	6	0	0	0	0	1.17	0	0	0	0	1	0
1738	1158	0	0	0	0	0	0	-	10	0	0	0	0	0	1.67	0	0	0	0	0	0	-	0	0	0	0	0	0	-	0	0	0	0	0	0	-	0	5	0	0	0	0	0.83	0	0	0	0	0	0
1739	935	0	0	2	0	0	0	0.33	0	0	0	0	0	0	-	0	0	3	0	0	1	0.67	0	0	0	0	0	0	-	0	1	0	0	0	3	0.67	0	0	0	0	0	0	-	0	0	0	1	0	0
1740	2224	0	0	2	0	0	0	0.33	0	0	0	0	0	0	-	0	1	0	0	0	0	0.17	0	0	4	0	0	0	0.67	0	1	0	0	0	1	0.33	0	4	0	0	2	0	1	0	0	3	0	0	1
1741	2080	0	0	0	0	0	0	-	0	0	0	0	0	0	-	0	0	0	0	0	0	-	0	0	0	0	0	0	-	0	0	0	0	1	1	0.33	0	0	0	1	0	0	0.17	0	0	1	0	2	0
1742	6354	0	0	0	0	0	2	0.33	1	0	0	0	0	0	0.17	0	0	0	0	0	0	-	0	0	0	0	0	0	-	1	0	1	0	0	0	0.33	0	0	0	0	0	0	-	0	0	1	2	0	0
1743	1447	0	0	0	0	0	0	-	0	0	0	0	0	0	-	0	1	0	0	0	0	0.17	0	0	0	0	0	0	-	5	1	4	1	8	0	3.17	0	0	0	2	0	0	0.33	0	0	1	0	0	0
1744	864	0	0	0	0	0	0	-	0	2	0	0	0	0	0.33	0	0	0	1	0	0	0.17	0	0	1	0	0	0	0.17	0	0	0	0	0	0	-	0	0	2	0	0	0	0.33	0	0	0	0	3	0
1745	7084	0	0	0	1	0	0	0.17	1	0	0	1	0	0	0.33	1	0	1	0	2	0	0.67	0	0	0	1	0	0	0.17	0	0	0	0	0	0	-	0	0	0	0	0	0	-	0	0	0	0	0	0
1746	1302	0	0	0	0	0	0	-	0	0	0	0	0	0	-	0	0	0	0	0	0	-	0	0	0	0	0	0	-	0	0	0	0	0	0	-	0	0	1	0	0	0	0.17	0	0	0	0	0	4
1747	2177	0	0	0	0	0	0	-	0	0	0	0	0	0	-	0	1	0	0	0	0	0.17	0	0	0	0	0	0	-	0	0	0	0	0	0	-	0	0	0	0	0	0	-	0	0	0	0	0	0
1748	1123	0	0	0	0	0	0	-	0	0	0	0	0	0	-	0	0	5	0	0	0	0.83	0	0	0	0	0	0	-	0	0	0	0	0	0	-	0	0	0	0	0	0	-	0	0	0	0	0	0
1749	1468	0	0	0	0	0	0	-	0	0	0	0	0	0	-	0	1	0	0	0	0	0.17	0	0	0	0	0	0	-	0	0	0	0	0	0	-	0	0	0	0	0	0	-	0	0	0	0	0	0
1750	2277	0	0	0	0	0	0	-	0	4	0	0	0	0	0.67	0	2	0	0	0	0	0.33	0	0	0	0	0	0	-	0	0	0	1	2	0	0.5	0	0	0	0	0	0	-	0	0	1	0	0	2
1751	1768	0	0	0	0	10	0	1.67	0	0	0	0	0	0	-	0	0	1	0	1	0	0.33	2	0	0	0	0	0	0.33	0	0	1	0	0	0	0.17	0	0	0	0	0	0	-	0	0	0	0	0	0
1752	5782	0	0	0	0	1	0	0.17	1	0	0	0	0	0	0.17	0	0	0	0	0	0	-	0	0	0	0	0	0	-	0	0	0	0	1	0	0.17	0	0	0	0	0	0	-	0	0	0	0	0	0
1753	1420	0	0	0	0	0	0	-	0	0	0	0	0	0	-	0	0	0	0	0	0	-	0	0	0	0	0	0	-	0	0	0	0	0	0	-	2	0	0	0	0	0	0.33	75	6	0	0	0	0
1754	13569	0	0	0	0	0	0	-	0	0	0	0	1	0	0.17	0	0	1	0	0	0	0.17	0	0	0	0	0	0	-	0	0	0	0	0	0	-	2	0	2	0	0	0	0.67	0	0	1	0	0	1
1755	1870	0	0	0	0	0	0	-	0	0	0	0	0	0	-	1	0	0	0	0	0	0.17	0	0	0	0	0	0	-	0	0	0	0	0	0	-	0	0	0	0	0	0	-	0	0	0	0	0	0
1756	996	0	0	0	0	0	0	-	0	0	0	0	0	1	0.17	0	0	0	1	0	0	0.17	0	0	0	0	0	0	-	0	0	0	0	0	0	-	0	0	0	0	0	0	-	0	0	0	0	0	0
1757	1532	0	0	0	0	0	0	-	0	0	0	0	0	0	-	0	0	0	0	0	0	-	3	0	0	0	0	0	0.5	0	0	0	0	0	0	-	0	0	0	0	0	0	-	0	0	0	0	0	0
1758	1240	0	0	0	0	0	0	-	0	0	0	0	0	0	-	0	0	0	0	0	0	-	0	0	0	0	0	0	-	0	0	0	0	0	0	-	0	0	0	0	0	0	-	0	0	0	0	0	0
1759	11208	0	0	0	0	0	0	-	0	0	0	0	0	0	-	0	0	0	0	0	0	-	0	0	1	0	0	0	0.17	0	0	0	0	0	0	-	0	0	0	0	0	0	-	0	0	0	0	0	0
1760	1162	0	0	1	0	0	0	0.17	2	0	0	0	0	0	0.33	0	4	0	0	0	0	0.67	7	0	0	0	0	0	1.17	0	0	3	0	0	3	1	0	0	0	0	0	1	0.17	0	0	0	0	0	0
1761	1016	0	0	0	0	0	0	-	0	0	0	0	0	0	-	0	0	0	0	0	0	-	0	0	0	0	0	0	-	0	0	0	0	0	0	-	0	0	0	0	0	0	-	0	0	0	0	0	0
1762	1615	0	0	0	0	0	0	-	1	0	0	0	0	0	0.17	0	0	0	2	0	0	0.33	0	5	0	0	0	0	0.83	0	1	0	0	0	0	0.17	0	0	0	0	0	0	-	0	0	0	0	0	0
1763	1155	0	0	0	0	0	0	-	0	0	0	0	1	0	0.17	0	0	2	0	0	0	0.33	0	0	1	0	0	0	0.17	0	0	1	0	0	0	0.17	0	0	0	3	0	0	0.5	0	0	3	0	0	0
1764	863	0	0	0	0	0	0	-	0	0	0	0	0	0	-	2	0	0	0	0	0	0.33	0	0	0	0	0	0	-	7	8	5	0	0	1	3.5	0	0	0	0	0	0	-	0	0	0	0	0	0
1765	4567	0	2	0	0	0	0	0.33	1	0	0	0	0	0	0.17	0	2	0	0	0	0	0.33	0	0	0	0	0	0	-	2	0	0	2	1	0	0.83	0	1	0	0	0	0	0.17	0	0	0	0	0	0
1766	3100	0	0	1	4	0	0	0.83	1	0	0	0	0	0	0.17	0	0	0	0	1	0	0.17	1	0	0	0	0	0	0.17	0	0	1	0	1	0	0.33	0	0	1	0	0	0	0.17	0	0	1	0	0	0
1767	956	0	0	1	0	0	0	0.17	0	0	0	1	0	0	0.17	0	0	2	0	0	0	0.33	0	0	0	0	0	0	-	0	0	0	0	0	0	-	0	0	0	0	0	0	-	0	0	0	0	0	0
1768	13346	0	0	0	0	0	0	-	0	0	0	0	0	0	-	1	0	0	0	4	0	0.83	5	0	0	0	0	0	0.83	0	0	1	0	0	0	0.17	2	0	0	0	0	0	0.33	0	0	0	0	8	0
1769	2322	0	0	1	0	0	0	0.17	0	1	1	0	0	0	0.33	0	1	0	0	0	0	0.17	0	0	0	0	0	0	-	3	4	1	1	0	0	1.5	0	0	1	0	0	0	0.17	0	0	1	0	0	0
1770	1662	1	0	0	0	0	0	0.17	0	0	0	1	0	0	0.17	0	0	2	0	0	0	0.33	0	0	0	0	0	0	-	2	3	2	0	0	1	1.33	0	0	0	0	0	0	-	0	0	0	0	0	4
1771	6847	0	0	3	0	0	0	0.5	0	0	0	0	0	0	-	0	0	0	0	0	0	-	0	0	3	0	0	0	0.5	0	2	0	0	0	0	0.33	0	0	0	0	0	0	-	0	0	1	0	0	0
1772	740	0	0	0	0	0	0	-	2	1	0	0	0	0	0.5	1	0	0	0	0	0	0.17	0	0	0	0	0	0	-	0	2	0	1	0	0	0.5	0	0	0	0	0	0	-	0	0	0	0	0	0
1773	821	0	0	1	2	0	0	0.5	0	0	0	0	0	0	-	0	2	0	0	0	0	0.33	0	0	0	0	6	0	1	0	0	0	0	0	0	-	0	0	0	0	0	0	-	0	0	0	0	0	0
1774	1734	1	1	0	1	0	0	0.5	0	0	1	0	0	0	0.17	0	0	0	0	0	0	-	0	0	0	0	0	0	-	0	0	0	0	0	0	-	0	1	0	0	0	0	0.17	0	0	0	0	1	0
1775	8754	0	0	0	0	0	0	-	0	0	0	0	0	0	-	0	0	0	0	0	0	-	0	0	0	0	0	0	-	0	0	0	0	0	0	-	0	0	0	0	0	0	-	0	0	0	0	0	0
1776	899	0	0	0	0	1	0	0.17	0	0	0	0	0	0	-	0	0	1	3	0	0	0.67	0	0	0	0	0	0	-	0	0	0	0	0	0	-	0	0	0	0	0	0	-	0	0	0	0	0	0
1777	809	0	0	0	0	0	0	-	0	0	0	1	0	0	0.17	0	0	0	0	0	0	-	0	0	0	0	0	0	-	0	3	0	0	1	0	0.67	0	3	0	0	0	0	0.5	0	0	0	0	0	0
1778	12699	0	0	0	0	0	0	-	2	0	0	1	0	0	0.5	0	0	1	0	0	0	0.17	0	0	1	1	0	0	0.33	0	1	0	0	1	0	0.33	0	0	0	0	0	0	-	0	0	0	2	0	0
1779	992	0	0	0	0	0	0	-	0	0	0	0	0	0	-	0	0	0	0	0	0	-	0	0	0	0	0	0	-	0	0	0	0	0	0	-	0	0	2	0	0	0	0.33	0	0	0	0	0	0
1780	1119	0	0	0	0	0	0	-	2	0	0	0	0	0	0.33	0	0	0	0	0	0	-	0	0	0	0	0	0	-	0	0	0	0	0	0	-	0	0	0	0	0	0	-	0	0	0	0	0	0
1781	1371	0	0	0	0	0	0	-	0	0	0	0	3	0	0.5	1	0	1	2	0	0	0.67	0	0	0	0	0	0	-	0	0	0	0	0	0	-	0	0	0	0	0	0	-	0	0	0	0	0	0
1782	1846	0	0	0	0	0	0	-	0	0	0	0	0	0	-	0	0	0	0	0	1	0.17	0	0	0	0	0	0	-	0	0	0	0	0	0	-	0	0	0	0	0	0	-	0	0	0	0	0	0
1783	8551	0	0	1	0	0	0	0.17	0	0	0	1	0	0	0.17	0	0	0	0	0	0	-	0	0	0	0	0	0	-	0	0	0	0	0	0	-	1	0	3	0	0	0	0.67	0	0	0	0	0	0
1784	10552	0	0	0	0	0	0	-	0	0	0	0	0	0	-	0	0	0	0	0	0	-	0	0	0	0	0	0	-	0	1	0	0	1	2	0.67	2	0	0	0	0	0	0.33	0	0	0	0	0	0
1785	2048	0	0	1	0	0	0	0.17	0	2	0	0	0	13	2.5	0	0	0	0	0	0	-	0	0	0	0	0	0	-	0	0	0	0	0	0	-	0	0	0	0	0	0	-	0	0	0	0	0	0
1786	7461	0	0	0	0	0	0	-	1	3	0	0	0	0	0.67	0	0	0	0	0	0	-	0	0	6	0	0	0	1	0	0	1	2	0	0	0.5	0	0	1	0	0	0	0.17	0	0	2	0	1	0
1787	2911	0	0	0	0	0	0	-	1	0	0	0	0	0	0.17	2	0	0	0	0	4	1	0	0	0	0	0	0	-	0	0	0	0	0	0	-	4	3	0	0	0	0	1.17	0	0	0	0	0	0
1788	2651	1	0	0	0	0	0	0.17	1	1	0	0	1	0	0.5	5	0	0	0	4	0	1.5	0	0	0	0	0	0	-	0	0	0	0	0	0	-	0	0	0	0	0	0	-	0	0	0	0	0	0
1789	4505	0	0	0	0	0	12	2	2	0	0	0	0	0	0.33	0	0	1	0	0	0	0.17	0	0	0	0	0	0	-	0	0	0	0	0	1	0.17	0	1	0	0	0	0	0.17	0	0	0	0	0	2
1790	2495	0	0	1	1	0	0	0.33	0	0	0	0	0	0	-	0	0	0	0	0	0	-	0	0	0	0	0	0	-	0	0	0	0	0	0	-	0	0	0	0	0	5	0.83	0	0	0	0	0	0
1791	783	0	0	0	0	0	0	-	0	0	0	0	0	0	-	0	6	0	6	0	0	2	0	0	1	0	0	0	0.17	0	0	0	0	0	0	-	0	0	0	0	0	1	0.17	0	0	0	0	0	0
1792	1754	0	0	0	0	0	0	-	0	0	0	0	0	0	-	0	0	0	0	0	0	-	6	0	0	1	0	0	1.17	0	0	0	0	0	2	0.33	0	0	0	0	0	0	-	0	0	0	0	0	0
1793	1443	0	0	1	1	5	0	1.17	0	0	0	4	0	0	0.67	0	0	3	0	0	0	0.5	0	0	0	0	0	0	-	0	0	0	0	0	0	-	0	0	1	0	0	0	0.17	0	0	1	0	0	0
1794	7594	8	2	0	1	0	0	1.83	2	0	0	0	0	0	0.33	0	0	1	0	0	0	0.17	0	0	0	0	0	0	-	0	1	0	1	0	0	0.33	1	0	2	1	0	0	0.67	0	0	0	0	0	0
1795	1625	0	0	1	0	0	0	0.17	0	0	1	0	3	0	0.67	0	0	0	0	1	0	0.17	0	0	0	0	0	0	-	0	1	0	0	1	0	0.33	0	3	0	2	0	0	0.83	0	0	0	0	0	0
1796	1226	0	0	0	0	0	0	-	0	0	0	0	0	0	-	1	1	2	1	0	0	0.83	0	0	0	0	0	0	-	0	0	0	0	0	0	-	1	0	0	1	0	0	0.33	0	0	3	0	1	0
1797	831	0	0	0	0	0	0	-	0	0	0	0	0	0	-	0	0	0	0	0	0	-	0	0	0	0	11	0	1.83	0	0	0	0	0	0	-	0	0	0	0	0	0	-	0	0	0	0	0	0
1798	5654	0	0	1	0	0	0	0.17	9	0	0	0	0	1	1.67	0	0	0	0	0	0	-	0	0	0	0	0	0	-	0	0	0	0	0	0	-	1	0	0	0	0	0	0.17	0	0	0	0	0	0
1799	2816	0	0	0	0	0	0	-	0	0	0	0	0	0	-	0	0	0	0	0	0	-	0	0	0	0	0	0	-	0	1	0	0	0	0	0.17	0	2	1	0	0	0	0.5	0	0	0	0	0	0
1800	1795	0	2	0	0	1	0	0.5	0	0	0	0	0	0	-	0	0	0	0	0	0	-	0	0	0	0	0	0	-	0	0	0	0	0	0	-	0	0	0	0	2	0	0.33	0	0	0	0	0	0
1801	906	0	0	0	0	0	0	-	0	0	0	0	0	0	-	0	0	0	0	0	0	-	0	0	0	0	0	0	-	0	0	0	0	0	0	-	0	0	0	0	0	0	-	0	0	0	0	0	0
1802	1845	0	0	0	0	0	0	-	0	0	0	1	0	0	0.17	0	0	0	0	0	0	-	0	0	0	0	0	0	-	0	0	0	0	0	0	-	0	0	0	0	0	0	-	0	0	0	0	0	0
1803	1040	0	0	0	0	0	0	-	0	0	0	0	0	0	-	0	2	0	1	0	0	0.5	3	0	4	0	0	0	1.17	0	0	0	0	0	0	-	1	0	0	0	0	0	0.17	0	0	2	0	0	0
1804	943	0	0	0	0	0	0	-	0	0	0	0	0	0	-	0	0	0	1	0	0	0.17	0	0	0	0	0	0	-	0	0	2	0	0	0	0.33	0	0	0	0	0	0	-	0	0	0	0	0	0
1805	861	0	0	0	0	0	0	-	0	0	0	0	0	18	3	0	0	0	0	0	0	-	0	0	0	0	0	0	-	0	0	0	0	0	0	-	0	0	0	0	0	0	-	0	0	0	0	0	0
1806	892	0	0	0	1	0	0	0.17	0	0	0	0	0	0	-	0	0	0	1	0	3	0.67	0	0	0	0	0	0	-	0	0	0	0	0	0	-	0	0	0	0	0	0	-	0	0	0	0	0	0
1807	1359	0	0	0	0	0	0	-	1	0	0	0	0	0	0.17	0	0	0	0	0	0	-	0	2	0	0	0	0	0.33	0	0	0	0	0	0	-	2	1	0	0	0	0	0.5	0	0	0	0	0	0
1808	2179	0	0	0	0	0	0	-	0	0	0	0	0	0	-	0	0	0	0	0	0	-	0	0	0	0	0	0	-	0	0	3	0	4	0	1.17	0	0	0	1	0	0	0.17	0	0	0	0	0	0
1809	9518	3	0	1	0	0	0	0.67	0	0	0	0	3	0	0.5	0	0	0	0	1	0	0.17	0	0	0	0	0	0	-	0	0	0	0	0	0	-	2	0	1	0	0	0	0.5	0	0	0	0	1	0
1810	1648	0	0	1	0	0	0	0.17	4	0	0	1	0	0	0.83	1	0	0	0	0	0	0.17	0	0	0	0	0	0	-	0	0	1	0	0	1	0.33	0	0	0	0	0	0	-	0	4	1	0	0	0
1811	1269	0	0	0	1	0	0	0.17	0	0	0	0	0	0	-	0	2	1	0	0	0	0.5	0	1	0	0	2	0	0.5	0	0	0	0	0	0	-	0	0	0	0	0	0	-	0	0	0	0	0	0
1812	3242	0	0	0	0	0	0	-	0	4	0	2	0	0	1	0	1	0	1	0	2	0.67	0	0	0	0	0	0	-	0	0	1	0	0	2	0.5	3	5	3	1	0	0	2	0	0	0	0	0	0
1813	2986	0	0	0	2	2	0	0.67	0	0	0	1	0	0	0.17	0	3	0	0	1	0	0.67	1	0	0	0	0	0	0.17	0	0	0	0	0	0	-	0	0	0	0	0	0	-	0	0	0	0	0	7
1814	1280	0	0	0	0	0	0	-	0	0	0	0	6	0	1	0	0	0	0	0	0	-	0	1	0	0	0	0	0.17	0	0	0	0	0	0	-	0	0	0	2	0	0	0.33	0	0	1	0	0	0
1815	883	0	0	0	0	0	0	-	0	0	0	0	0	0	-	0	0	0	3	0	0	0.5	0	0	0	0	0	0	-	0	0	0	0	1	0	0.17	0	0	0	0	0	0	-	0	0	0	0	0	0
1816	953	0	0	0	0	0	0	-	0	0	0	0	1	0	0.17	0	0	1	0	0	0	0.17	0	0	0	0	0	0	-	0	0	0	0	1	0	0.17	0	0	0	0	0	0	-	0	0	0	0	1	0
1817	1675	0	0	0	0	0	0	-	0	0	0	0	0	0	-	0	1	1	0	0	0	0.33	0	0	0	0	0	0	-	0	0	0	0	0	0	-	0	0	0	0	1	0	0.17	0	0	0	0	2	0
1818	840	0	0	0	0	0	0	-	1	0	0	0	0	0	0.17	0	0	0	0	0	0	-	0	0	0	0	0	0	-	0	0	0	0	2	0	0.33	0	0	0	0	0	0	-	0	0	0	0	0	0
1819	3665	1	0	1	0	0	0	0.33	1	0	0	2	0	0	0.5	0	0	0	0	0	0	-	0	0	0	0	0	0	-	0	0	0	2	0	0	0.33	0	2	1	0	0	0	0.5	0	0	0	0	0	0
1820	2289	0	0	0	0	0	0	-	0	0	0	0	0	0	-	0	0	0	1	1	0	0.33	0	0	0	0	0	0	-	0	0	0	0	0	0	-	0	0	0	0	1	0	0.17	0	0	0	0	0	0
1821	1382	0	0	0	0	0	0	-	0	0	0	0	0	0	-	0	0	1	0	0	0	0.17	0	0	0	0	0	0	-	0	0	1	0	0	0	0.17	0	0	0	0	0	0	-	0	0	0	0	0	0
1822	1895	0	0	0	0	0	0	-	0	0	0	0	0	0	-	1	0	0	1	0	0	0.33	0	0	0	0	0	0	-	0	0	1	0	0	0	0.17	0	0	1	0	0	0	0.17	0	0	0	0	0	0
1823	873	0	0	0	0	0	0	-	0	0	0	0	0	0	-	0	0	0	0	0	0	-	0	0	0	0	0	0	-	0	0	0	0	0	0	-	0	0	0	0	0	0	-	0	0	0	0	0	0
1824	967	0	0	0	0	0	0	-	0	0	0	0	0	0	-	0	0	0	0	0	0	-	0	0	0	0	0	0	-	0	0	0	0	0	0	-	0	0	0	0	0	0	-	0	0	0	0	0	0
1825	10696	0	0	0	0	0	0	-	0	0	0	0	0	0	-	1	0	0	1	1	0	0.5	0	0	0	0	0	0	-	0	0	0	0	0	0	-	0	0	1	0	0	0	0.17	0	0	2	0	0	0
1826	1083	0	6	0	0	0	0	1	0	4	8	0	0	0	2	0	1	0	0	0	0	0.17	0	0	0	0	0	0	-	0	2	3	0	1	0	1	1	0	0	1	0	0	0.33	0	0	1	0	0	0
1827	8773	0	0	1	0	0	0	0.17	0	0	0	4	0	0	0.67	1	0	0	0	0	0	0.17	0	0	0	0	0	0	-	0	0	1	4	0	0	0.83	0	0	0	1	0	0	0.17	0	0	0	0	0	0
1828	736	0	0	0	0	3	0	0.5	0	0	0	0	0	0	-	0	0	2	0	0	0	0.33	0	0	0	1	0	0	0.17	0	0	0	0	0	0	-	0	0	0	0	0	0	-	0	0	0	0	0	0
1829	3417	0	0	0	0	0	0	-	0	0	0	0	0	0	-	0	0	0	0	0	0	-	0	0	0	0	0	0	-	0	0	0	0	0	0	-	0	0	0	0	0	0	-	0	0	0	0	0	0
1830	1063	0	0	0	0	0	0	-	0	0	0	0	0	0	-	0	0	0	0	0	0	-	0	0	0	0	0	0	-	0	0	0	0	0	0	-	0	0	0	0	0	0	-	0	0	0	0	0	0
1831	10704	0	0	0	0	0	0	-	0	0	0	1	0	0	0.17	0	2	0	0	1	0	0.5	0	0	0	0	0	0	-	0	0	2	0	1	0	0.5	0	1	0	0	0	0	0.17	0	0	0	0	0	0
1832	795	0	0	0	0	0	0	-	0	0	2	0	0	0	0.33	0	0	0	0	1	0	0.17	0	0	0	0	0	0	-	0	0	0	0	0	0	-	0	0	0	0	0	0	-	0	0	0	0	0	0
1833	939	0	0	0	0	0	0	-	0	0	0	0	0	0	-	0	0	0	0	0	0	-	0	0	0	0	0	0	-	0	0	0	0	0	0	-	0	0	0	0	0	0	-	0	0	0	0	0	0
1834	2184	0	0	0	0	0	0	-	0	0	0	2	0	0	0.33	0	0	0	0	1	0	0.17	0	0	0	0	0	0	-	0	0	1	0	0	0	0.17	6	0	0	0	0	0	1	0	0	0	0	0	3
1835	1409	0	0	5	5	0	0	1.67	0	14	8	8	3	0	5.5	0	1	0	0	0	0	0.17	0	0	0	0	0	0	-	0	0	0	1	0	0	0.17	0	0	0	0	0	0	-	0	0	0	0	0	0
1836	2721	0	0	0	0	1	0	0.17	0	0	0	0	0	0	-	0	0	0	0	0	0	-	0	0	0	0	0	0	-	0	0	0	1	0	0	0.17	1	0	1	0	0	0	0.33	0	0	0	0	1	0
1837	2363	0	0	0	0	0	0	-	0	0	0	0	0	0	-	0	0	0	0	0	0	-	0	0	0	0	0	0	-	0	0	0	1	0	0	0.17	0	0	0	1	0	0	0.17	0	0	0	0	0	0
1838	2189	0	0	0	0	0	0	-	0	0	0	0	0	0	-	0	2	0	0	0	0	0.33	0	0	0	0	0	0	-	2	1	5	0	0	1	1.5	0	0	1	0	0	0	0.17	18	0	0	0	0	0
1839	2337	1	0	0	2	0	0	0.5	0	0	0	0	0	0	-	0	0	0	0	1	0	0.17	0	0	1	0	0	0	0.17	0	0	0	0	0	0	-	0	0	0	0	0	0	-	0	0	0	0	0	0
1840	1716	0	0	1	0	0	0	0.17	0	0	0	0	0	0	-	0	2	0	0	0	1	0.5	0	0	0	0	0	0	-	3	0	0	0	1	0	0.67	0	0	0	0	0	0	-	0	8	0	0	0	0
1841	719	0	0	0	0	0	0	-	0	0	0	0	0	0	-	0	0	0	0	0	0	-	0	0	0	0	0	0	-	0	0	0	1	0	0	0.17	0	0	0	0	0	3	0.5	0	0	0	0	1	0
1842	1690	0	0	0	0	0	0	-	0	0	1	0	0	0	0.17	0	3	0	0	0	0	0.5	0	0	1	0	0	0	0.17	0	0	0	0	0	0	-	0	0	0	0	0	0	-	0	0	0	0	0	0
1843	918	0	0	0	0	0	0	-	0	0	3	0	0	0	0.5	0	0	0	0	0	0	-	0	1	0	0	0	0	0.17	0	0	0	0	0	0	-	0	0	0	0	0	0	-	0	0	0	0	0	0
1844	4054	0	0	0	0	0	0	-	0	0	0	3	1	0	0.67	0	2	5	0	1	0	1.33	0	0	0	0	0	0	-	0	0	1	0	1	1	0.5	0	0	0	2	0	0	0.33	0	0	2	0	0	3
1845	1385	0	0	0	6	0	0	1	0	2	0	0	0	0	0.33	0	0	0	0	0	0	-	0	0	0	0	0	0	-	5	1	2	1	0	2	1.83	2	0	1	0	0	0	0.5	0	0	2	0	0	0
1846	4216	0	0	0	0	0	0	-	0	0	0	0	0	0	-	0	0	1	0	0	0	0.17	0	0	0	0	0	0	-	0	0	0	0	0	0	-	0	0	0	0	0	0	-	0	0	0	0	0	1
1847	893	0	0	0	0	0	0	-	0	0	0	0	0	0	-	0	0	0	0	0	0	-	0	0	0	0	0	0	-	0	0	0	0	2	0	0.33	0	0	3	0	0	0	0.5	0	0	0	0	0	0
1848	1127	5	0	0	0	0	0	0.83	0	0	0	0	0	0	-	0	0	0	0	0	0	-	0	0	0	0	0	0	-	0	1	0	0	0	0	0.17	1	8	0	1	0	0	1.67	0	0	0	0	1	0
1849	1435	0	0	0	0	0	0	-	0	0	0	0	0	0	-	0	0	0	0	0	0	-	0	0	0	0	0	0	-	0	0	0	0	1	0	0.17	1	1	1	2	0	0	0.83	0	0	0	0	0	0
1850	5844	0	0	2	2	0	0	0.67	2	0	0	2	0	0	0.67	1	0	0	0	0	0	0.17	0	0	1	0	0	0	0.17	0	0	0	0	0	0	-	0	0	0	1	0	0	0.17	0	0	0	4	0	0
1851	1721	0	3	0	0	0	0	0.5	0	0	0	0	0	0	-	0	0	0	0	0	0	-	0	0	0	0	0	0	-	0	0	0	0	0	0	-	0	0	0	0	0	0	-	0	0	0	0	0	0
1852	1826	0	0	0	0	0	0	-	0	0	0	0	0	0	-	0	0	0	0	1	0	0.17	0	0	0	0	0	0	-	0	0	0	0	0	0	-	0	0	0	0	0	0	-	0	0	1	0	2	0
1853	1154	0	0	1	0	0	0	0.17	0	0	0	2	0	0	0.33	0	0	0	0	0	0	-	1	0	0	0	0	0	0.17	0	0	0	0	0	0	-	0	0	0	0	0	1	0.17	0	0	0	0	0	0
1854	1039	0	0	0	0	0	0	-	0	0	0	0	0	0	-	0	0	1	0	0	0	0.17	0	0	0	0	0	0	-	0	0	0	0	0	0	-	0	0	0	0	0	0	-	0	0	0	0	1	0
1855	5708	0	0	0	0	0	0	-	0	0	0	0	0	0	-	0	0	0	2	0	0	0.33	0	0	0	0	0	0	-	0	4	1	0	1	0	1	0	0	0	0	0	0	-	0	0	0	0	0	0
1856	852	0	0	0	0	0	0	-	0	0	0	0	0	0	-	0	0	0	0	0	0	-	0	0	0	0	0	0	-	0	0	1	2	0	0	0.5	0	0	0	1	0	6	1.17	0	0	2	0	0	0
1857	1697	0	0	0	0	0	0	-	0	0	0	1	0	0	0.17	0	4	0	0	0	0	0.67	0	0	2	0	0	0	0.33	0	0	0	1	1	0	0.33	1	7	2	0	0	0	1.67	0	0	0	0	0	0
1858	792	0	0	2	0	0	0	0.33	1	0	0	0	0	0	0.17	0	0	0	0	2	0	0.33	0	0	0	0	0	6	1	0	0	0	0	0	0	-	0	0	0	1	0	0	0.17	0	0	0	0	0	0
1859	979	0	0	0	0	0	0	-	0	0	0	0	0	0	-	0	0	0	0	0	0	-	0	0	0	0	0	0	-	0	0	0	0	0	0	-	0	0	0	0	0	0	-	0	0	0	0	0	0
1860	1212	0	0	0	0	1	0	0.17	0	0	0	0	0	0	-	1	0	0	0	0	2	0.5	0	0	0	0	0	0	-	0	0	0	0	0	0	-	0	1	1	0	0	0	0.33	0	0	0	0	0	0
1861	2172	0	0	1	1	0	0	0.33	0	0	0	0	0	0	-	0	1	0	0	1	1	0.5	0	0	0	2	0	0	0.33	2	0	0	0	0	0	0.33	0	0	0	0	0	0	-	0	0	0	0	0	0
1862	3977	0	0	0	0	0	0	-	0	0	0	0	0	0	-	0	0	0	0	0	0	-	0	0	0	0	0	0	-	0	1	0	0	0	0	0.17	0	0	0	0	0	0	-	0	0	0	0	0	0
1863	3083	0	0	0	0	0	0	-	0	0	0	0	2	0	0.33	0	0	0	0	1	0	0.17	0	0	0	0	0	0	-	0	0	0	0	0	0	-	0	0	0	0	0	1	0.17	0	0	0	0	0	0
1864	2143	0	0	0	0	0	0	-	0	1	0	0	0	0	0.17	0	0	0	0	0	1	0.17	0	0	0	0	0	0	-	0	0	0	0	0	0	-	0	0	1	1	0	0	0.33	0	0	0	0	0	0
1865	1182	0	0	0	0	0	0	-	0	0	0	0	0	0	-	0	0	0	0	0	0	-	0	0	0	0	0	0	-	0	0	0	0	0	0	-	0	0	0	0	0	0	-	0	0	0	0	0	0
1866	1032	0	0	0	0	0	0	-	0	0	0	0	0	0	-	0	0	0	0	0	0	-	0	0	0	0	0	0	-	0	0	0	0	0	0	-	0	0	0	0	0	0	-	0	0	0	0	0	0
1867	1397	0	0	0	0	0	0	-	1	0	0	0	0	0	0.17	0	0	1	0	2	0	0.5	0	0	0	0	0	0	-	0	0	1	2	2	0	0.83	0	0	2	0	0	0	0.33	0	0	0	0	0	1
1868	1770	0	0	1	0	4	0	0.83	0	0	1	0	0	0	0.17	0	0	0	0	0	0	-	0	0	5	0	0	0	0.83	0	0	0	0	0	0	-	0	0	0	0	0	0	-	0	0	0	0	0	0
1869	5799	0	0	0	0	0	0	-	0	0	5	0	0	0	0.83	0	1	0	0	0	0	0.17	0	0	0	0	0	0	-	0	0	0	0	2	0	0.33	0	0	1	0	0	0	0.17	0	0	0	0	0	0
1870	3910	0	0	0	0	1	0	0.17	0	0	0	0	0	0	-	0	0	0	0	0	0	-	0	0	0	0	0	0	-	0	0	1	0	0	0	0.17	0	0	0	0	0	0	-	0	0	0	0	0	0
1871	2483	0	0	0	0	0	0	-	0	0	0	0	0	0	-	0	0	0	0	1	0	0.17	0	0	0	0	0	0	-	0	0	0	0	0	0	-	2	0	0	4	0	0	1	0	0	0	7	0	0
1872	3057	0	1	0	0	0	0	0.17	0	0	0	0	0	0	-	0	1	0	0	0	0	0.17	0	0	4	0	0	0	0.67	0	0	0	1	0	0	0.17	0	0	0	0	0	0	-	0	0	0	0	0	0
1873	7620	4	0	0	0	0	4	1.33	0	0	0	0	0	0	-	0	0	0	0	0	0	-	0	0	0	0	0	0	-	0	0	0	0	0	0	-	0	0	1	1	0	0	0.33	0	0	0	0	0	0
1874	1367	0	2	0	1	0	0	0.5	0	0	0	0	0	0	-	0	2	0	0	1	0	0.5	0	0	0	0	0	0	-	0	0	0	1	0	0	0.17	1	1	0	0	0	0	0.33	0	0	2	0	0	0
1875	2590	0	1	1	1	5	0	1.33	0	0	0	1	0	0	0.17	0	0	0	0	1	0	0.17	0	0	0	0	0	0	-	0	0	1	0	1	0	0.33	2	0	0	0	0	0	0.33	2	0	1	0	0	0
1876	1930	0	0	0	0	0	2	0.33	0	0	0	0	0	0	-	0	0	0	0	0	0	-	0	0	0	0	0	2	0.33	0	0	0	0	0	0	-	0	0	0	0	0	0	-	4	0	0	1	0	0
1877	1248	0	0	0	0	0	0	-	0	0	0	0	0	0	-	0	0	0	0	0	0	-	0	0	0	0	0	0	-	0	0	0	0	2	0	0.33	0	0	0	1	0	0	0.17	0	0	0	0	0	0
1878	1020	0	0	0	0	0	0	-	0	0	0	0	0	0	-	4	0	0	0	0	0	0.67	0	0	0	0	0	0	-	0	1	0	0	1	0	0.33	0	0	0	1	0	0	0.17	0	0	2	1	0	0
1879	808	0	0	0	0	0	0	-	0	0	3	0	0	0	0.5	0	0	0	0	0	0	-	0	0	0	0	0	0	-	2	0	14	0	0	3	3.17	0	0	0	0	0	0	-	0	0	0	0	0	0
1880	1321	0	0	0	1	0	0	0.17	0	0	0	0	0	0	-	0	0	0	0	0	2	0.33	0	0	0	0	0	0	-	0	0	0	0	0	0	-	0	0	0	0	0	0	-	0	0	0	0	0	0
1881	11113	0	0	0	0	0	0	-	0	0	0	0	0	0	-	1	0	0	0	0	0	0.17	0	0	0	0	0	0	-	4	1	3	0	1	0	1.5	0	0	0	0	0	0	-	0	0	0	0	0	0
1882	849	0	0	0	2	0	0	0.33	0	0	1	0	0	0	0.17	0	0	0	0	0	0	-	0	0	0	0	0	0	-	0	0	0	0	0	0	-	0	0	0	1	0	0	0.17	0	0	0	0	1	2
1883	1926	0	0	0	0	0	0	-	0	0	0	0	0	0	-	0	0	0	0	0	0	-	0	0	0	0	0	0	-	0	0	0	0	0	0	-	0	0	0	0	0	0	-	0	0	0	0	0	0
1884	4496	0	0	0	0	0	0	-	9	0	0	0	0	0	1.5	0	0	0	0	0	0	-	0	0	0	0	0	0	-	0	0	0	0	0	0	-	0	0	1	0	0	0	0.17	0	0	0	0	0	2
1885	9738	0	0	0	0	10	0	1.67	1	0	0	0	6	1	1.33	0	0	0	0	0	0	-	0	0	0	0	0	0	-	0	0	0	0	0	0	-	0	0	1	0	1	0	0.33	0	0	0	0	0	0
1886	1335	0	0	0	0	5	0	0.83	0	0	0	0	3	4	1.17	0	1	0	0	0	0	0.17	0	0	0	0	0	0	-	0	0	0	0	0	0	-	0	0	0	0	0	0	-	0	0	0	0	0	0
1887	8554	0	0	0	0	0	0	-	0	0	1	0	0	0	0.17	0	0	1	0	0	0	0.17	0	1	0	0	1	0	0.33	6	2	0	0	0	1	1.5	0	0	0	0	0	1	0.17	0	0	0	0	0	0
1888	589	0	0	0	0	0	0	-	0	0	0	0	0	0	-	0	1	0	1	0	5	1.17	0	0	0	0	0	0	-	0	0	0	0	1	0	0.17	0	0	0	0	0	0	-	0	0	0	0	0	0
1889	697	0	0	0	0	0	0	-	0	0	0	0	0	0	-	0	0	0	0	0	0	-	0	0	0	0	0	0	-	0	0	0	0	0	0	-	0	0	0	0	0	0	-	0	0	0	0	0	0
1890	1213	2	0	0	1	1	0	0.67	2	2	0	0	0	0	0.67	0	0	0	0	0	2	0.33	0	0	0	0	0	0	-	1	0	0	0	0	0	0.17	0	0	0	1	0	0	0.17	0	0	2	0	0	0
1891	1525	0	0	0	0	0	0	-	0	0	0	0	0	0	-	0	0	0	0	0	0	-	0	0	0	0	0	0	-	0	0	0	0	0	0	-	0	0	0	0	0	0	-	0	0	0	0	0	0
1892	10014	0	0	1	2	0	0	0.5	3	1	0	1	0	0	0.83	0	1	0	0	2	1	0.67	0	0	0	0	0	0	-	0	0	3	0	3	0	1	0	0	0	0	0	0	-	0	0	0	0	0	0
1893	1135	0	0	2	0	0	0	0.33	0	0	0	0	0	0	-	0	0	0	0	0	0	-	0	0	0	0	0	0	-	2	1	2	0	0	0	0.83	0	3	0	0	0	0	0.5	0	0	2	0	0	0
1894	2771	0	0	1	0	0	0	0.17	0	0	0	0	0	0	-	0	0	0	0	0	0	-	0	0	0	0	0	0	-	0	0	0	0	0	0	-	0	0	0	0	0	0	-	0	0	0	0	0	0
1895	5314	0	0	0	0	0	0	-	0	1	0	0	0	0	0.17	1	1	1	0	0	0	0.5	0	0	0	0	0	0	-	0	0	6	0	0	0	1	0	1	0	0	0	0	0.17	0	0	0	0	0	0
1896	2600	0	0	0	0	0	0	-	0	0	0	0	0	0	-	0	0	0	0	0	0	-	0	0	0	0	0	0	-	0	0	0	0	0	0	-	0	1	0	1	0	0	0.33	0	0	0	0	0	0
1897	12568	0	0	0	0	0	0	-	0	0	0	0	0	0	-	0	0	0	1	0	1	0.33	0	0	0	0	0	0	-	0	0	0	0	0	0	-	0	0	1	0	0	0	0.17	0	0	0	0	1	0
1898	7081	0	0	0	0	2	0	0.33	0	0	0	3	1	16	3.33	0	0	0	0	0	1	0.17	0	0	0	0	0	0	-	0	0	0	0	0	0	-	0	0	0	0	0	0	-	0	0	0	0	0	0
1899	1043	0	0	0	2	0	0	0.33	0	0	0	0	0	0	-	0	0	8	0	0	0	1.33	0	0	0	0	0	0	-	0	0	0	0	0	0	-	0	0	0	0	0	1	0.17	0	0	0	0	0	0
1900	1874	0	0	1	0	0	0	0.17	0	0	0	0	0	0	-	0	0	0	0	0	0	-	0	0	0	0	1	0	0.17	0	0	1	2	0	0	0.5	0	0	0	3	0	0	0.5	0	0	1	0	0	3
1901	2498	0	0	1	0	0	0	0.17	0	0	0	0	0	0	-	0	0	0	0	0	0	-	0	0	0	0	0	0	-	1	0	0	3	1	0	0.83	0	0	2	0	0	0	0.33	0	0	0	5	0	0
1902	1069	0	0	0	0	0	0	-	0	0	0	0	0	0	-	0	0	0	0	0	0	-	0	0	0	0	0	0	-	0	0	0	0	0	0	-	0	0	0	4	0	0	0.67	0	0	0	0	0	0
1903	934	0	0	3	0	0	0	0.5	1	0	0	0	0	0	0.17	1	0	2	0	0	2	0.83	0	0	0	0	0	0	-	0	0	0	0	0	0	-	0	0	0	0	0	0	-	0	0	0	0	0	1
1904	3260	0	0	0	0	0	0	-	0	0	2	1	0	0	0.5	0	0	0	1	0	0	0.17	0	0	1	0	0	0	0.17	0	1	0	0	0	0	0.17	0	0	0	0	0	0	-	0	0	0	0	0	0
1905	10222	0	0	1	2	0	0	0.5	3	3	0	2	0	0	1.33	0	5	0	0	0	4	1.5	0	0	0	0	0	0	-	0	0	1	0	1	0	0.33	0	0	1	0	0	0	0.17	0	0	0	0	0	0
1906	8333	0	0	0	0	0	0	-	0	0	0	0	0	0	-	1	0	0	3	0	0	0.67	0	0	0	0	0	0	-	1	2	1	0	0	0	0.67	0	0	0	0	0	0	-	0	0	0	1	0	0
1907	969	0	0	0	0	0	0	-	0	0	0	0	1	0	0.17	0	0	1	0	0	0	0.17	0	0	0	0	0	0	-	0	0	0	0	0	0	-	0	0	1	0	3	0	0.67	0	0	0	0	0	0
1908	5617	0	0	0	0	0	0	-	0	0	0	0	0	0	-	1	0	0	0	0	0	0.17	0	0	0	0	0	0	-	0	0	0	0	0	0	-	0	0	0	1	0	0	0.17	0	0	0	0	0	0
1909	964	0	0	0	0	0	0	-	0	0	0	0	0	0	-	0	0	1	0	1	0	0.33	0	0	0	0	0	0	-	0	0	0	0	0	0	-	0	0	0	1	0	0	0.17	0	0	0	0	0	0
1910	822	0	0	0	0	0	0	-	0	0	0	0	0	0	-	0	0	0	0	0	0	-	0	0	0	0	0	0	-	0	0	0	0	0	0	-	0	0	0	0	0	0	-	0	0	0	0	0	0
1911	1651	0	0	0	0	0	0	-	1	0	0	0	0	0	0.17	0	0	0	0	0	0	-	0	0	0	0	0	0	-	0	0	0	0	0	0	-	1	4	0	1	0	0	1	0	0	0	0	2	0
1912	2338	0	0	0	0	0	0	-	1	0	0	3	0	0	0.67	3	1	0	0	0	0	0.67	0	0	0	2	0	0	0.33	0	1	0	0	0	0	0.17	0	0	0	0	0	0	-	0	0	3	0	0	1
1913	1037	0	0	0	0	0	0	-	0	0	0	0	0	0	-	0	0	0	5	0	0	0.83	0	0	0	0	0	0	-	0	0	0	0	0	1	0.17	0	0	0	0	0	0	-	0	0	0	0	0	0
1914	2244	0	0	0	0	0	0	-	0	0	1	0	0	0	0.17	0	0	0	0	0	0	-	0	0	1	0	0	0	0.17	1	0	0	0	0	0	0.17	0	0	0	0	0	0	-	0	0	0	0	0	0
1915	2291	0	0	0	1	0	0	0.17	0	0	0	0	2	0	0.33	0	1	0	0	0	0	0.17	0	0	0	0	0	0	-	0	1	1	0	1	2	0.83	1	11	0	0	0	0	2	0	0	0	0	1	0
1916	8944	0	0	1	0	0	0	0.17	5	0	0	0	0	0	0.83	3	0	0	1	0	1	0.83	0	0	0	0	1	0	0.17	3	4	6	2	3	2	3.33	0	0	0	1	0	0	0.17	0	0	0	0	0	0
1917	4363	0	9	0	0	4	0	2.17	0	0	0	0	0	0	-	0	0	0	0	0	0	-	0	0	0	0	0	0	-	0	0	0	0	0	0	-	0	0	3	0	0	0	0.5	0	0	0	0	0	0
1918	763	0	0	0	2	0	0	0.33	0	0	0	0	0	0	-	5	0	0	0	1	2	1.33	0	0	0	0	0	0	-	0	0	0	0	0	0	-	0	0	0	0	0	0	-	0	0	1	0	0	0
1919	5632	0	0	0	0	0	0	-	0	0	0	0	8	0	1.33	0	0	7	2	1	0	1.67	0	0	0	0	0	0	-	0	0	0	0	2	0	0.33	0	0	0	0	0	0	-	0	0	2	0	0	0
1920	1481	0	0	0	0	0	0	-	0	0	0	0	0	0	-	0	0	0	0	0	2	0.33	0	0	0	0	0	0	-	0	0	0	0	0	0	-	0	0	0	0	0	0	-	0	0	0	1	0	0
1921	1388	0	0	0	0	0	0	-	0	0	0	0	0	8	1.33	0	0	0	0	0	0	-	0	0	9	0	0	0	1.5	0	0	0	0	0	0	-	0	0	0	0	0	0	-	0	0	0	0	0	0
1922	7432	0	0	0	0	0	0	-	0	0	0	0	0	0	-	0	0	0	0	0	0	-	0	0	0	0	0	0	-	0	0	0	0	0	0	-	0	0	0	0	0	0	-	0	0	0	0	0	0
1923	1169	0	0	0	0	0	0	-	0	0	0	1	1	0	0.33	0	0	0	0	0	1	0.17	0	0	0	0	0	0	-	0	0	0	0	4	0	0.67	0	0	0	0	0	0	-	0	0	1	0	0	0
1924	2500	0	0	0	0	0	0	-	0	0	0	0	0	0	-	1	4	0	0	0	0	0.83	0	0	0	0	0	0	-	0	0	0	0	0	0	-	0	0	0	0	0	0	-	0	0	0	0	0	0
1925	10713	0	1	0	0	1	0	0.33	2	0	0	0	0	0	0.33	1	0	0	0	0	0	0.17	0	0	0	0	0	1	0.17	0	0	0	0	0	0	-	0	0	0	0	0	0	-	0	0	0	0	0	0
1926	2174	0	0	0	0	0	0	-	0	0	0	0	2	0	0.33	4	1	0	2	0	0	1.17	0	0	0	0	0	0	-	0	0	0	0	0	0	-	0	0	0	1	0	0	0.17	0	0	0	1	0	0
1927	2697	0	0	0	0	0	0	-	0	0	0	0	0	0	-	0	0	0	0	1	0	0.17	0	0	0	0	0	0	-	0	0	0	0	0	0	-	0	0	0	0	0	0	-	0	0	1	0	0	0
1928	7780	0	0	0	1	0	0	0.17	0	0	0	0	0	0	-	0	0	1	0	0	0	0.17	0	0	0	0	0	0	-	0	0	0	0	1	0	0.17	0	0	1	0	0	0	0.17	0	0	1	0	0	0
1929	1396	0	0	0	0	0	0	-	0	0	0	0	0	0	-	0	0	0	0	2	0	0.33	0	0	0	0	0	0	-	0	0	0	0	0	0	-	0	0	0	0	0	0	-	0	0	1	0	0	0
1930	13082	0	0	0	1	0	0	0.17	0	0	1	4	3	0	1.33	0	1	4	1	0	0	1	0	0	0	0	0	1	0.17	0	0	0	0	0	1	0.17	0	0	0	0	0	0	-	0	0	0	0	1	0
1931	1575	0	0	0	0	0	0	-	0	0	0	3	0	0	0.5	0	0	1	0	0	0	0.17	0	0	0	0	2	0	0.33	0	0	0	1	3	0	0.67	1	0	0	5	2	0	1.33	0	0	0	0	0	0
1932	1799	0	0	3	0	0	0	0.5	0	2	0	1	0	0	0.5	0	0	0	0	0	0	-	0	0	0	0	0	0	-	0	0	0	0	0	0	-	1	0	1	1	0	0	0.5	0	0	2	0	0	0
1933	1793	0	0	0	4	0	0	0.67	0	2	0	0	0	0	0.33	3	0	0	0	0	0	0.5	0	0	0	0	0	0	-	0	0	0	0	0	1	0.17	0	0	0	0	0	0	-	0	0	0	0	0	0
1934	3133	0	0	1	0	0	0	0.17	0	0	0	0	0	0	-	0	0	0	1	0	0	0.17	0	0	0	0	0	0	-	1	0	0	0	0	2	0.5	0	0	0	0	0	0	-	0	0	0	0	0	0
1935	4964	0	0	0	5	0	0	0.83	0	0	0	0	0	0	-	0	0	0	0	0	0	-	0	0	0	0	0	0	-	0	0	0	0	0	0	-	0	0	0	0	0	0	-	0	0	3	0	0	0
1936	8484	0	0	0	0	0	0	-	0	0	0	0	0	0	-	0	0	0	0	0	0	-	0	0	0	0	0	0	-	0	0	0	0	1	0	0.17	0	0	0	0	0	0	-	0	0	0	0	0	1
1937	6670	0	0	0	0	0	0	-	0	0	0	0	0	0	-	0	0	0	1	1	0	0.33	0	0	0	0	0	0	-	0	0	0	0	0	0	-	0	0	0	0	0	0	-	0	0	0	0	0	0
1938	907	0	0	0	0	0	0	-	0	0	0	0	0	0	-	0	0	0	0	0	0	-	0	0	0	0	0	0	-	0	0	0	0	0	0	-	0	0	0	0	0	0	-	0	0	0	0	0	0
1939	950	0	0	0	0	0	0	-	0	0	0	0	1	0	0.17	0	0	0	1	0	0	0.17	0	0	0	0	0	0	-	0	0	0	0	0	0	-	0	0	0	0	0	0	-	0	0	0	0	0	0
1940	2589	0	0	0	0	0	0	-	0	0	0	0	0	0	-	1	0	0	2	0	0	0.5	0	0	0	0	0	0	-	0	0	1	0	0	2	0.5	0	0	0	0	0	0	-	0	0	0	0	0	0
1941	1418	0	0	0	0	0	0	-	3	0	0	0	0	0	0.5	0	0	0	0	0	0	-	0	0	0	1	0	0	0.17	0	0	0	0	0	0	-	0	0	3	0	0	0	0.5	7	0	0	1	0	0
1942	3395	0	0	0	0	0	0	-	0	1	0	0	0	0	0.17	0	0	1	0	0	0	0.17	0	0	0	0	0	0	-	0	0	0	1	0	0	0.17	0	0	0	0	0	2	0.33	0	0	0	0	0	0
1943	1045	0	0	0	0	0	0	-	0	0	0	0	0	0	-	0	0	0	0	0	0	-	0	0	0	0	0	0	-	0	0	1	0	0	1	0.33	0	0	0	0	0	0	-	0	0	0	0	0	0
1944	11397	0	0	0	0	0	0	-	0	1	0	0	0	0	0.17	0	0	0	0	0	0	-	0	0	0	0	0	0	-	0	0	0	0	0	0	-	0	0	1	0	0	0	0.17	0	0	1	9	0	0
1945	1818	0	0	0	0	0	0	-	0	0	0	0	0	0	-	1	1	0	0	0	1	0.5	0	0	0	0	0	0	-	5	19	11	2	7	7	8.5	0	0	0	1	0	0	0.17	0	0	0	0	0	0
1946	2105	0	0	0	0	0	0	-	0	0	0	0	0	0	-	0	0	1	0	0	0	0.17	0	0	0	0	0	0	-	0	0	0	2	0	0	0.33	0	0	1	1	0	0	0.33	0	0	1	0	0	0
1947	1356	0	0	0	0	0	0	-	0	0	0	0	0	0	-	0	0	0	0	0	0	-	0	0	0	0	0	0	-	0	0	0	0	0	0	-	0	0	0	0	0	0	-	0	0	0	0	59	0
1948	7755	0	0	2	0	0	0	0.33	0	0	0	0	0	0	-	0	1	1	0	4	3	1.5	0	0	0	0	0	0	-	1	0	1	0	0	0	0.33	1	2	0	0	0	1	0.67	0	0	0	0	0	0
1949	4988	0	0	1	0	0	0	0.17	0	0	0	0	0	0	-	0	0	0	0	3	1	0.67	0	0	0	0	0	0	-	0	0	0	0	0	0	-	0	0	0	0	0	0	-	0	0	0	0	2	0
1950	1206	0	0	0	0	0	0	-	0	0	0	0	0	0	-	0	0	0	0	0	2	0.33	0	0	0	0	0	0	-	0	0	0	0	0	0	-	0	0	0	0	0	3	0.5	0	0	2	0	0	0
1951	9610	1	0	1	0	0	0	0.33	0	0	7	0	0	0	1.17	0	0	0	0	0	0	-	0	0	1	0	0	0	0.17	0	0	0	0	1	0	0.17	1	0	1	0	0	0	0.33	0	0	0	0	0	0
1952	6775	0	0	0	0	0	0	-	0	0	0	3	0	0	0.5	0	0	1	0	0	0	0.17	0	1	0	0	1	0	0.33	0	0	0	0	0	0	-	0	5	0	0	1	0	1	0	0	2	0	0	5
1953	13515	0	0	2	0	0	0	0.33	0	0	0	0	0	0	-	0	0	1	0	0	0	0.17	0	0	0	0	0	0	-	0	0	0	0	0	0	-	0	0	0	0	0	0	-	0	0	0	0	0	0
1954	909	0	0	1	0	0	0	0.17	0	0	4	7	0	0	1.83	0	0	1	0	0	0	0.17	0	0	0	0	0	0	-	0	0	0	1	0	0	0.17	0	0	0	0	0	0	-	0	0	0	0	0	0
1955	1254	0	0	0	6	0	0	1	0	0	0	0	0	0	-	0	0	0	0	0	0	-	0	0	0	0	0	0	-	0	0	0	0	0	0	-	0	0	16	0	0	0	2.67	0	0	0	0	0	0
1956	1440	0	0	0	0	0	0	-	1	0	0	0	0	0	0.17	0	1	0	0	0	0	0.17	0	0	0	0	0	0	-	0	0	2	0	0	0	0.33	0	0	0	0	0	0	-	0	0	0	0	3	0
1957	4376	0	0	0	0	0	0	-	0	0	0	0	0	0	-	0	0	0	0	0	0	-	0	0	0	0	0	0	-	1	0	0	0	0	0	0.17	0	0	1	0	1	0	0.33	0	0	0	0	0	0
1958	1579	0	0	0	0	0	0	-	0	0	0	0	0	41	6.83	0	1	0	0	0	3	0.67	0	0	0	0	0	0	-	0	0	0	0	0	0	-	0	0	0	0	0	0	-	0	0	0	0	0	0
1959	13207	0	0	0	0	0	0	-	0	0	0	0	0	0	-	0	0	0	2	0	0	0.33	0	0	0	0	0	0	-	0	0	0	4	0	0	0.67	0	0	2	0	0	0	0.33	0	0	0	0	0	28
1960	936	0	0	0	0	0	0	-	0	0	0	0	0	0	-	0	1	0	0	0	0	0.17	0	0	0	0	0	0	-	0	0	0	0	0	0	-	0	0	0	0	0	0	-	0	0	0	0	0	0
1961	1898	0	0	0	0	0	0	-	0	0	0	0	0	0	-	1	0	0	1	0	0	0.33	0	0	0	0	0	0	-	0	0	0	0	2	0	0.33	0	0	0	0	0	0	-	0	0	0	0	0	0
1962	1244	0	0	0	0	0	0	-	0	0	0	0	4	0	0.67	0	0	1	0	1	0	0.33	0	0	0	1	0	0	0.17	1	0	1	0	0	0	0.33	0	0	0	1	0	0	0.17	0	0	0	0	0	0
1963	6760	0	0	0	4	0	0	0.67	0	0	0	1	0	11	2	0	0	0	0	0	0	-	0	0	0	0	0	0	-	0	1	0	0	0	0	0.17	0	0	0	0	0	0	-	0	0	0	0	0	2
1964	1888	0	0	0	0	0	0	-	0	0	0	0	0	0	-	0	0	0	1	0	0	0.17	0	0	0	7	0	0	1.17	0	0	0	0	0	0	-	0	0	0	0	0	0	-	0	0	0	0	0	0
1965	4005	0	0	0	0	0	0	-	1	0	0	0	0	0	0.17	0	0	0	0	0	0	-	0	0	0	0	0	0	-	1	0	0	0	0	0	0.17	0	1	0	0	0	2	0.5	0	0	0	0	0	0
1966	4756	0	0	0	0	0	0	-	0	0	0	0	0	0	-	0	0	0	0	0	0	-	0	0	0	0	0	0	-	0	0	0	0	0	0	-	0	0	0	0	0	0	-	0	0	0	0	0	0
1967	2122	0	0	0	0	0	0	-	0	0	0	0	1	0	0.17	0	0	0	0	0	0	-	0	0	0	0	0	0	-	0	0	0	0	0	0	-	0	0	0	0	0	0	-	0	0	1	0	0	0
1968	2057	0	0	0	0	0	0	-	0	0	0	0	0	0	-	0	0	0	0	0	0	-	0	0	0	0	0	0	-	0	0	0	0	0	0	-	15	0	0	0	0	0	2.5	0	0	0	0	0	0
1969	9778	0	0	0	0	0	0	-	0	0	1	0	0	0	0.17	0	0	0	0	0	1	0.17	0	0	0	0	0	0	-	0	0	0	0	0	0	-	0	2	0	1	0	0	0.5	0	0	0	0	0	0
1970	10563	4	0	0	1	0	0	0.83	0	0	1	0	0	0	0.17	0	0	1	0	0	0	0.17	1	0	0	0	0	0	0.17	1	0	0	0	0	0	0.17	0	0	0	0	0	0	-	0	0	0	0	1	0
1971	1809	0	0	0	2	0	0	0.33	0	0	0	0	0	0	-	0	0	0	0	0	1	0.17	0	0	0	0	0	0	-	0	0	0	0	0	0	-	0	0	0	0	0	0	-	0	0	0	0	0	4
1972	8646	1	0	0	0	0	0	0.17	0	0	0	0	1	1	0.33	0	1	0	0	0	0	0.17	0	0	0	0	0	0	-	0	0	0	6	1	4	1.83	0	2	2	0	0	0	0.67	0	0	0	0	0	0
1973	1120	0	0	0	0	0	0	-	0	0	0	0	0	0	-	1	1	1	0	0	0	0.5	0	0	1	0	0	0	0.17	0	0	0	0	0	0	-	0	0	0	3	2	0	0.83	0	0	0	0	0	0
1974	1999	0	0	1	0	0	0	0.17	0	0	0	0	0	0	-	1	0	0	0	0	2	0.5	0	0	0	0	0	0	-	0	0	0	0	0	0	-	0	0	0	0	0	0	-	0	0	0	0	0	0
1975	7562	0	0	4	0	0	0	0.67	0	0	0	2	0	0	0.33	0	0	0	1	0	0	0.17	0	0	0	0	0	0	-	0	0	0	0	0	0	-	0	0	0	0	0	0	-	0	0	0	0	0	0
1976	4197	0	0	0	6	0	0	1	1	0	0	0	0	0	0.17	0	0	0	0	0	1	0.17	0	0	0	0	0	0	-	0	0	1	0	0	0	0.17	0	0	0	0	0	0	-	0	0	0	0	0	0
1977	1061	1	2	0	0	0	0	0.5	0	0	0	0	4	0	0.67	0	0	1	0	0	0	0.17	0	0	0	0	0	0	-	0	0	0	0	0	0	-	0	0	0	0	0	0	-	0	0	0	0	0	0
1978	1500	0	0	0	0	0	0	-	0	0	0	0	0	0	-	0	0	0	0	2	0	0.33	0	0	0	0	0	0	-	0	0	0	0	0	0	-	0	0	0	0	0	0	-	0	0	0	0	1	0
1979	1049	0	0	0	0	0	0	-	0	0	0	0	0	0	-	0	0	0	1	0	0	0.17	0	0	0	0	0	0	-	0	0	0	2	0	0	0.33	0	0	0	0	0	0	-	0	0	1	0	0	0
1980	11109	0	0	0	0	0	0	-	0	0	0	0	0	0	-	0	0	1	0	0	1	0.33	0	0	0	0	1	0	0.17	0	0	0	1	1	0	0.33	0	0	0	0	0	2	0.33	0	0	0	0	0	1
1981	3735	0	0	0	0	0	0	-	0	0	0	0	0	0	-	0	0	0	0	0	0	-	0	0	4	0	0	0	0.67	0	1	0	0	0	0	0.17	0	0	0	0	0	0	-	0	0	1	0	0	0
1982	1157	0	0	0	0	3	0	0.5	2	0	0	0	5	2	1.5	2	0	0	0	0	0	0.33	0	0	0	0	0	0	-	0	0	0	0	0	0	-	0	0	0	1	0	0	0.17	0	0	0	2	0	0
1983	1282	0	0	0	0	0	0	-	0	0	0	0	0	0	-	0	0	0	0	0	3	0.5	0	0	0	0	0	0	-	0	0	0	0	0	0	-	0	0	0	0	0	0	-	0	0	0	0	0	0
1984	1366	0	0	0	0	4	0	0.67	0	0	0	0	0	0	-	0	0	0	0	1	0	0.17	0	0	0	0	0	0	-	0	0	0	0	0	0	-	0	0	0	0	0	0	-	0	0	0	0	0	0
1985	1582	0	0	0	2	0	0	0.33	0	0	0	0	0	0	-	0	0	0	0	0	0	-	2	0	0	0	0	0	0.33	0	0	0	1	0	0	0.17	0	1	0	0	0	0	0.17	0	0	0	0	0	3
1986	1142	0	0	0	0	0	0	-	0	0	0	0	0	0	-	0	0	0	0	0	2	0.33	0	0	0	0	0	0	-	0	0	0	0	0	0	-	0	0	0	0	0	0	-	0	0	0	0	0	0
1987	1078	0	0	0	0	0	0	-	0	1	0	1	0	0	0.33	0	0	0	0	0	0	-	0	0	0	0	0	0	-	0	0	0	0	0	0	-	1	0	0	0	0	1	0.33	0	0	0	0	0	0
1988	903	0	0	0	0	0	0	-	0	0	0	0	0	0	-	0	0	0	0	0	0	-	0	0	0	0	0	0	-	0	0	0	0	0	0	-	0	0	2	1	0	0	0.5	0	0	0	0	0	0
1989	6498	0	0	0	0	0	0	-	0	0	0	0	0	0	-	0	0	1	0	0	0	0.17	0	0	0	0	0	0	-	2	0	0	9	0	0	1.83	0	0	0	0	0	0	-	0	0	0	0	0	0
1990	7281	0	0	0	0	0	0	-	0	0	1	0	0	0	0.17	0	0	0	0	0	0	-	0	0	2	0	0	0	0.33	0	0	2	0	0	0	0.33	0	0	0	0	0	0	-	0	0	0	0	0	0
1991	12417	0	0	1	0	0	0	0.17	0	0	0	0	0	0	-	0	0	1	2	0	0	0.5	0	0	0	0	0	0	-	1	0	0	0	1	0	0.33	0	0	0	0	0	0	-	0	0	0	0	0	0
1992	1287	0	0	0	0	0	0	-	1	0	1	1	0	0	0.5	0	4	0	1	2	0	1.17	0	0	0	0	0	0	-	0	0	0	0	0	0	-	0	0	2	1	0	0	0.5	0	0	1	12	1	0
1993	5160	0	0	0	0	0	0	-	0	0	0	0	0	0	-	0	0	0	0	0	0	-	0	0	0	1	0	0	0.17	0	0	0	0	0	0	-	0	0	2	0	0	0	0.33	0	0	0	0	0	2
1994	1344	0	0	0	0	0	0	-	0	0	0	0	0	0	-	1	0	0	0	0	1	0.33	0	0	0	0	0	0	-	0	0	0	0	0	0	-	0	0	0	0	0	0	-	0	0	0	0	0	0
1995	1502	3	0	3	0	0	0	1	0	0	0	0	0	3	0.5	0	0	0	0	0	0	-	0	0	0	0	0	0	-	1	0	0	1	3	0	0.83	1	1	0	0	0	0	0.33	0	0	0	0	0	0
1996	1422	3	0	1	0	0	0	0.67	0	0	0	0	0	0	-	0	0	0	0	0	1	0.17	0	1	0	0	0	0	0.17	0	0	0	0	0	0	-	2	2	0	0	0	0	0.67	0	0	0	0	1	0
1997	2145	0	0	1	0	0	7	1.33	0	0	0	1	0	0	0.17	0	0	0	0	0	0	-	0	0	0	0	0	0	-	0	0	0	0	3	0	0.5	3	0	0	0	0	0	0.5	0	0	0	0	1	0
1998	1612	0	0	0	0	0	0	-	0	0	0	0	0	0	-	0	0	2	0	1	0	0.5	0	37	0	15	0	0	8.67	0	0	0	0	0	0	-	0	0	0	0	0	0	-	0	0	0	0	0	0
1999	2004	0	0	0	0	0	0	-	0	0	0	0	4	0	0.67	0	0	0	0	0	0	-	0	0	0	0	0	0	-	0	0	0	0	0	0	-	0	0	0	0	0	0	-	0	0	0	0	0	0
[truncated: 10,626 more rows]
[truncated: 406 more columns]

## Sheet: Tab 2 - Sampling day
Day 1
A1L	A1R	A2L	A2R	A3L	A3R	A4L	A4R	A5L	A5R	A6L	A6R	A7L	A7R	A8L	A8R	A9L	A9R	A10L	A10R	A11L	A11R	A12L	A12R	A13L	A13R	A14L	A14R	A15L	A15R	A16L	A16R	A17L	A17R	A18L	A18R	A19L	A19R	A20L	A20R	A21L	A21R	A22L	A22R	A23L	A23R	A24L	A24R	A25L	A25R
182	582	246	259	48	112	366	1036	58	129	266	215	319	132	235	236	468	185	425	449	182	572	227	111	740	315	222	394	815	600	311	515	172	309	384	217	494	45	182	53	1057	641	133	229	275	142	755	345	552	23
153	420	146	212	37	69	241	380	30	158	108	146	138	352	337	185	366	307	361	839	729	283	140	595	270	448	543	334	145	278	145	461	135	844	486	54	242	60	75	118	297	839	69	75	453	127	202	2499	578	8
33	323	153	274	48	97	300	343	26	70	123	124	1111	1731	812	538	689	1712	395	286	197	329	214	80	320	179	467	632	9	797	652	495	507	379	568	415	221	180	139	115	198	143	169	233	318	98	423	277	456	301
64	10	124	27	198	184	67	17	54	35	157	76	106	19	105	55	28	58	55	109	65	80	25	101	41	77	111	99	125	125	166	20	55	42	66	65	261	149	104	153	3	35	209	189	65	365	160	42	52	281
86	47	113	81	167	284	67	44	30	25	163	85	59	2	186	71	68	63	53	68	16	48	26	119	21	33	76	41	95	92	143	83	136	59	56	44	199	272	127	163	14	13	122	241	79	93	55	50	1	305
62	22	102	88	109	164	84	16	21	19	115	72	18	16	56	97	41	33	59	55	33	25	57	108	15	47	112	61	48	80	87	12	71	27	37	36	125	334	125	175	1	17	136	114	93	42	70	9	7	246
83	128	111	144	65	80	223	193	19	25	65	55	735	359	459	221	160	303	118	103	76	136	94	64	104	50	94	110	35	236	97	124	155	58	70	97	100	100	51	118	28	18	75	133	88	33	121	54	87	169
102	219	36	65	37	29	123	164	41	44	59	71	94	72	38	110	136	39	83	96	114	41	77	47	591	170	191	200	159	160	71	233	98	240	82	21	118	2	144	23	378	191	62	46	107	40	281	107	118	5
27	8	55	17	80	98	28	9	10	9	25	22	7	0	10	42	21	13	2	20	13	14	57	57	43	10	82	12	18	26	87	31	104	6	22	1	234	169	37	60	1	1	70	47	23	28	45	5	0	131
85	12	32	83	46	14	1	12	5	14	43	24	1	13	14	3	5	1	3	22	26	698	3	10	18	0	260	5	42	15	34	27	49	11	6	249	22	151	257	39	15	11	31	80	15	10	12	1	5	438
296	2	1	68	22	0	0	2	0	4	19	2	0	102	13	4	14	0	25	1	211	9	0	10	12	2	143	19	4	32	0	3	0	3	10	3122	8	3	1915	89	8	3	2	3	1	6	20	0	1	6
55	175	56	75	21	21	247	188	13	46	60	42	54	55	68	68	98	90	138	109	35	31	126	21	115	84	45	79	103	161	47	56	44	77	95	25	127	6	52	23	411	186	46	52	31	12	590	51	83	9
94	144	62	44	20	41	560	180	15	34	60	36	13	30	47	31	132	18	53	159	68	32	38	9	77	58	77	149	218	178	51	116	95	52	25	38	52	5	50	29	435	126	22	62	63	23	667	31	121	1
31	18	44	79	74	72	97	16	11	11	32	25	10	41	43	35	5	2	29	31	1	17	4	40	3	7	11	8	44	5	22	0	20	2	1	1	34	60	24	23	0	15	56	74	93	320	42	1	0	58
23	0	14	13	22	56	17	5	6	4	40	14	0	330	43	18	25	2	6	2	2	0	4	25	25	12	18	49	23	6	20	9	9	9	8	1	24	68	32	78	6	3	72	68	28	9	23	1	4	67
105	191	40	26	15	32	39	58	14	13	41	34	5	73	38	484	127	18	40	48	4	18	23	53	122	338	22	30	76	45	16	108	12	44	289	163	73	8	23	11	95	64	16	117	14	28	21	58	31	0
4	0	51	20	71	32	51	28	2	0	5	85	0	55	32	22	231	5	66	2	1	8	51	26	60	172	93	66	35	42	39	23	168	55	290	75	15	65	50	39	0	12	43	88	15	28	77	3	0	122
92	209	21	32	9	10	36	52	11	20	7	26	74	23	32	18	69	145	33	193	16	52	9	177	385	51	7	25	5	36	40	64	13	73	48	16	106	10	5	13	121	92	49	28	17	253	12	45	199	3
18	14	35	11	21	58	215	31	10	12	14	133	7	3	5	25	24	21	84	22	94	26	11	133	10	11	5	14	12	71	4	0	14	37	12	11	8	62	39	27	27	12	20	96	4	25	15	39	13	9
25	23	105	131	106	72	18	15	69	58	82	54	14	0	116	21	49	2	37	13	18	43	19	45	17	10	28	7	21	16	32	28	28	15	7	7	37	55	66	65	10	8	77	78	161	46	81	19	3	107
12	6	50	37	66	52	118	1	8	0	18	40	1	1	67	10	27	1	8	6	2	43	25	40	40	32	48	26	33	36	12	10	97	18	17	0	76	182	35	63	0	6	74	70	30	6	53	0	0	147
28	3	21	16	63	39	22	2	8	9	41	19	0	0	18	7	21	15	16	21	9	19	4	31	7	9	28	23	31	24	9	10	25	9	1	7	71	45	37	22	1	12	36	27	19	9	31	2	4	71
32	126	20	43	7	27	157	58	28	21	111	37	41	20	5	28	50	22	85	125	17	22	22	17	240	172	23	50	86	105	58	168	18	55	93	21	89	1	24	11	94	73	22	39	83	25	43	12	25	0
46	11	14	6	22	33	12	6	26	19	19	33	8	0	30	5	10	0	20	112	4	13	7	40	3	31	32	21	31	14	22	14	92	14	16	20	31	30	40	14	8	1	77	14	36	44	9	3	0	13
32	32	33	80	4	19	35	23	2	25	5	10	27	37	81	134	66	24	74	104	153	6	13	100	32	53	55	42	22	31	45	60	59	69	39	12	54	6	4	10	46	216	8	6	43	1	31	203	114	9
7	0	1	1	36	12	1	5	9	10	8	26	41	0	3	0	13	0	2	1	82	24	2	79	2	10	0	1	20	12	22	7	3	8	1	20	10	16	4	7	2	50	18	18	5	16	13	0	3	18
6	16	29	98	20	7	14	0	1	42	10	28	9	0	0	0	0	17	0	0	4	10	10	24	3	1	0	0	24	41	36	222	162	17	48	0	41	68	2	322	0	1	278	150	26	0	10	14	0	130
9	0	12	18	27	43	1	2	8	1	20	17	0	0	21	2	10	2	8	14	0	0	7	35	17	5	24	11	5	11	12	0	65	4	4	10	17	56	18	24	9	4	15	47	8	24	4	5	0	38
0	1	9	16	129	113	5	2	16	0	321	50	0	22	0	100	1	0	2	0	0	0	36	10	32	0	0	0	244	0	129	25	8	1	0	10	1	76	12	104	0	0	74	0	41	57	58	0	0	92
31	14	44	10	23	31	18	7	75	53	33	54	11	0	50	12	28	9	17	38	18	53	21	29	4	5	7	7	18	22	30	19	21	18	25	15	14	16	26	12	0	4	36	18	18	117	18	2	10	11
27	0	25	8	25	33	13	0	14	1	15	12	22	0	3	9	1	1	15	2	3	14	19	17	13	13	39	8	5	21	11	1	8	1	0	0	45	3	16	37	9	8	25	27	8	9	11	0	1	58
52	14	13	5	15	19	9	21	10	1	10	5	20	30	17	31	149	7	15	17	4	8	5	35	7	13	85	19	20	8	8	20	30	9	7	3	17	22	29	41	16	9	65	9	7	5	12	0	22	26
21	0	29	36	36	37	31	9	4	6	14	16	0	33	3	20	47	26	19	4	5	3	23	49	25	64	94	74	18	0	39	8	133	20	128	34	27	39	11	23	0	8	20	14	10	2	11	14	12	53
52	66	37	57	4	1	72	122	4	38	75	21	13	0	24	60	64	95	90	43	11	2	27	18	53	124	19	36	9	44	9	64	8	63	16	2	81	0	15	13	29	62	5	81	8	7	2	5	89	0
19	31	4	4	12	3	11	1	0	6	11	4	8	19	24	2	10	21	8	81	7	2	11	41	3	52	18	10	5	1	33	0	56	0	100	0	10	1	10	648	53	10	30	13	12	35	12	7	10	7
32	16	169	41	50	25	5	1	23	20	29	59	11	24	57	39	61	2	18	14	10	12	3	17	4	32	66	7	57	4	33	0	256	35	0	3	0	12	6	18	14	24	73	39	13	100	134	23	4	22
23	73	22	12	7	7	30	61	8	16	13	11	37	31	41	46	37	18	63	32	42	14	7	37	41	54	118	90	12	22	13	28	3	48	115	0	19	4	4	6	24	70	8	3	27	15	24	32	63	3
8	20	2	11	19	21	15	28	0	16	4	65	14	28	13	25	21	0	39	44	41	1	11	35	7	20	2	20	5	34	21	17	26	10	13	1	10	18	11	3	6	22	14	4	9	12	22	6	11	11
2	3	27	10	10	14	154	0	15	14	8	11	0	0	0	8	0	0	0	0	0	0	0	4	20	4	2	1	3	15	11	0	0	15	3	0	0	7	16	3	5	0	19	62	21	9	18	0	0	10
18	22	38	18	3	0	5	9	494	6	5	0	0	2	0	33	10	0	16	20	6	1	6	6	13	14	19	14	10	19	18	21	156	2	2	20	6	12	1	1	16	265	3	14	6	17	22	0	48	9
11	3	22	11	46	55	16	8	7	12	19	14	2	0	13	11	13	0	5	8	10	6	21	22	16	11	13	8	13	55	18	5	27	9	0	7	13	42	21	18	0	3	24	11	14	38	32	0	0	40
7	25	7	6	2	111	9	0	1	5	9	113	2	3	44	452	50	73	42	39	5	387	0	12	21	308	17	29	66	178	33	100	0	27	19	20	28	2	16	4	71	22	38	64	20	67	0	3	5	1
0	3	12	16	7	8	2	0	0	1	0	3	0	2	3	4	1	3	2	6	8	1	2	18	8	7	37	10	1	8	0	1	38	4	34	0	8	1	0	13	0	7	36	5	6	7	2	7	0	19
8	0	12	7	2	5	0	0	471	2324	8	7	2	0	0	1	0	0	2	0	10	4	1	4	0	9	0	2	0	1	76	0	2	0	0	0	0	0	0	1	0	0	0	4	10	26	0	0	3	3
54	31	51	53	43	57	3	12	111	60	42	41	30	32	38	15	16	130	8	47	9	19	12	14	16	40	23	47	16	4	7	22	35	1	5	5	6	10	19	52	20	27	31	25	8	10	67	8	21	13
5	4	10	7	28	21	3	0	5	6	17	12	0	0	15	6	7	2	4	10	0	2	1	21	21	11	37	24	8	4	18	17	47	16	9	3	26	70	45	25	8	3	19	19	45	7	5	0	6	59
2	5	2	12	26	12	4	1	11	1	23	12	0	0	16	18	5	7	2	5	1	2	3	23	13	0	8	12	0	2	8	0	31	1	2	2	36	39	20	11	0	0	25	3	12	4	18	0	0	28
17	91	4	4	4	13	27	90	6	16	32	17	25	34	12	15	37	12	39	34	25	6	9	0	118	54	61	39	54	45	17	36	2	17	38	5	5	2	15	11	80	34	9	16	7	30	12	0	79	0
10	45	27	13	0	0	15	12	3	18	5	7	0	16	0	0	35	4	83	77	584	13	16	87	39	27	24	39	19	6	14	2	0	54	62	3	30	3	0	3	13	115	9	0	19	3	7	43	8	2
44	53	8	15	2	10	135	27	1	2	12	61	2	2	3	21	36	13	25	26	4	24	6	35	6	13	6	36	30	0	3	11	8	20	39	38	16	2	64	11	25	6	11	6	4	3	9	3	10	8
20	7	8	8	8	10	12	6	2	4	7	4	7	0	27	30	9	18	10	41	3	21	6	8	2	4	211	0	8	10	13	3	0	8	3	0	13	60	5	7	1	10	31	29	0	4	4	0	15	30
47	23	34	22	25	31	5	12	831	316	38	24	0	5	12	12	12	95	18	14	8	59	7	3	4	55	9	7	30	21	12	30	3	1	91	10	15	22	14	2	22	13	24	28	20	26	5	4	9	10
17	12	31	9	34	13	12	13	15	7	22	13	14	0	35	14	9	2	6	16	6	9	44	32	13	10	18	6	26	39	21	4	15	6	8	1	24	24	61	33	1	14	38	30	12	21	7	2	2	52
35	21	24	5	7	1	8	26	31	6	7	7	1	0	8	36	17	13	24	23	9	20	16	7	180	16	7	38	41	23	6	42	29	72	5	7	23	0	17	1	68	43	22	2	10	26	35	25	30	8
12	0	15	0	3	0	0	0	11	13	55	10	89	0	1	0	33	0	8	0	0	0	0	0	0	0	0	0	0	0	1	0	0	41	0	0	43	4	4	0	0	0	13	40	7	0	0	0	0	39
8	9	17	2	131	134	6	0	80	55	18	30	0	0	10	91	11	18	25	30	5	16	12	11	18	5	19	0	7	0	0	0	5	1	0	0	5	60	3	35	21	3	31	12	10	22	3	14	0	17
1	0	6	17	15	19	6	3	0	1	4	7	0	178	1	0	7	5	2	1	0	4	3	15	7	4	9	14	7	4	28	0	0	6	4	5	7	16	10	34	0	1	25	45	15	7	6	1	3	25
106	46	30	12	27	18	5	67	8	7	21	15	75	19	12	31	5	1	19	57	4	8	9	10	2	23	30	11	8	14	9	10	6	4	10	0	20	23	2	6	18	10	87	7	23	10	6	5	44	7
32	5	5	3	2	1	4	14	1	0	3	13	1	12	0	4	66	0	59	5	4	1	4	41	20	5	8	0	42	18	0	0	19	13	35	4	42	0	15	2	6	20	2	21	0	3	16	13	1413	4
1	67	9	0	0	6	1	2	3	6	8	5	9	7	0	3	3	0	1	2	11	0	0	6	7	6	6	19	17	0	8	5	6	43	68	4	14	0	2	3	39	7	2	3	11	0	2	1	0	0
13	21	8	1	65	38	12	26	119	88	27	21	24	12	11	17	5	59	11	17	6	8	16	13	25	25	3	6	11	7	8	18	7	2	16	1	51	37	7	15	15	14	17	14	19	118	13	9	2	28
18	26	5	13	3	46	17	49	1	7	7	4	18	56	4	26	35	12	15	15	71	4	8	29	25	45	11	33	18	37	22	8	18	57	53	5	11	2	4	7	28	150	6	6	41	3	23	29	17	0
11	31	9	7	13	14	69	9	4	5	15	9	0	17	0	18	18	0	52	2	7	15	2	2	8	49	11	3	9	38	20	3	11	5	2	20	18	14	9	11	18	16	22	26	5	13	0	9	9	14
20	1	15	17	24	16	17	0	13	6	9	13	0	0	24	9	14	6	1	8	9	3	11	27	7	5	19	11	10	16	6	1	1	4	7	3	6	17	24	34	6	2	15	23	30	6	16	5	0	35
26	29	5	6	57	3	0	10	4	26	12	10	3	0	1	31	13	0	19	19	4	8	13	32	4	50	9	1	7	13	60	11	2	0	5	78	6	3	7	2	56	60	23	15	7	19	5	12	45	0
2	0	1	0	9	7	97	2	1	0	3	3	0	0	0	0	0	10	10	0	0	0	0	8	3	0	0	5	1	3	4	2	0	0	10	18	13	15	9	12	2	3	14	21	1	3	3	3	0	16
20	58	10	16	4	7	13	216	28	6	23	13	5	3	15	18	28	2	28	8	16	12	13	6	35	24	44	6	30	53	14	22	15	44	13	9	14	3	11	4	27	28	3	7	19	8	39	1	15	5
134	3	37	10	18	15	5	1	2	2	6	6	4	0	12	31	10	0	1	1	1	1	9	17	11	6	26	6	4	1	1	0	28	11	0	1	10	36	2	6	1	0	13	17	2	13	15	0	0	27
2	19	18	31	2	7	5	26	0	3	9	10	0	9	0	35	8	231	2	19	5	32	8	26	15	32	6	29	15	1	7	19	0	24	5	3	23	3	4	5	29	44	4	8	13	5	9	6	28	0
17	25	5	5	28	1	25	27	8	2	2	3	16	3	2	13	27	0	1	5	45	9	10	0	25	6	12	12	46	47	4	7	2	21	8	6	24	0	112	1	32	18	3	7	13	11	40	7	67	0
12	58	29	43	33	9	12	1	6	6	21	12	10	0	7	43	8	4	0	2	2	17	9	29	2	3	14	10	7	51	25	0	58	6	2	11	8	24	21	99	0	3	33	47	54	10	9	3	0	62
13	15	2	44	41	8	0	3	6	0	1	0	0	0	7	1	2	0	15	0	0	0	1	1	11	0	11	0	15	43	30	0	0	8	4	4	0	8	2	8	0	1	138	6	130	3	8	17	0	59
18	19	8	0	1	1	3	19	4	6	3	1	22	0	0	27	6	0	21	36	5	19	14	29	57	23	0	6	13	7	16	37	14	10	40	1	17	1	4	5	35	41	0	3	25	6	24	391	14	0
30	0	4	2	4	11	2	0	0	12	1	1	0	4	3	7	0	3	17	6	4	3	0	6	0	5	2	0	26	0	24	1	17	13	2	11	17	20	2	32	10	49	28	10	2	8	11	9	0	20
11	2	30	35	37	24	1	0	9	7	13	28	19	0	8	16	3	9	59	11	1	3	15	19	1	3	5	6	11	23	30	1	50	0	14	1	7	23	8	30	0	0	14	23	32	27	19	7	1	33
26	33	18	13	32	17	10	6	30	13	23	18	17	16	7	25	13	17	30	55	7	19	52	30	31	7	19	6	11	3	17	1	0	41	9	22	31	14	5	22	18	15	19	7	10	4	26	1	0	6
11	10	19	0	21	9	16	0	8	5	15	10	25	0	0	8	1	0	24	12	1	8	4	22	1	4	15	13	5	1	20	1	21	7	0	6	25	72	40	65	0	12	17	26	12	5	4	2	0	43
92	5	5	1	2	5	8	20	3	1	1	9	45	56	9	19	10	3	3	20	10	13	1	2	0	5	0	5	22	13	39	35	18	0	8	31	2	1	15	3	14	12	21	3	19	142	1	0	11	0
5	3	9	3	27	6	27	0	7	0	19	8	0	0	7	6	12	0	37	3	1	0	3	18	3	24	22	3	0	22	30	1	40	12	27	0	18	21	11	8	0	0	6	32	1	9	0	6	0	41
6	0	9	0	6	2	0	0	1	2	2	1	9	3	1	21	5	36	1	5	0	1	23	9	0	0	10	0	5	0	5	0	2	0	0	11	0	1	7	5	0	6	0	3	0	9	4	0	0	2
0	0	0	0	35	22	0	0	154	0	24	0	24	0	0	3	0	0	0	0	8	91	0	14	89	5	50	0	9	89	0	0	0	0	3	0	0	30	4	0	6	0	0	4	0	2	0	0	0	0
1	10	10	6	9	5	3	0	5	3	9	3	8	2	1	6	4	1	0	29	0	0	1	8	2	0	2	5	9	0	2	1	3	11	0	4	54	4	11	8	4	2	12	20	11	18	3	0	0	16
18	32	12	12	0	1	1	50	2	46	9	4	3	38	15	20	21	5	13	90	48	39	16	78	22	27	1	79	13	5	8	11	0	168	20	21	21	1	9	2	17	41	0	5	9	9	14	30	29	0
19	8	82	4	143	122	8	3	136	88	60	31	34	33	34	12	12	19	11	2	7	58	8	9	1	13	0	4	9	5	8	3	16	2	2	3	11	48	4	24	3	5	36	20	12	65	6	17	1	14
0	0	10	7	4	9	0	1	2	4	8	5	0	0	0	2	4	2	2	5	0	4	0	6	1	0	16	5	1	10	2	0	1	8	0	0	3	18	29	40	8	4	9	8	6	7	0	0	0	20
20	46	9	8	0	0	5	23	2	16	3	2	0	10	5	1	14	52	9	19	60	8	7	35	20	23	12	20	5	5	25	15	0	94	67	0	24	3	4	3	13	34	3	4	8	0	0	38	37	0
10	58	8	17	2	3	22	195	16	5	11	4	17	7	12	11	29	17	15	20	9	1	14	23	30	14	17	16	14	19	14	37	12	33	26	19	71	0	4	6	53	24	5	0	15	8	17	5	8	3
5	13	5	8	4	9	7	43	1	1	10	9	7	1	4	10	16	3	15	16	4	15	8	5	36	4	10	12	18	14	8	26	13	19	6	11	21	1	8	1	36	22	8	10	10	7	26	17	10	2
100	5	112	38	17	12	0	0	8	3	2	111	0	12	2	0	27	0	0	74	0	1	0	33	0	0	9	0	226	0	0	0	4	0	5	5	126	0	1	0	0	1	0	6	0	6	0	7	0	3
32	12	13	38	7	9	67	13	9	8	18	27	5	1	30	14	58	1	7	13	1	6	2	8	126	23	3	9	18	23	2	57	19	2	24	7	9	7	12	7	27	12	16	9	10	6	15	1	4	8
3	26	12	4	2	1	13	4	0	18	2	6	23	0	7	20	19	42	6	49	32	12	10	43	20	8	11	52	3	9	30	88	10	36	30	0	7	5	3	3	7	38	4	7	36	2	25	60	29	0
33	0	4	0	10	5	0	0	0	0	1	32	0	1	0	131	0	0	0	4	9	0	0	1	2	0	0	0	6	0	0	0	7	0	0	3	7	56	0	1	0	0	0	0	52	0	0	1	0	0
6	2	4	25	5	7	349	18	0	0	10	12	7	20	2	22	54	17	106	32	5	30	9	76	0	11	2	0	0	16	11	39	2	8	10	24	6	1	22	3	8	6	19	12	4	3	4	5	8	3
11	29	14	0	4	4	6	32	90	5	4	3	25	17	3	2	6	3	10	7	5	2	0	4	30	15	14	40	17	14	14	6	61	64	0	0	24	1	4	2	23	21	17	6	3	0	54	13	21	5
3	3	10	7	24	10	1	19	12	8	9	32	13	0	37	6	0	15	4	3	3	9	433	61	0	9	15	0	2	3	5	0	2	0	21	4	11	37	9	41	1	10	12	22	4	8	0	0	0	47
32	52	0	9	9	9	2	12	12	5	6	82	1	37	2	30	33	18	24	14	33	16	4	33	0	21	2	3	140	0	8	1	5	29	11	23	24	76	23	4	2	9	9	2	0	13	0	4	5	0
4	9	5	7	12	10	8	17	23	15	5	14	0	8	2	8	2	0	4	17	2	13	4	10	66	84	27	28	13	8	11	0	13	11	15	9	10	13	2	0	19	1	10	8	1	12	3	0	5	2
1	0	13	0	5	5	0	0	3	0	0	0	0	0	0	0	4	0	0	0	0	0	2	0	0	0	0	0	3	10	0	77	0	0	0	0	2	4	4	3	0	0	6	3	8	0	0	0	0	7
18	3	5	6	67	48	3	3	18	16	16	9	0	12	6	0	24	4	0	0	0	0	8	1	0	1	7	18	23	7	5	0	14	0	0	3	8	19	2	2	3	2	12	18	10	67	2	8	0	7
5	47	7	0	3	2	12	43	6	7	3	5	0	60	0	20	27	5	11	6	21	7	14	3	18	28	7	8	23	1	5	0	11	0	4	0	11	0	3	15	19	37	1	17	5	6	0	4	107	0
47	7	107	7	70	61	1	2	93	8	23	26	48	33	6	69	2	4	10	5	4	13	0	5	2	0	0	7	14	2	0	9	8	2	0	8	5	16	5	2	0	1	20	27	29	37	0	0	0	8
22	0	3	0	15	13	14	0	3	2	6	3	0	0	13	18	7	0	0	0	0	6	0	15	1	0	8	0	0	8	18	0	45	0	0	0	14	16	6	9	0	0	9	41	18	1	0	0	0	12
42	19	15	48	20	15	15	0	10	3	36	13	0	0	1	12	24	9	5	11	7	10	4	20	10	2	3	0	9	5	11	30	26	0	5	5	4	10	27	95	12	5	31	73	43	7	35	10	13	44
28	126	2	1	6	1	0	2	7	5	16	2	0	0	0	10	19	16	32	25	0	2	13	3	0	89	0	12	15	19	0	25	0	65	20	55	16	0	0	1	16	25	0	13	3	2	3	11	0	0
15	21	30	10	58	44	10	1	17	30	25	23	27	13	6	22	20	10	7	8	12	24	10	8	2	4	29	17	11	11	42	0	0	2	0	2	16	6	9	30	7	2	6	4	5	7	2	17	0	26
24	8	33	8	60	23	2	16	86	31	16	9	17	20	17	0	5	27	25	6	2	13	5	0	0	4	1	1	0	4	7	0	0	0	6	1	12	8	0	6	2	5	26	22	3	32	0	0	0	1
10	4	30	7	43	38	6	0	13	10	18	14	0	3	4	1	6	2	6	4	5	11	1	14	0	2	15	6	2	4	17	14	4	5	0	4	2	12	16	10	1	7	12	12	5	17	0	1	0	6
8	1	6	7	10	14	7	2	1	1	7	4	0	0	13	1	3	1	15	0	2	8	11	4	0	2	12	0	12	1	5	0	10	2	1	0	6	19	10	16	0	2	7	9	11	9	0	0	0	16
3	43	0	0	0	0	0	1	2	4	5	1	1	0	0	0	25	1	2	12	1	0	6	0	0	0	1	9	0	24	16	57	0	0	248	0	13	1	0	8	2	9	1	0	1	1	0	1	2	0
1	0	6	1	8	4	0	0	7	3	10	4	0	0	14	1	6	0	6	0	1	0	2	3	3	1	4	6	4	0	0	5	12	1	8	7	6	12	21	6	4	3	4	14	13	83	2	0	0	17
0	1	1	4	8	5	0	0	0	8	11	2	0	0	7	1	0	0	5	5	0	0	5	2	0	0	9	1	0	1	6	21	0	2	0	0	4	10	13	4	0	0	6	17	0	5	3	0	0	12
47	8	17	1	0	6	4	23	4	0	4	9	24	5	7	4	8	0	4	5	4	0	0	6	3	12	23	0	3	8	1	5	2	6	10	5	4	7	13	11	16	9	66	8	7	12	4	1	22	28
8	0	2	2	4	8	0	0	4	4	3	3	0	0	0	0	1	0	2	0	6	0	0	16	2	2	0	1	13	0	0	0	0	0	8	2	12	22	1	7	1	2	29	18	3	4	0	0	0	9
4	27	7	21	1	0	0	33	2	4	4	2	5	0	1	2	2	0	27	56	10	9	4	17	2	12	20	14	36	9	0	22	5	45	19	0	9	0	0	2	12	9	1	6	0	0	15	2	1	0
3	15	0	0	3	3	15	27	2	1	9	7	0	0	8	21	18	4	1	7	1	0	9	5	10	46	7	8	24	8	6	6	0	13	8	2	7	0	5	3	11	2	0	1	1	9	17	0	205	0
15	3	3	10	80	46	1	2	25	13	20	19	21	0	44	19	27	70	7	2	8	6	5	16	3	12	1	2	12	1	8	0	15	2	11	0	10	53	11	20	3	0	12	16	13	27	3	27	0	6
0	15	2	14	1	19	31	25	0	8	5	3	6	0	2	3	15	26	4	70	4	4	33	0	2	5	28	8	0	1	17	24	0	7	43	0	11	0	12	0	35	6	0	0	18	2	0	6	10	0
3	11	15	4	4	24	7	1	1	30	7	5	0	0	1	8	19	24	9	20	3	6	0	5	4	112	11	53	12	21	0	75	13	3	13	0	4	0	4	2	23	7	5	7	9	0	14	12	1	1
0	0	0	0	27	11	0	1	11	0	0	227	0	1	0	0	0	0	0	0	0	0	42	37	0	0	0	391	0	1	198	0	82	68	0	0	3	160	20	49	0	0	0	0	2	1	4	0	0	10
16	17	35	14	46	61	0	10	24	18	16	24	4	47	15	3	22	0	22	0	5	23	0	4	0	3	13	5	10	7	22	0	0	1	1	0	0	6	5	13	5	4	15	1	3	3	19	5	0	15
3	16	1	0	1	0	9	26	0	2	0	1	0	0	0	0	8	18	3	18	30	1	1	12	24	36	8	2	5	1	0	18	22	64	24	0	1	0	0	6	10	32	14	1	7	1	0	0	24	0
20	0	16	22	15	24	3	0	10	8	14	8	0	0	19	6	5	32	13	2	12	14	8	7	5	1	20	1	8	0	8	5	8	1	1	1	18	13	11	11	3	2	12	15	26	9	6	15	1	11
3	128	0	0	2	10	5	9	2	1	1	6	2	0	2	0	15	0	7	1	1	1	1	2	6	12	3	6	2	0	1	1	0	3	14	0	1	0	4	3	7	12	8	10	2	1	5	2	7	4
7	0	24	52	36	33	7	2	11	12	16	15	67	30	9	14	0	7	12	2	6	19	4	2	5	4	3	14	7	0	1	0	1	3	3	4	7	15	17	1	4	5	16	17	11	8	9	0	0	18
0	7	0	1	0	0	0	4	0	2	6	0	0	0	2	0	0	5	0	2	0	0	0	0	0	0	4	0	0	0	0	5	0	0	11	10	0	0	6	0	9	2	0	9	1	2	0	0	2	1
0	17	0	4	1	1	5	6	0	2	6	0	0	50	0	0	52	0	24	42	13	9	3	29	0	26	0	27	0	0	9	0	13	8	14	0	0	0	1	1	8	27	4	1	12	1	0	0	14	0
12	15	10	23	1	5	11	6	0	1	1	0	0	1	5	7	0	19	1	12	12	11	1	1	18	21	3	6	0	3	2	3	0	15	2	10	1	0	0	3	6	13	9	2	5	3	5	18	7	2
2	0	2	1	0	0	87	0	0	0	2	1	0	0	0	4	0	0	2	0	0	1	3	3	0	0	8	6	0	0	4	0	0	1	0	5	1	7	6	1	0	2	3	0	0	0	6	0	0	2
7	0	15	12	3	8	4	0	19	8	7	20	5	0	18	0	0	0	5	40	10	0	1	0	0	0	0	0	0	4	11	0	7	0	0	0	1	8	17	7	7	0	13	3	14	25	0	0	2	14
2	7	7	15	0	1	10	28	11	2	14	6	3	0	1	14	29	32	6	4	7	18	4	3	31	2	6	24	22	8	8	8	23	18	0	7	4	0	1	0	75	23	3	0	1	6	4	3	8	0
2	0	2	1	12	9	0	0	4	5	11	0	0	1	18	12	4	3	0	0	0	0	6	5	0	1	5	5	6	5	4	0	5	0	0	0	8	18	3	0	0	3	8	4	1	6	3	0	0	0
2	0	1	3	2	1	0	0	1	0	0	1	0	24	0	0	6	0	0	1	1	0	1	4	0	11	27	17	1	0	7	0	0	12	0	0	1	2	0	1	4	0	0	8	1	0	0	0	15	4
31	1	12	11	50	42	0	33	31	4	8	22	48	0	7	5	19	1	6	2	0	4	10	4	0	12	3	9	2	0	7	0	6	1	0	0	11	33	0	10	4	2	35	4	17	180	4	5	0	7
20	0	6	3	42	0	5	8	1	1	0	0	3	20	0	24	5	0	0	0	960	4	0	0	0	0	0	0	37	0	0	0	0	6	11	0	24	0	3	0	3	0	8	0	5	15	1	22	0	0
0	0	0	14	22	0	0	0	0	0	4	24	97	1	0	0	7	0	0	0	0	0	0	0	0	0	0	11	0	2	168	0	0	0	0	0	25	39	0	0	0	0	0	0	1	0	0	0	0	0
1	12	11	3	2	5	7	54	3	0	5	9	0	0	0	9	5	106	6	1	4	0	18	1	12	6	6	10	27	43	2	27	0	2	34	8	27	5	4	0	15	3	0	1	14	2	13	24	20	0
0	3	12	4	11	27	2	16	6	17	8	7	0	33	10	4	1	6	1	0	2	0	0	9	0	0	0	0	2	0	4	15	9	0	0	1	4	4	4	8	0	3	6	10	3	23	0	0	0	6
4	10	9	12	15	12	2	5	0	3	5	0	0	0	4	17	0	2	39	0	1	3	1	9	0	11	1	4	1	5	0	0	0	6	3	0	1	6	8	13	0	1	5	3	0	3	2	7	0	7
6	2	5	1	5	12	50	2	3	2	3	5	0	0	4	8	0	0	2	0	2	5	3	7	2	1	5	8	3	0	5	0	8	0	4	3	3	20	2	3	0	0	2	9	16	2	0	0	0	19
7	0	9	7	17	8	0	0	8	4	5	7	19	1	6	1	12	0	2	7	0	1	20	13	1	4	11	11	1	4	2	19	0	0	0	0	9	6	21	14	0	3	9	12	10	11	6	4	0	16
6	8	12	21	16	12	2	0	11	5	11	9	53	0	0	3	12	0	6	2	0	10	5	13	0	1	0	10	5	0	6	2	3	0	8	0	7	36	3	7	6	1	12	3	11	14	3	1	0	6
1	0	1	0	4	4	1	0	0	1	3	0	0	1	2	0	0	3	8	0	0	0	0	3	0	0	0	0	6	0	2	0	7	13	3	0	7	8	4	6	4	5	9	28	2	4	0	6	0	33
6	2	5	1	0	0	5	3	0	0	1	1	0	0	14	0	2	0	4	8	0	0	2	20	1	1	17	1	2	1	0	10	18	4	2	0	4	6	3	3	2	5	7	0	2	1	2	0	0	2
0	0	0	3	0	0	0	0	0	0	0	0	0	0	0	0	0	1	0	0	0	0	0	0	0	0	0	1	0	0	0	0	0	0	0	0	0	0	0	0	0	0	0	0	1	0	0	0	0	1
0	0	0	8	0	0	0	4	0	0	8	1	0	0	13	3	0	0	2	0	0	0	4	4	6	0	6	0	3	15	2	0	4	5	18	2	0	7	1	1	0	0	8	23	1	0	0	1	0	22
21	24	5	0	47	1	0	6	0	2	0	0	3	0	0	8	0	0	3	0	694	0	1	1	2	0	0	0	15	0	3	10	0	22	0	0	0	0	26	5	4	3	5	4	0	8	0	3	1	0
7	0	30	22	39	55	0	2	44	31	13	5	10	2	3	3	0	4	2	8	2	6	0	6	0	3	0	0	4	2	4	10	2	0	2	1	8	18	7	2	0	5	7	11	11	7	0	4	1	6
2	4	6	0	0	4	3	5	0	2	1	5	0	0	4	9	1	4	1	3	0	0	0	1	6	6	9	10	4	2	10	0	0	2	9	4	3	1	4	9	13	9	3	13	3	8	4	0	6	5
9	0	4	2	10	8	1	1	29	18	9	17	10	0	3	5	1	2	5	0	2	11	1	5	0	1	2	1	0	0	0	0	22	1	5	3	8	24	4	6	3	3	4	3	9	7	2	2	0	6
0	2	6	4	6	9	1	0	0	0	2	3	0	0	0	0	0	0	1	0	10	10	5	12	0	0	0	0	3	0	2	0	7	0	0	0	5	13	0	0	2	0	7	4	0	27	8	0	0	4
1	11	1	3	1	2	0	0	0	0	0	0	0	40	0	1	48	10	3	14	6	1	0	7	9	9	4	0	7	0	0	0	0	24	5	0	3	0	0	0	2	50	6	7	7	2	0	45	0	0
7	16	0	0	5	0	16	15	1	2	2	0	6	0	0	16	10	1	7	6	12	1	1	2	120	11	0	4	22	27	0	5	0	0	0	0	2	0	0	3	12	9	2	6	0	0	3	0	2	0
1	12	11	0	3	32	0	0	3	0	2	2	0	1	15	0	6	0	9	5	0	0	9	2	3	17	3	4	2	0	0	0	28	0	13	0	3	1	0	0	17	5	1	5	0	7	7	9	0	2
2	6	3	6	1	6	3	0	5	1	3	2	0	0	10	5	4	0	22	4	0	0	2	2	7	38	37	27	7	7	1	2	10	8	0	0	0	0	3	0	0	7	0	6	4	16	8	10	0	0
2	0	0	0	0	0	0	0	0	0	0	0	0	0	0	0	0	0	0	0	0	0	0	0	5	1	0	0	2	0	0	0	0	0	0	0	0	0	0	0	0	0	0	0	0	0	0	0	0	0
13	0	19	5	45	21	0	2	69	40	5	9	0	18	6	4	2	3	1	14	6	28	9	13	2	1	6	5	1	2	5	9	0	5	0	10	1	31	2	6	4	0	3	5	1	16	12	0	0	1
0	0	0	0	46	19	4	0	6	0	101	18	0	0	0	14	1	0	2	0	0	6	20	7	0	0	0	0	0	0	49	11	5	0	0	0	0	53	6	64	1	0	1	0	12	39	31	0	0	0
3	3	4	5	1	1	7	80	4	0	12	4	0	0	6	4	22	0	5	6	6	8	6	2	12	5	14	6	6	5	1	0	1	2	0	18	16	1	5	0	53	10	7	5	17	0	0	3	7	0
18	0	13	1	4	5	0	0	2	20	1	0	0	0	0	0	0	0	0	0	0	4	0	0	0	0	0	0	0	0	0	0	15	0	0	0	0	0	0	0	0	0	11	0	2	0	0	0	0	0
13	0	26	8	17	5	24	0	28	9	18	6	4	0	4	15	0	0	0	3	1	13	8	4	0	5	1	3	5	0	13	0	5	0	0	23	7	18	6	12	2	0	6	1	4	2	1	0	0	6
9	32	7	11	1	0	10	24	0	5	3	6	0	0	5	16	0	0	9	28	3	3	2	20	20	5	12	22	6	15	2	32	9	19	19	0	13	0	5	2	9	19	4	0	8	7	0	3	2	1
3	29	20	2	0	1	1	13	0	0	4	1	20	18	1	2	1	2	33	15	9	2	4	19	9	17	24	4	10	8	0	0	0	67	26	0	3	1	1	5	12	41	0	7	2	6	0	7	0	0
0	1	9	0	0	2	0	0	0	1	6	0	0	0	0	0	0	0	0	1	0	0	0	0	28	2	0	0	0	0	0	1	0	0	0	0	0	0	0	1	78	0	0	6	0	2	59	0	0	0
0	0	0	0	0	0	0	0	0	0	0	0	0	0	0	0	0	0	0	0	0	0	0	0	0	0	0	0	0	0	0	0	0	0	0	0	0	0	0	0	0	0	0	0	0	0	0	0	0	0
5	11	16	11	6	3	0	0	32	24	8	13	1	0	0	1	7	0	5	6	36	51	2	9	2	2	1	1	5	5	0	0	0	1	0	1	5	12	7	5	2	3	3	18	9	42	10	2	5	2
7	11	12	1	7	2	2	21	1	0	3	1	19	0	3	34	4	0	17	2	0	0	0	5	0	0	12	0	7	10	5	10	5	10	6	0	16	28	5	1	8	7	94	14	1	11	8	1	19	10
0	8	2	4	0	2	7	172	1	7	8	0	0	22	0	10	8	7	10	5	17	0	11	0	15	16	0	11	20	13	6	13	1	5	10	3	10	0	6	1	1	10	4	0	7	1	0	0	73	0
5	0	5	6	7	8	15	0	5	6	7	7	0	0	18	1	21	3	5	0	1	12	2	9	0	1	1	1	3	0	13	3	11	2	0	3	8	4	2	13	3	2	8	14	19	2	1	0	0	19
2	1	1	1	4	3	0	0	3	1	1	4	4	0	0	0	0	2	0	8	0	0	0	8	0	5	4	7	5	0	8	0	0	0	0	0	0	0	5	3	2	1	10	1	0	1	0	0	0	6
2	17	11	7	0	0	1	7	1	6	5	2	2	0	1	4	10	19	12	10	11	4	4	24	7	4	2	1	7	3	12	35	0	22	8	1	7	0	3	2	8	8	0	8	6	8	19	18	8	0
0	2	6	9	13	12	3	10	1	1	3	3	0	0	16	1	0	0	8	0	5	13	0	3	0	2	2	3	1	2	12	0	0	2	0	0	2	12	1	5	2	0	6	10	2	7	1	4	0	18
3	6	6	0	4	9	0	0	1	1	2	11	0	0	0	0	0	0	0	0	0	0	5	3	4	2	5	2	0	7	12	0	9	10	0	2	8	1	2	2	14	4	1	18	3	0	11	0	3	6
1	0	0	0	7	6	0	0	1	3	4	0	0	0	4	0	0	0	5	0	0	0	0	8	6	0	0	0	0	0	2	3	0	0	0	0	1	1	1	4	3	0	17	2	0	3	0	7	0	12
17	0	2	3	3	5	0	0	0	0	4	1	0	0	0	11	0	1	3	0	0	2	0	1	0	0	1	0	0	0	0	0	0	13	14	0	2	6	5	36	1	7	11	9	1	2	0	0	0	14
6	8	10	1	2	1	3	0	0	0	648	10	0	31	0	5	6	0	14	3	0	1	0	1	1	4	2	1	21	79	0	0	14	7	0	0	56	0	1	0	12	11	0	0	1	1	12	2	1	0
3	9	2	0	4	4	0	0	5	2	4	4	0	0	0	0	5	0	0	0	16	3	2	32	4	0	8	4	7	1	0	0	4	0	4	4	4	6	52	5	11	0	8	6	3	3	13	0	0	7
0	13	0	1	0	2	5	3	1	0	0	6	34	16	14	0	6	0	0	7	0	1	66	1	1	2	0	3	7	28	0	0	2	0	11	1	94	0	4	0	10	28	5	0	6	0	0	0	77	0
0	3	3	0	1	1	0	4	2	0	0	3	0	0	3	0	0	3	7	14	1	6	0	6	4	2	1	0	1	0	17	0	4	0	1	0	2	8	2	0	2	8	2	5	11	10	19	4	13	5
1	8	4	7	2	10	11	0	2	4	3	2	0	24	5	2	0	0	0	5	0	5	4	2	5	50	6	3	0	13	4	0	20	3	0	0	8	0	2	1	4	4	7	0	11	3	0	4	5	2
5	9	5	3	7	7	6	5	19	16	6	15	35	0	52	6	5	1	0	0	0	8	6	12	0	7	6	0	104	21	0	0	0	2	2	22	0	10	15	12	0	11	13	0	1	3	1	5	3	6
0	0	2	0	7	3	0	0	0	1	1	0	0	0	0	13	0	0	1	0	0	0	1	2	0	0	15	0	0	0	0	0	0	3	8	11	1	6	10	1	0	0	3	8	0	6	3	0	0	7
10	44	2	5	1	10	4	0	1	9	1	1	0	0	0	8	0	6	0	16	2	13	5	6	0	17	0	3	8	0	2	0	0	3	0	7	9	1	6	4	34	27	6	3	0	4	0	28	4	2
22	0	0	2	1	1	0	1	0	0	1	0	0	4	0	0	1	1	0	3	1	6	4	7	0	0	11	0	2	1	2	0	9	0	0	0	9	4	0	5	1	3	31	0	4	0	0	12	0	0
1	0	1	3	1	2	0	32	2	0	2	6	0	0	0	0	0	4	1	7	2	0	0	1	0	2	18	0	0	1	2	0	4	0	0	0	9	13	4	2	0	0	10	3	2	5	0	1	0	1
1	1	3	0	7	4	1	0	5	6	2	3	0	0	3	0	0	0	0	1	0	3	1	1	0	0	2	1	3	7	10	0	0	1	0	0	3	7	23	9	1	3	0	4	2	20	3	1	0	5
5	0	7	4	9	4	0	0	2	0	3	3	0	0	0	18	6	0	10	3	0	1	2	1	5	1	0	6	0	3	18	0	10	0	0	0	1	4	3	2	0	6	5	8	0	29	5	1	0	14
12	7	26	111	36	12	6	0	8	2	6	7	0	13	11	0	9	0	3	2	3	10	0	4	0	1	3	2	3	0	0	31	0	0	2	0	0	9	0	2	0	2	17	8	0	9	3	5	0	10
6	3	16	7	2	7	0	10	7	3	8	13	6	0	4	1	15	2	18	1	0	0	1	2	0	4	2	1	0	16	1	1	0	0	0	0	0	8	3	2	1	0	5	0	5	11	1	0	5	19
1	2	5	5	3	12	2	4	7	0	8	4	0	0	5	5	3	0	8	1	2	1	3	3	1	2	6	2	7	21	8	0	1	2	0	0	2	12	9	18	3	0	7	5	2	2	9	0	0	5
3	0	9	1	3	1	3	0	2	0	5	1	0	0	2	3	1	14	1	1	2	0	2	10	5	0	0	11	14	0	0	0	0	3	1	11	0	2	3	0	0	1	3	4	0	6	9	3	0	0
92	1	6	0	4	0	0	7	1	1	3	2	0	0	0	0	12	22	0	6	0	5	4	0	1	0	0	0	17	0	2	0	12	3	0	2	0	5	2	14	0	2	12	2	1	25	0	2	9	1
2	0	4	0	9	5	0	3	0	0	1	1	12	0	0	11	14	0	1	4	0	0	0	1	0	1	1	2	9	0	0	0	0	3	0	1	1	4	3	5	5	0	1	4	3	8	0	0	0	3
8	2	0	9	6	2	1	1	11	12	6	3	0	0	0	3	0	0	3	3	0	3	4	3	0	4	5	0	1	3	0	0	4	13	0	0	8	4	0	0	27	8	1	5	0	12	0	0	0	1
0	0	1	0	3	2	0	1	0	0	0	2	0	0	0	24	0	0	1	0	2	0	4	30	0	0	25	6	7	0	9	147	15	0	35	0	1	0	1	0	1	2	0	4	3	5	0	0	16	0
0	0	0	0	11	15	2	2	1	0	0	0	0	0	0	3	0	0	0	0	0	2	0	0	0	4	0	0	0	0	1	0	0	0	5	0	0	0	0	0	6	0	0	0	0	2	3	0	0	2
1	2	4	3	2	2	47	0	0	1	0	4	0	0	0	15	0	0	1	0	0	0	0	4	0	8	0	3	0	0	2	2	0	3	0	0	0	11	8	5	5	2	8	7	2	2	0	0	0	4
0	0	0	0	4	0	0	0	0	0	0	0	0	0	0	0	0	0	0	0	0	0	0	0	0	0	0	0	0	0	0	0	0	0	0	0	0	0	0	0	0	0	0	0	0	0	0	0	0	0
8	0	35	25	16	11	0	0	14	6	10	13	6	0	0	8	1	0	0	2	11	10	4	3	0	0	3	1	0	7	0	0	3	1	0	0	0	4	1	7	0	4	3	3	19	2	3	3	0	12
1	0	23	0	0	4	0	0	0	0	0	0	0	0	0	0	0	0	1	8	0	0	1	0	10	2	7	3	6	0	11	0	26	3	0	6	2	4	1	0	0	0	5	0	0	0	8	2	0	0
3	4	2	0	1	7	4	4	3	4	3	6	0	0	1	5	2	11	0	11	0	0	0	1	0	4	1	0	2	2	1	2	0	0	6	0	2	3	13	4	4	5	9	8	0	0	1	8	12	1
6	5	5	0	0	1	0	9	0	1	0	0	0	0	0	0	2	0	6	8	2	30	26	0	1	4	11	0	1	0	10	4	1	0	0	0	7	0	0	1	2	14	0	0	8	0	0	2	28	0
0	0	1	13	1	0	2	0	0	1	18	6	0	6	17	23	0	3	2	0	0	0	0	2	0	1	0	5	3	11	0	1	0	9	1	4	0	5	3	16	3	2	14	8	43	1	5	1	0	17
3	11	0	0	0	1	1	0	3	3	2	2	0	0	4	16	2	0	3	3	1	2	0	0	13	5	0	0	1	16	1	10	0	14	0	0	19	0	15	0	0	6	4	5	0	0	0	31	1	1
0	1	0	0	2	0	0	6	0	0	1	2	20	0	3	0	13	0	0	0	0	0	0	13	10	4	3	0	7	6	28	2	4	4	3	0	1	0	2	0	0	0	0	4	0	0	2	0	0	9
8	3	12	0	28	20	1	0	12	9	6	9	43	0	13	0	1	0	1	1	3	16	1	4	4	3	3	12	6	6	2	17	7	0	3	1	4	13	6	11	1	2	7	6	5	10	0	0	0	8
0	0	10	0	4	19	1	0	0	0	2	5	16	0	36	5	0	0	0	0	2	3	0	2	9	4	16	19	0	0	0	0	21	0	16	19	2	0	7	1	2	1	1	3	0	5	0	0	0	6
12	8	7	3	5	3	3	1	28	3	1	8	4	0	0	3	1	0	6	5	0	1	0	9	1	1	2	0	3	15	3	0	8	2	2	0	2	10	21	1	0	3	15	1	2	18	12	0	2	3
7	0	3	7	5	7	0	5	1	0	1	0	0	0	0	2	0	0	1	0	0	0	0	0	4	0	0	0	7	0	0	0	0	0	0	0	0	0	0	2	0	3	1	4	5	12	0	0	0	2
32	0	0	0	0	1	0	0	0	0	2	1	0	0	0	0	0	0	0	0	0	0	0	0	0	0	0	0	0	0	0	0	1	0	0	0	0	19	0	0	0	0	34	13	176	220	0	0	0	0
0	0	12	3	2	5	0	0	0	0	0	1	0	0	0	0	0	0	2	0	3	2	6	13	5	7	22	6	0	1	10	0	15	3	14	4	0	4	0	1	0	1	4	1	0	0	5	0	0	0
0	0	0	0	0	0	0	0	0	0	0	0	0	0	0	0	0	0	0	0	0	0	0	1	0	0	0	0	0	0	0	0	2	0	0	0	0	0	0	0	0	0	0	0	0	0	0	0	6	0
1	12	2	6	1	5	0	1	0	1	0	2	0	0	7	18	14	20	4	14	10	1	8	7	0	3	3	0	0	1	5	0	0	33	7	0	0	0	0	4	11	23	1	0	5	0	0	6	16	0
0	3	3	9	0	2	1	0	0	3	3	2	0	1	0	0	1	48	13	16	10	4	0	9	4	4	9	3	0	23	2	77	0	12	16	0	5	0	0	6	3	4	1	5	9	4	3	25	1	0
0	1	4	2	4	6	0	0	2	3	5	72	0	0	15	2	0	1	5	2	7	0	0	4	0	4	0	0	13	0	12	0	0	0	1	2	1	13	1	8	9	2	2	4	0	8	0	0	0	1
0	0	2	2	3	0	6	1	0	0	1	1	0	0	0	3	0	0	6	0	0	0	0	3	9	0	0	0	0	0	0	0	2	0	11	0	0	0	0	0	0	0	10	6	0	5	0	0	0	0
2	1	5	0	2	6	3	2	2	0	5	10	0	3	1	0	4	0	86	0	0	0	17	15	1	0	0	0	0	0	0	0	0	0	11	7	0	4	6	11	1	0	1	4	7	4	6	0	0	10
4	1	6	2	2	3	0	5	0	0	2	2	0	13	0	0	5	6	0	0	6	5	2	0	1	4	3	12	15	2	2	0	2	1	0	0	6	3	0	0	0	0	11	0	0	0	0	6	1	1
4	1	9	12	9	8	2	0	37	28	10	20	7	0	12	1	0	10	8	4	2	14	9	4	0	1	0	2	9	0	5	0	0	0	0	0	2	5	10	50	1	0	7	5	0	0	1	0	0	2
8	0	7	18	3	2	1	1	1	0	5	1	5	0	5	9	0	3	9	0	1	2	0	2	7	2	0	1	1	2	0	2	0	1	0	0	4	9	4	3	2	0	5	5	81	4	0	0	0	20
3	11	1	7	0	1	0	4	0	4	3	1	26	0	0	21	3	0	7	0	0	2	0	0	0	8	0	0	0	0	6	0	9	8	10	0	22	0	4	3	3	3	0	2	0	1	3	1	0	0
8	6	4	1	2	2	4	0	2	3	4	6	0	0	3	3	3	4	2	10	0	1	0	1	0	4	5	0	5	0	2	0	1	5	1	1	2	2	1	1	3	0	0	8	0	2	4	3	8	0
6	1	12	16	10	6	6	1	1	4	4	12	54	0	5	0	0	5	5	0	0	4	43	6	1	0	1	4	2	6	6	0	0	0	0	4	1	7	7	15	2	2	2	2	0	0	0	0	0	5
0	0	0	2	5	3	32	0	1	1	0	2	11	0	0	0	0	0	0	0	5	0	2	0	1	1	3	1	3	0	1	0	0	0	0	0	0	2	0	5	0	11	3	3	0	0	0	6	0	4
2	0	0	0	0	0	0	0	0	2	0	0	0	0	0	2	0	0	0	9	0	3	0	3	0	23	0	0	0	0	0	0	0	0	0	0	0	0	0	0	13	8	0	0	0	0	0	0	0	0
0	0	8	10	15	7	0	0	1	0	2	5	0	0	5	1	0	0	0	0	0	0	7	2	0	3	6	0	1	0	4	0	11	0	0	0	0	15	0	5	1	5	9	8	1	33	0	6	0	6
0	0	0	0	12	42	0	0	0	0	60	3	0	0	0	2	0	0	0	0	0	0	0	0	0	0	0	0	69	0	0	0	37	0	0	0	0	2	0	0	0	0	20	0	22	1	0	0	0	29
6	6	17	0	9	5	0	6	3	1	13	19	1	0	43	6	0	1	18	4	13	5	60	4	0	3	1	0	8	0	1	0	12	0	0	2	0	2	0	12	10	6	9	9	2	0	5	0	0	6
5	8	0	11	0	0	0	6	0	16	1	5	0	0	0	0	24	0	5	13	5	31	0	9	0	5	0	25	6	41	2	6	0	10	1	0	16	0	6	0	12	4	0	9	10	3	0	0	6	0
0	6	1	1	0	0	7	2	2	0	5	0	0	0	0	0	5	5	4	3	1	5	1	8	2	1	0	0	3	0	4	0	0	0	0	0	4	0	1	5	5	2	0	0	0	0	3	3	18	0
0	0	0	0	0	0	0	0	0	0	0	0	0	0	0	0	0	0	0	0	0	0	0	0	0	0	1	0	0	0	0	0	0	0	0	0	0	0	0	0	0	0	0	0	0	0	0	0	0	0
0	6	0	2	0	0	5	0	0	0	1	4	0	1	0	0	12	0	0	0	0	0	0	0	0	5	0	0	247	7	12	0	4	2	2	0	2	0	0	0	0	1	1	1	0	0	7	1	0	3
0	0	0	0	4	9	0	0	9	20	0	0	0	0	0	0	0	0	0	0	0	0	0	2	0	0	0	0	0	0	0	0	0	0	0	0	0	8	0	0	0	0	0	0	0	0	0	0	0	0
2	8	0	7	0	0	0	3	0	1	5	3	0	0	0	0	2	0	4	4	0	0	0	0	0	1	0	12	0	0	1	0	1	13	0	0	12	0	0	0	2	21	5	0	3	0	0	0	0	0
3	3	8	5	9	5	0	0	7	3	3	16	8	0	4	2	1	0	4	9	6	2	6	4	2	0	0	1	2	0	2	0	8	0	1	0	0	1	0	3	0	2	2	7	5	0	0	17	4	7
2	4	0	7	2	0	17	0	0	1	2	0	0	0	6	0	0	0	0	0	0	8	8	4	0	0	2	0	0	1	34	0	0	7	0	0	1	4	2	1	0	0	1	2	0	6	0	0	0	0
4	0	2	0	2	9	4	0	1	1	3	2	0	0	6	4	1	0	0	4	1	1	5	2	1	1	1	1	1	1	0	2	0	2	0	0	3	7	2	2	0	0	3	4	1	1	2	0	0	5
3	0	2	4	5	1	0	0	0	3	4	0	0	14	0	0	0	0	0	0	0	0	1	0	0	1	0	0	0	0	0	0	0	0	0	0	0	6	1	1	0	2	6	4	0	0	0	3	0	0
0	0	0	0	0	3	1	2	0	0	2	0	0	224	1	0	2	0	1	0	0	0	0	1	1	0	0	0	0	0	3	1	3	0	0	0	1	1	0	12	0	1	6	2	0	2	0	0	0	1
0	0	0	0	0	0	0	0	6	0	0	0	0	0	0	0	0	0	0	0	0	0	0	0	0	0	0	0	0	0	0	0	0	0	0	0	0	0	0	0	0	0	0	0	0	1	0	0	0	0
3	53	0	0	0	1	26	5	0	1	7	2	0	1	3	2	2	0	0	0	0	0	1	4	21	8	0	14	5	14	10	6	18	2	0	0	6	0	0	0	6	3	9	2	0	1	0	0	0	0
3	0	2	8	4	12	0	1	1	2	2	4	0	0	1	0	0	0	7	0	0	10	90	9	0	0	8	0	0	0	0	0	0	0	3	0	1	7	12	8	3	6	2	4	5	7	0	0	0	9
0	0	0	0	0	0	0	0	0	0	0	0	0	0	0	0	0	0	0	0	0	0	0	0	0	0	0	0	0	0	0	0	0	0	0	0	0	0	0	0	0	0	0	0	0	0	0	0	0	0
0	0	14	0	2	0	0	0	1	0	0	2	0	0	0	0	0	0	0	0	0	18	0	0	0	0	0	0	0	0	0	0	0	0	0	0	2	0	0	0	0	0	0	6	0	0	0	0	17	0
5	0	2	17	0	0	2	3	0	0	0	0	0	0	0	1	0	0	7	8	11	5	0	1	0	6	11	1	0	0	3	7	0	34	16	0	10	0	0	4	9	13	0	3	0	1	3	48	1	0
4	0	1	7	10	6	3	0	6	7	0	0	40	13	22	0	0	0	2	7	4	2	1	0	1	3	0	0	0	0	0	2	0	0	0	2	0	3	0	0	0	0	7	0	0	2	0	19	0	3
1	0	0	0	1	1	0	0	0	0	0	1	0	0	2	0	1	0	0	2	0	0	0	0	0	0	1	0	14	3	0	0	6	5	3	1	0	1	0	1	0	0	1	1	0	0	0	0	0	3
0	4	0	0	8	0	87	0	0	0	0	2	0	0	0	1	3	0	12	0	0	0	0	1	0	0	0	25	4	0	0	0	0	13	2	0	1	0	1	10	6	1	0	0	0	1	1	11	0	0
0	0	0	0	0	1	0	0	0	0	1	0	0	0	0	0	0	1	0	4	0	0	0	0	0	4	0	0	0	0	3	0	0	0	0	0	0	3	0	0	0	1	1	0	0	0	0	2	0	0
8	9	3	0	10	5	0	0	15	5	3	3	0	0	0	0	3	0	3	6	0	0	0	7	0	1	0	0	0	0	4	0	4	7	0	2	0	0	3	3	0	0	1	4	2	20	0	0	5	0
5	0	6	12	9	5	1	0	3	3	5	10	6	0	0	0	2	0	6	2	2	3	3	1	0	0	2	4	4	0	4	0	0	0	0	0	7	4	0	5	3	3	6	20	2	2	0	1	0	0
0	2	1	3	0	0	0	10	0	0	3	0	0	1	2	5	18	0	4	5	7	1	0	8	0	5	1	23	2	5	0	0	0	25	7	0	0	0	2	1	2	5	0	0	19	2	0	0	4	1
0	5	7	1	8	2	1	2	4	4	9	9	0	0	24	0	2	0	15	2	0	1	39	0	0	0	0	1	0	16	9	10	0	0	2	0	2	11	3	1	1	1	4	0	4	2	0	0	0	1
0	0	0	0	4	0	1	0	0	1	2	0	0	0	0	0	0	0	2	3	0	0	0	0	0	0	2	0	0	0	2	0	0	0	3	4	2	3	2	0	3	0	1	3	0	1	3	0	0	1
1	6	0	1	0	2	0	1	21	8	7	0	0	6	19	1	2	4	9	1	1	0	4	0	8	31	3	0	3	5	13	5	2	0	23	43	3	0	7	2	21	6	6	1	8	1	1	1	1	1
1	3	8	0	3	12	3	0	13	1	1	4	1	0	0	2	0	1	2	10	1	0	4	3	3	3	0	6	0	0	5	0	4	0	2	0	0	9	0	0	0	2	12	0	1	1	0	3	0	4
0	0	27	1	0	0	0	0	1	1	0	1	0	0	0	0	0	36	0	0	0	0	0	1	0	0	34	0	0	0	0	0	0	0	1	1	0	0	0	5	0	3	2	1	0	0	0	6	0	163
0	0	0	0	0	0	0	0	0	0	0	0	0	0	0	0	0	0	0	0	0	0	0	0	0	0	0	0	0	0	0	0	0	0	0	0	0	0	0	0	0	0	0	0	0	0	0	0	0	0
8	6	4	0	0	4	3	7	1	0	0	1	9	9	11	2	6	3	1	9	4	1	3	1	0	0	4	3	0	8	12	25	3	0	1	1	4	0	1	2	1	4	3	6	2	1	2	16	10	0
0	7	2	0	0	0	1	140	0	0	0	0	0	0	0	10	6	0	1	2	2	0	2	1	16	2	18	0	5	4	1	7	0	11	4	5	1	0	4	0	5	13	7	0	0	0	0	2	0	0
4	0	1	3	11	2	0	2	10	1	4	2	0	0	2	0	0	0	0	0	0	5	0	7	3	0	0	7	0	9	0	0	7	5	0	4	0	0	2	5	0	3	5	5	0	4	0	0	0	3
2	0	0	3	0	3	0	0	0	0	2	0	0	0	0	0	0	0	0	6	2	0	0	0	0	0	1	0	0	0	5	0	0	0	0	0	3	1	0	3	4	0	1	2	2	0	0	0	1	4
6	0	0	6	9	4	0	0	0	3	14	1	0	0	0	16	0	0	4	0	1	0	0	8	0	0	0	0	1	0	5	0	0	0	0	0	1	3	18	3	0	0	0	7	0	1	11	0	0	11
0	0	0	0	1	0	0	0	0	0	2	0	0	0	0	6	5	0	3	0	0	0	0	2	0	0	5	0	0	0	0	0	0	0	0	0	8	0	0	1	0	0	0	0	0	1	0	0	0	0
18	0	2	6	1	0	0	2	17	10	3	3	0	0	1	0	0	0	1	0	0	7	0	2	0	0	0	0	2	7	0	0	0	0	0	0	4	2	3	4	2	0	4	1	1	5	9	0	0	2
4	10	8	2	9	9	0	0	2	1	7	14	0	0	9	2	1	6	5	1	2	8	12	4	0	0	1	1	1	0	6	0	4	3	0	4	1	13	2	7	0	1	2	3	0	0	0	0	0	2
0	0	0	0	0	0	0	0	0	0	0	0	0	0	0	0	0	0	0	0	0	0	0	0	0	0	0	0	0	0	0	0	0	0	0	0	0	1	0	0	0	0	0	0	0	0	0	0	0	0
0	13	0	0	0	0	1	0	0	0	0	2	0	0	0	0	0	0	0	3	0	0	0	0	0	0	2	1	0	44	0	0	6	6	0	0	1	0	0	0	6	0	1	0	5	13	0	0	0	0
34	0	19	19	2	8	0	5	1	1	2	7	15	0	0	0	0	0	0	0	2	0	0	0	0	0	0	0	13	0	5	0	0	0	1	0	9	14	22	0	0	3	5	0	6	6	0	0	0	2
1	0	1	3	0	0	1	7	0	0	0	1	0	0	8	0	0	0	0	10	5	0	0	0	4	4	3	22	9	0	0	0	14	97	15	11	1	0	0	0	2	2	2	6	0	0	3	21	0	0
0	0	12	0	1	3	6	0	0	0	0	1	0	0	0	0	3	0	0	0	0	0	0	2	0	0	0	0	0	0	0	0	0	1	3	0	0	0	0	0	0	0	4	3	0	3	0	0	0	1
0	2	13	1	1	4	6	0	2	0	2	2	7	2	0	0	0	1	0	6	0	0	7	10	0	3	11	19	3	2	0	0	10	0	7	0	3	4	0	1	0	0	3	6	6	1	12	0	0	11
5	0	3	14	3	0	15	5	0	1	7	1	10	26	0	0	0	0	0	0	1	0	0	2	0	0	10	7	0	0	0	0	0	0	0	1	0	0	0	0	0	0	190	0	0	7	0	0	0	0
13	0	1	8	0	0	8	0	4	0	2	15	0	0	0	0	4	0	22	7	3	2	0	0	11	0	0	0	3	7	0	0	0	0	18	0	1	0	0	0	0	1	3	6	11	1	0	0	0	2
0	1	0	0	2	1	23	6	0	1	2	4	0	0	9	14	0	0	1	0	0	0	0	4	0	0	0	0	0	0	0	0	0	0	3	0	5	1	3	0	1	0	1	10	4	1	0	0	1	5
1	1	2	3	0	0	0	4	0	1	1	0	0	18	18	0	3	0	0	7	0	0	0	11	0	0	0	7	4	0	2	0	0	27	0	0	6	0	0	0	5	3	0	0	0	3	0	0	0	0
0	0	1	3	8	0	0	0	3	0	0	0	0	0	0	4	0	0	2	1	0	1	0	23	4	2	7	14	1	0	0	0	66	0	17	0	2	0	0	2	1	0	2	1	2	0	0	0	0	2
12	5	6	11	4	1	0	0	1	0	18	6	0	0	36	0	0	0	1	0	8	3	13	2	0	0	1	2	18	0	18	3	3	2	3	0	2	0	0	0	4	5	5	0	0	2	3	1	0	4
10	1	13	18	6	9	1	1	2	0	11	6	0	1	11	2	1	0	2	0	0	3	16	4	0	0	7	4	0	3	0	0	3	0	4	0	14	2	0	11	2	0	2	0	15	0	4	10	0	6
0	7	2	0	1	2	0	1	2	0	7	1	0	0	6	1	1	0	4	0	0	0	1	0	0	0	0	3	0	1	12	0	26	1	0	3	2	16	0	17	1	0	8	10	5	0	8	0	0	6
2	0	15	0	2	2	0	0	0	0	1	0	3	0	0	11	6	0	1	0	0	1	7	11	4	6	3	2	0	0	12	0	11	0	0	0	0	0	0	2	1	2	1	0	0	5	2	0	0	0
1	9	7	4	6	8	0	0	2	2	10	5	0	0	17	0	0	0	10	13	0	19	1	0	1	0	2	0	0	0	9	0	0	0	0	0	2	2	3	2	3	0	7	3	0	3	1	0	0	5
4	7	0	0	2	11	0	0	0	2	2	0	0	0	0	0	0	0	0	0	2	0	0	2	0	0	0	0	0	0	0	0	0	0	0	0	2	0	1	0	0	1	1	1	0	2	5	0	0	1
3	3	6	7	11	8	0	0	2	0	8	2	0	2	0	6	0	0	0	1	6	6	7	1	0	0	0	6	5	1	1	0	0	3	2	1	0	7	2	5	1	2	7	3	3	1	0	0	0	1
4	6	5	0	0	0	0	0	0	0	0	2	0	0	0	16	0	0	0	1	4	6	0	6	2	2	1	7	0	9	0	21	0	0	3	0	0	0	0	0	1	0	0	0	1	0	3	31	23	0
0	0	2	0	2	3	0	0	0	0	0	1	0	0	0	3	0	0	3	19	0	0	0	1	0	0	0	1	0	0	0	0	0	0	0	0	3	0	3	0	5	0	7	3	0	0	0	0	0	0
5	1	15	0	4	5	0	0	0	3	3	2	0	0	4	0	9	0	2	4	0	7	0	2	0	0	0	0	0	4	13	0	0	0	0	0	0	0	4	6	0	0	0	2	0	1	0	10	0	3
4	0	1	6	3	3	4	1	0	0	4	5	0	5	0	0	0	48	0	2	0	3	10	5	0	4	0	0	2	0	2	0	0	0	0	0	0	1	9	6	2	0	5	9	10	3	0	1	0	2
0	2	1	6	1	0	4	1	1	1	7	4	0	9	0	0	9	5	14	11	1	0	1	5	0	5	0	6	0	0	3	2	0	10	2	1	4	0	1	2	6	5	0	0	0	4	0	18	0	0
0	0	0	8	0	0	2	0	0	0	0	0	0	0	0	0	0	0	0	2	0	0	1	13	0	1	0	8	0	0	1	0	4	0	3	0	0	0	0	2	7	0	0	1	0	0	0	5	0	0
0	0	5	0	2	0	10	2	1	2	0	0	0	0	0	3	5	0	0	9	3	19	5	0	1	0	0	2	0	0	11	6	10	4	0	7	0	0	0	0	35	31	0	10	3	1	11	0	0	0
17	2	6	6	6	17	0	4	0	3	2	6	0	2	17	2	0	1	24	0	1	1	0	1	0	1	1	1	0	0	0	0	0	0	0	0	2	7	4	12	1	0	0	1	62	3	14	5	0	5
0	0	0	0	0	0	0	12	0	0	0	0	0	0	0	0	0	0	0	0	0	0	0	0	0	0	15	0	0	0	0	0	0	0	5	0	1	0	0	0	0	0	0	0	0	0	0	0	0	0
6	3	15	5	8	8	0	0	9	5	1	3	0	5	5	0	0	11	6	0	0	7	2	2	4	0	0	4	0	0	4	4	0	0	0	0	0	6	1	4	0	8	5	0	0	4	0	0	0	10
3	1	2	1	3	1	3	0	0	0	0	3	0	1	0	1	1	1	1	0	0	2	0	3	0	0	1	0	2	0	2	0	0	0	0	0	4	4	0	3	0	1	1	1	21	17	1	0	0	2
0	0	0	1	2	6	1	1	1	0	0	0	0	0	0	4	0	0	0	4	0	1	1	4	1	0	0	5	1	2	0	0	0	0	0	0	4	1	3	7	0	1	3	1	10	10	0	0	0	7
6	0	1	0	4	5	0	2	8	6	3	7	0	0	0	0	19	0	1	0	0	19	1	0	0	0	0	0	0	3	4	0	0	1	32	3	0	1	0	0	0	0	15	2	0	14	0	0	0	0
0	0	0	0	0	4	0	0	0	0	0	1	0	0	9	0	0	0	1	0	0	1	0	1	0	0	0	0	2	5	0	0	0	0	0	1	0	0	2	0	0	0	0	0	0	0	0	0	0	0
4	3	0	7	0	0	15	1	2	2	4	2	0	0	0	0	6	0	13	0	0	0	13	2	1	8	0	8	3	14	3	1	6	23	3	7	14	0	0	5	10	12	0	4	0	6	43	0	5	0
0	3	12	1	1	4	0	6	5	7	3	2	0	0	0	11	0	0	0	4	0	1	3	0	0	25	1	0	0	0	0	0	0	0	0	0	1	2	0	0	3	0	1	1	3	18	0	0	0	2
9	6	0	1	1	3	2	11	0	0	0	0	0	17	0	5	0	9	0	0	0	4	0	0	0	2	2	0	17	0	0	3	6	0	6	0	4	0	0	3	0	6	0	3	0	5	0	1	1	0
0	1	1	0	0	0	0	0	2	0	4	0	0	0	0	0	0	0	6	0	0	0	0	9	0	2	0	25	0	0	6	0	0	0	0	0	0	4	0	31	0	0	0	8	0	0	0	0	0	13
1	0	0	0	6	2	1	0	8	1	4	0	0	0	0	0	3	0	0	0	0	0	0	3	0	0	0	0	3	4	0	0	5	0	2	7	2	3	0	3	1	0	6	3	5	127	0	0	0	2
2	0	6	0	12	2	2	0	2	1	3	17	0	0	15	17	0	0	40	1	1	1	0	2	0	0	1	0	1	0	4	0	0	0	0	3	0	0	4	10	0	1	5	0	0	2	0	3	0	6
18	0	7	0	5	2	0	0	3	3	0	2	0	0	9	0	0	2	0	3	0	0	0	1	0	0	0	0	0	0	3	0	0	0	6	0	2	4	0	8	0	0	4	2	0	0	0	0	0	1
0	0	1	1	1	0	0	0	5	0	1	0	0	0	25	4	0	0	0	0	0	0	0	0	20	0	1	0	0	0	0	1	0	18	8	13	0	15	0	0	0	0	5	0	3	0	2	0	0	1
0	0	0	0	6	0	1	0	2	0	0	0	0	0	0	2	0	0	2	0	0	0	2	14	0	12	10	5	5	0	0	140	9	0	22	4	1	1	0	0	1	7	6	1	0	0	3	0	2	2
4	0	3	3	23	20	1	13	14	4	3	5	39	1	20	0	0	1	3	2	3	11	0	2	0	0	0	11	0	0	3	0	1	0	1	0	0	7	1	5	0	0	13	1	8	12	2	15	0	2
4	0	0	0	1	2	2	0	0	1	4	3	0	0	1	0	7	0	0	0	0	3	0	1	0	0	0	0	4	3	5	4	0	0	0	0	3	4	5	6	0	2	1	8	0	3	1	0	0	0
10	0	6	12	25	18	4	0	10	9	2	4	14	0	1	0	0	0	1	3	0	4	0	12	0	2	0	0	1	2	5	0	0	0	3	0	1	1	3	3	0	0	8	13	3	17	0	1	0	8
1	2	8	7	8	10	2	0	14	10	1	3	0	0	2	18	0	0	6	2	1	3	1	4	4	2	3	0	0	3	7	0	4	0	0	1	2	3	0	3	0	0	16	3	8	6	1	1	0	3
4	0	4	5	5	10	4	0	3	0	8	11	15	0	24	4	2	0	6	0	1	5	39	0	1	1	0	3	0	0	2	0	3	0	0	0	2	4	2	3	2	0	5	1	0	3	0	0	0	8
10	5	3	1	2	0	1	3	0	5	0	0	0	10	0	12	3	1	2	10	5	11	1	17	0	1	5	0	0	0	0	1	8	5	2	0	8	0	0	0	14	2	1	4	10	7	4	36	2	0
1	11	1	34	3	2	0	2	3	3	5	2	0	0	9	0	4	0	1	2	0	1	3	0	6	6	0	10	1	4	9	0	0	0	0	0	4	0	9	21	3	17	1	21	0	0	10	0	3	0
3	0	7	3	0	3	0	19	0	0	1	2	0	0	0	0	1	0	4	6	0	0	0	2	6	0	4	2	4	0	8	0	10	1	0	4	0	0	0	0	0	0	3	4	0	0	6	1	0	1
10	11	1	0	0	5	3	3	1	0	4	5	0	9	0	0	3	11	11	26	0	1	0	14	1	17	4	2	14	0	4	0	0	11	3	27	0	1	0	1	2	1	0	1	0	1	0	7	1	0
2	0	1	4	3	0	0	0	5	1	0	3	0	0	0	0	0	0	2	0	0	0	0	3	2	0	0	4	1	0	5	0	0	6	0	3	0	0	0	0	0	0	7	0	0	0	1	0	0	7
0	0	2	2	2	1	0	0	0	0	0	0	0	0	1	8	0	0	0	0	0	0	0	2	0	0	0	0	8	0	0	11	0	0	0	0	0	2	2	0	0	0	0	15	19	1	0	0	0	4
2	2	0	0	0	3	2	19	0	0	0	0	0	3	0	0	0	0	0	0	0	0	0	0	0	2	1	0	0	0	5	0	0	0	0	0	0	0	0	0	0	4	1	0	0	0	0	0	0	2
0	0	0	1	1	0	0	0	1	0	2	0	0	0	0	1	0	0	3	0	0	0	0	4	0	5	0	0	4	1	1	0	0	0	0	0	4	4	0	3	0	0	4	5	4	0	5	0	0	4
7	8	1	2	2	0	10	0	0	2	3	1	0	0	0	0	0	0	12	5	0	11	0	2	0	3	2	0	8	0	3	0	0	1	11	6	1	0	0	15	8	5	3	2	2	3	0	4	0	0
70	0	6	2	9	1	0	2	0	0	0	0	0	0	2	0	0	0	0	0	0	54	1	2	0	4	7	0	1	0	7	0	21	0	0	0	2	0	7	22	0	0	7	12	0	0	1	8	0	10
0	0	0	0	0	0	0	13	0	0	0	3	0	0	0	10	13	0	2	0	0	0	6	0	0	6	0	5	0	0	4	15	0	0	0	4	1	0	8	0	0	7	0	1	3	2	0	7	61	0
15	2	13	10	34	18	0	0	10	10	6	3	16	1	7	9	3	0	2	3	5	29	0	2	0	0	3	2	5	0	0	0	2	1	0	0	4	1	14	10	0	5	4	4	5	5	0	7	0	5
0	0	1	17	6	0	0	0	2	0	6	0	0	0	0	0	0	0	0	0	0	17	0	3	0	3	0	0	0	0	0	0	0	0	16	0	0	0	0	0	0	2	11	0	0	178	0	0	0	0
0	0	0	0	3	1	0	1	1	2	0	0	0	0	0	2	1	1	229	0	0	0	4	0	0	3	1	0	6	1	0	0	1	0	3	0	15	12	0	3	1	3	0	0	7	4	0	0	0	0
4	1	0	0	2	0	8	0	1	0	3	2	0	19	0	0	0	0	0	0	0	0	0	0	0	0	0	8	0	0	0	0	11	0	0	0	0	1	2	1	0	0	1	6	0	0	0	0	0	1
7	0	4	3	2	1	0	8	0	0	2	0	8	0	8	2	4	0	0	4	0	5	2	0	1	9	8	0	0	0	2	0	3	1	0	0	0	9	0	3	0	0	0	20	0	1	0	0	0	0
0	19	0	0	0	0	7	1	0	0	0	0	0	0	14	0	0	0	0	0	0	0	0	2	0	4	0	0	0	0	0	0	0	0	0	0	1	0	0	0	52	0	0	0	0	0	2	0	0	0
0	0	0	4	4	3	0	0	6	0	7	5	1	0	27	5	24	0	0	4	0	3	21	6	0	3	0	0	0	6	6	1	0	0	0	0	7	4	0	1	9	2	2	1	0	0	0	0	0	7
9	3	13	0	11	11	0	0	1	0	2	0	9	0	12	0	0	0	0	6	8	0	0	2	0	0	1	10	0	0	0	0	2	0	0	0	0	0	0	0	0	2	2	0	0	3	3	0	0	2
3	0	0	3	0	0	0	0	0	10	1	1	0	0	0	0	0	0	4	8	0	0	0	0	1	1	0	4	0	0	0	2	0	0	4	0	0	0	3	0	1	8	0	0	81	1	0	0	0	1
2	0	0	0	1	0	0	0	2	9	6	10	0	0	0	0	0	0	0	0	0	0	0	2	0	7	0	0	0	0	0	0	0	0	0	0	0	8	3	0	0	1	0	0	1	0	1	2	0	0
19	0	4	9	6	5	1	0	0	2	13	25	2	0	1	0	0	22	5	1	1	3	20	1	0	0	1	1	3	10	0	0	12	2	0	0	1	10	0	1	0	1	9	7	0	0	0	0	0	10
1	4	1	0	1	1	10	10	0	0	0	0	0	0	0	2	0	4	2	7	0	0	2	0	47	19	11	1	6	4	0	2	0	0	0	0	6	0	0	0	0	1	1	1	0	0	5	0	0	0
0	0	6	0	4	3	0	0	0	0	8	0	0	0	0	0	2	0	0	0	0	9	0	1	0	3	0	0	0	0	0	0	0	0	0	0	17	0	0	6	0	0	5	0	0	0	0	0	0	3
0	0	0	0	1	3	0	5	0	0	0	0	0	0	0	0	0	0	0	0	0	0	6	0	0	0	0	0	0	0	0	0	0	0	0	0	0	0	0	0	0	0	0	0	0	1	0	0	0	1
0	0	0	0	3	4	0	0	0	0	2	0	0	0	0	0	0	0	1	0	4	0	7	0	0	0	3	0	2	0	0	0	0	4	0	0	0	0	0	0	0	0	2	2	3	0	0	0	0	1
0	0	0	0	0	0	0	0	0	0	0	0	0	0	0	0	0	0	0	0	0	0	0	1	0	0	0	0	0	0	0	0	0	0	0	0	0	0	0	0	0	0	0	0	0	0	0	0	0	0
0	0	0	0	0	0	0	0	0	0	0	0	0	0	0	0	0	0	0	0	0	0	0	0	0	0	0	0	0	0	0	0	0	0	0	0	0	0	0	0	0	0	0	0	0	0	0	0	0	0
0	0	0	2	2	0	2	4	0	1	0	0	0	0	0	0	8	4	0	9	2	27	0	8	0	3	0	10	12	0	0	0	0	14	0	0	1	0	5	1	20	12	2	4	0	0	0	0	21	0
2	9	1	10	1	1	1	2	2	1	2	1	11	9	7	3	4	2	1	2	1	6	2	1	1	1	3	5	0	2	0	3	6	0	1	4	4	5	2	5	1	0	4	8	4	1	1	1	2	6
0	0	0	0	9	2	0	1	3	0	0	34	0	0	0	0	0	0	0	0	0	0	11	3	0	0	0	109	0	0	32	0	19	39	0	0	0	38	10	19	0	0	0	0	0	0	0	0	0	3
0	24	0	1	1	0	0	1	3	3	1	3	8	0	5	11	4	3	6	1	1	8	3	0	4	32	0	5	4	0	0	0	0	0	4	4	0	0	1	3	2	1	0	5	1	3	0	0	16	0
6	0	2	2	29	23	0	0	8	0	1	5	1	0	2	1	2	8	0	0	0	3	1	1	0	0	2	7	0	0	0	0	10	0	12	0	2	4	0	0	2	1	10	0	1	3	0	0	0	0
4	0	0	0	0	0	1	1	0	0	0	2	0	0	1	2	0	0	1	0	1	0	0	0	0	0	8	0	0	0	0	0	2	0	0	0	0	1	0	2	1	1	2	2	1	0	1	0	0	1
1	1	11	1	0	2	7	0	2	2	1	79	0	2	3	4	0	0	0	6	0	0	7	0	0	2	0	2	21	0	16	0	0	2	3	2	9	0	1	0	2	5	15	4	0	3	0	0	0	0
0	0	0	0	0	0	0	0	0	1	0	0	0	0	0	0	0	0	0	0	0	0	0	0	0	0	0	4	0	0	0	0	0	0	0	0	0	0	0	0	0	0	0	0	0	0	0	0	0	0
0	0	0	0	3	0	0	0	0	0	0	0	0	0	16	0	0	0	0	0	0	0	0	0	0	0	0	0	5	0	0	0	0	0	0	0	0	0	0	11	0	0	0	0	0	0	12	0	0	3
4	0	1	2	1	2	0	0	11	8	0	71	0	0	0	2	0	8	0	0	0	6	1	2	0	0	0	0	53	1	0	0	0	0	0	0	4	3	0	10	8	1	1	5	0	0	0	0	0	1
0	0	0	0	0	0	0	2	0	0	0	0	0	0	0	0	11	0	4	0	0	0	0	0	1	0	0	0	1	0	8	0	0	0	0	0	0	0	2	1	1	0	3	1	0	0	0	0	0	0
0	0	4	9	0	0	0	0	0	0	0	0	0	0	0	0	0	0	0	5	0	0	0	2	0	5	1	0	0	0	3	0	1	0	0	0	0	0	0	0	0	0	3	0	0	0	0	0	0	3
2	0	1	10	3	5	2	0	0	0	27	5	0	0	18	10	37	0	0	3	0	0	2	10	0	1	0	4	4	0	8	1	24	0	1	0	0	17	12	7	11	1	0	10	0	0	0	0	0	15
0	0	1	0	0	1	6	1	0	1	1	2	1	0	0	0	5	1	7	4	1	10	0	4	2	0	0	19	1	3	0	3	1	1	1	10	4	0	0	0	1	2	2	1	0	4	1	0	2	0
14	1	4	11	1	2	5	3	2	1	14	2	0	34	0	0	4	0	3	4	3	0	0	3	0	3	11	0	0	0	0	0	0	2	0	0	0	7	4	0	0	0	0	12	0	0	0	0	0	2
3	0	0	1	0	0	0	0	6	3	1	1	0	13	4	0	4	1	0	3	4	8	5	4	10	1	1	9	2	0	0	0	0	18	13	0	18	0	0	11	0	2	0	0	0	0	0	1	0	0
1	4	0	15	5	6	1	3	1	0	11	1	5	0	11	3	0	0	2	0	5	0	0	6	7	0	0	0	0	1	9	0	6	0	0	0	1	7	13	9	0	0	4	4	26	2	0	11	0	25
1	0	0	0	0	1	0	0	0	4	0	0	0	0	0	0	3	0	123	0	0	3	5	0	2	0	0	86	0	0	0	0	0	0	0	0	58	11	2	0	0	7	8	1	0	0	0	0	0	10
10	3	0	4	0	1	0	0	0	0	0	0	0	0	0	0	5	0	0	0	0	0	0	1	0	0	0	2	0	0	0	0	0	5	3	8	0	0	13	2	0	0	0	4	3	0	0	0	0	13
4	0	0	11	2	0	0	0	1	0	5	0	0	0	0	0	0	0	0	0	0	0	0	2	0	0	1	0	0	0	4	0	12	9	0	0	0	0	1	0	0	2	0	18	114	4	1	0	0	6
0	0	3	0	3	2	0	0	0	0	0	0	0	0	0	0	0	0	1	0	0	3	0	0	0	0	18	0	0	0	0	0	0	0	0	0	0	8	0	0	0	0	18	0	4	0	2	0	0	0
0	1	0	0	0	1	0	0	3	0	3	1	0	0	0	0	2	0	9	0	1	0	0	0	0	27	0	0	0	0	23	0	0	7	0	1	1	0	0	1	2	6	0	0	2	0	0	22	1	2
0	1	0	0	1	1	65	0	0	1	1	2	0	0	0	0	4	0	0	0	3	0	0	2	0	1	8	0	0	0	0	0	0	1	0	0	0	10	2	0	0	0	5	0	0	0	0	0	0	5
0	4	2	0	0	0	18	7	2	4	1	3	0	0	0	0	0	0	11	49	0	0	0	0	3	1	0	1	0	0	0	4	0	0	0	0	1	0	4	1	0	29	1	0	1	9	0	0	6	0
0	4	0	0	0	2	0	4	0	1	0	1	9	0	0	0	0	29	0	1	0	3	0	1	1	1	0	0	5	1	0	0	0	0	0	2	7	0	0	0	1	14	0	1	4	3	0	0	7	0
0	0	2	0	1	0	6	0	0	0	2	0	0	1	0	1	0	0	3	0	0	0	0	3	5	0	6	0	2	0	0	0	0	1	24	30	4	6	2	0	0	1	19	7	0	2	0	0	0	6
0	0	5	0	5	7	0	0	2	0	2	6	0	0	0	0	0	0	0	0	0	0	0	1	0	2	0	0	0	0	0	5	0	0	0	0	0	0	3	0	0	0	3	0	0	1	6	0	0	4
0	0	1	4	0	0	0	0	0	0	0	3	0	0	13	0	0	0	6	0	0	0	0	1	0	0	0	0	0	0	1	0	0	0	0	0	3	7	9	8	0	1	0	20	0	0	0	0	0	0
2	0	3	0	5	3	0	0	5	2	1	0	1	0	1	0	2	1	7	2	3	4	1	1	0	0	2	2	0	0	1	0	3	0	0	3	0	7	1	1	0	0	8	3	0	0	0	2	0	16
0	1	3	0	0	0	0	1	0	1	1	0	0	0	0	6	0	0	0	2	21	0	7	2	2	0	0	0	0	0	0	0	7	46	17	0	0	0	0	0	0	50	0	0	3	0	0	0	8	0
0	0	0	3	29	9	0	0	1	2	1	0	0	67	0	0	0	224	2	0	0	5	1	2	0	4	0	11	0	0	4	0	14	0	3	0	0	0	5	0	0	0	4	0	1	1	0	0	0	20
9	4	8	1	5	11	0	2	0	0	8	10	0	0	0	0	1	0	7	0	7	4	22	4	0	1	0	0	6	2	28	0	1	0	0	0	0	7	1	2	3	1	0	7	0	2	0	0	0	1
0	2	0	2	0	0	0	4	1	0	0	0	0	0	0	0	1	6	0	1	0	0	8	0	0	1	0	16	1	0	0	0	0	0	0	0	6	0	7	0	5	1	6	0	0	0	0	0	29	0
3	1	11	35	4	6	1	0	2	0	3	3	0	0	2	0	5	3	2	2	0	1	2	0	0	0	0	0	0	0	0	0	0	0	0	0	2	9	3	14	0	0	6	9	10	0	3	0	0	2
9	3	5	10	8	3	0	3	5	3	3	1	0	0	7	0	7	0	0	5	2	0	8	4	20	0	0	0	0	21	0	0	0	0	0	0	1	3	35	1	8	0	1	0	0	1	0	0	0	0
1	0	2	0	15	9	0	2	12	10	4	2	0	1	7	0	1	4	1	2	0	1	5	1	4	0	2	4	0	4	9	0	0	0	0	0	1	1	0	16	5	0	4	1	0	2	0	1	13	3
0	0	5	1	2	0	0	0	0	2	2	1	0	0	0	2	0	0	1	0	1	0	7	4	4	1	3	0	3	0	6	3	0	0	0	0	7	3	1	9	0	2	4	2	0	2	0	0	0	3
2	2	2	0	0	0	0	38	0	5	0	0	0	0	0	4	0	0	2	9	0	2	1	0	2	0	0	18	0	0	0	0	5	0	0	0	0	0	0	0	17	5	0	0	0	0	0	0	24	0
0	3	0	25	0	0	0	10	0	0	0	1	0	0	0	0	3	0	2	3	10	1	7	7	1	0	2	0	0	0	0	13	0	3	5	0	0	0	8	0	0	6	0	0	1	0	0	28	0	0
0	1	1	0	0	0	0	2	0	0	0	8	0	0	18	0	3	0	10	3	0	1	0	48	0	1	0	1	2	0	0	0	0	0	1	1	2	2	1	0	0	0	0	0	0	0	0	0	0	0
5	3	10	0	3	3	1	0	1	2	5	1	0	0	1	3	2	7	8	0	0	22	2	0	0	0	2	1	0	0	6	0	3	0	5	0	6	2	1	5	0	2	0	3	2	1	0	0	0	1
0	0	0	0	0	3	48	0	0	1	0	6	0	12	12	0	0	0	2	0	0	0	10	1	0	1	8	0	0	0	0	0	0	0	0	0	0	3	0	3	2	2	4	5	0	2	0	0	6	3
0	0	5	0	9	2	10	0	0	0	3	0	0	0	0	0	0	0	5	0	0	0	0	2	0	3	0	9	6	0	0	0	1	0	1	0	0	4	0	8	0	0	3	4	4	1	1	0	0	4
0	0	0	0	0	10	0	1	0	0	1	0	0	0	0	0	0	0	0	3	1	0	4	3	0	0	0	0	0	0	0	0	0	0	0	6	4	0	0	0	2	0	0	0	2	2	0	0	0	0
0	0	0	0	0	5	0	0	383	2	0	0	0	1	0	0	0	0	0	0	1	0	0	0	0	0	0	0	0	0	0	0	0	0	0	0	0	2	0	0	0	0	0	1	0	0	0	0	0	0
0	9	0	0	2	0	0	0	1	0	0	1	0	0	0	0	4	0	0	0	0	0	0	2	0	0	1	0	0	0	0	1	1	0	0	0	0	0	0	0	0	0	0	3	0	4	0	0	0	6
2	0	3	7	5	1	3	0	3	0	11	12	17	0	7	11	0	7	0	0	3	2	44	2	0	0	0	0	0	6	0	0	0	0	0	0	3	0	0	2	6	1	10	0	0	0	1	0	0	4
4	0	0	0	4	5	0	0	0	0	3	0	0	0	0	0	0	0	0	0	0	0	0	0	0	0	0	0	0	0	0	0	0	0	0	0	0	0	0	3	0	1	11	7	0	1	0	0	0	0
7	5	4	6	0	1	0	2	1	0	17	0	6	0	5	1	0	0	2	4	0	3	0	1	0	2	2	1	2	3	2	1	1	2	0	0	2	4	4	5	6	1	9	0	1	2	0	3	8	0
3	0	0	0	0	3	0	0	0	0	0	0	0	0	0	0	0	0	0	1	0	0	5	9	2	7	2	0	0	0	0	17	0	14	10	0	2	0	0	2	0	0	3	3	0	4	1	0	0	0
1	0	4	6	2	9	0	0	3	3	7	32	0	0	2	0	0	0	6	0	0	7	0	0	0	0	0	0	0	11	4	0	0	0	0	0	1	4	2	6	0	1	0	8	0	1	0	0	0	0
4	0	1	8	5	0	3	0	0	4	0	1	0	0	13	0	7	0	0	0	0	0	0	1	0	0	1	0	0	0	13	0	5	0	0	0	0	7	1	0	0	2	3	6	0	18	0	0	0	0
1	7	0	0	1	0	5	22	2	0	1	0	0	1	0	1	8	0	0	3	0	3	0	0	0	0	12	25	5	0	6	5	0	15	0	0	1	0	0	0	4	6	0	0	0	0	0	0	0	0
0	0	0	3	0	0	0	13	1	0	2	10	1	0	0	0	0	6	0	0	0	0	1	0	0	0	0	0	3	8	0	0	0	0	0	1	0	2	2	6	3	0	0	2	0	20	0	0	0	1
0	0	0	0	0	0	0	0	0	0	0	0	0	0	0	0	0	0	1	3	0	0	3	0	0	0	6	0	0	0	1	0	0	0	0	11	0	0	0	0	1	0	0	1	0	0	0	0	0	0
0	0	1	0	6	2	0	1	2	0	1	0	0	0	0	0	3	0	1	2	0	0	0	2	0	0	3	3	1	0	0	0	0	0	0	0	0	0	0	0	1	0	1	7	1	0	0	0	0	0
4	0	2	2	1	5	0	0	0	0	1	6	0	0	0	8	0	0	3	1	0	0	4	4	0	3	0	9	16	6	6	0	11	4	0	0	0	4	0	4	2	0	5	6	4	0	0	0	0	0
0	0	2	0	1	2	0	1	0	1	0	0	0	0	3	0	0	0	0	0	0	0	11	2	0	0	0	0	28	0	0	0	0	0	0	0	0	6	0	0	9	0	5	0	0	0	0	0	0	0
11	0	6	3	1	2	0	0	3	0	7	12	1	0	20	0	1	0	1	4	3	5	5	2	2	0	0	0	0	0	0	0	1	0	0	0	0	0	3	0	0	2	3	0	0	1	0	0	0	5
0	0	0	0	1	0	0	0	0	0	0	2	0	0	0	0	0	0	0	0	0	3	4	5	1	4	6	0	5	0	1	1	10	2	5	0	0	0	0	2	0	0	4	3	1	0	0	0	0	1
0	2	0	0	1	0	0	0	0	0	0	0	0	2	0	0	6	2	0	0	1	2	1	0	0	0	7	0	1	0	0	0	6	0	0	0	0	0	2	0	12	0	2	0	3	0	0	0	0	0
0	0	4	8	0	2	0	2	1	1	4	3	1	0	4	2	0	12	1	5	2	0	32	0	0	0	3	0	11	0	0	0	0	0	0	0	3	0	0	10	0	2	0	2	1	2	0	0	0	0
0	0	1	0	0	1	4	1	1	1	0	0	0	0	0	0	0	0	2	10	1	2	0	0	0	1	4	0	0	0	13	6	0	7	5	8	2	0	0	2	0	0	2	0	0	0	0	0	0	1
0	0	2	0	0	0	0	0	0	0	4	0	0	0	0	0	0	0	0	0	0	0	0	0	0	2	0	0	0	0	0	0	0	0	0	0	0	0	0	3	0	0	4	0	0	2	0	0	0	0
16	1	4	4	10	13	1	0	14	5	8	0	0	0	0	0	1	1	0	0	0	18	8	2	0	0	1	1	0	0	0	0	0	0	0	0	0	0	0	0	0	0	0	0	0	2	0	0	0	3
6	0	8	2	0	1	1	2	1	0	6	5	4	0	6	0	5	0	18	1	2	0	14	2	1	0	0	3	0	0	5	0	0	0	0	0	1	6	2	1	0	2	0	8	0	0	0	0	0	1
2	3	1	0	0	0	3	1	0	0	1	1	0	0	4	3	8	0	6	2	1	0	2	1	3	11	3	0	9	0	0	10	0	4	12	14	5	0	1	1	3	2	1	8	0	0	1	3	2	0
0	0	5	1	6	6	0	0	8	21	0	0	0	0	1	1	0	0	4	0	3	1	2	1	0	0	0	0	2	0	2	0	10	0	0	0	1	3	0	7	0	0	10	0	0	0	0	0	1	1
0	0	0	2	0	11	2	0	1	0	1	4	0	18	5	0	0	0	7	0	0	0	2	0	0	0	4	0	2	0	1	0	0	0	0	0	4	15	0	0	2	1	6	0	0	0	0	0	0	2
0	0	0	1	14	11	0	0	4	1	2	5	8	0	0	0	0	0	2	0	0	4	0	0	0	0	0	6	0	0	0	0	0	0	0	0	1	1	12	3	1	0	11	0	0	0	0	0	0	2
1	0	2	2	0	1	0	0	29	57	0	0	0	0	0	0	0	0	0	0	2	0	0	0	0	0	0	0	0	9	1	0	0	0	0	0	0	0	0	0	0	0	0	0	1	3	0	0	0	0
0	0	0	0	0	0	0	0	0	0	0	0	0	0	0	0	0	0	0	0	0	0	0	0	0	0	0	0	0	0	0	0	0	0	0	0	0	0	0	0	0	0	0	0	0	0	0	0	0	0
0	2	1	0	2	2	0	0	1	0	0	0	0	0	3	0	0	3	1	0	1	1	0	0	0	4	0	0	3	0	2	0	0	50	0	0	5	2	2	0	0	2	1	0	0	0	0	0	0	1
2	0	1	0	3	0	0	12	0	0	2	0	0	0	0	0	4	24	2	12	0	0	2	0	0	3	0	0	0	0	1	2	0	0	0	0	1	14	0	0	0	3	8	0	0	1	0	0	0	2
3	3	2	1	1	3	2	0	2	2	3	2	22	0	0	3	2	0	5	4	1	2	5	3	7	8	0	0	5	0	1	0	2	10	12	3	2	0	0	2	11	22	0	0	3	1	0	0	0	1
3	0	4	1	9	13	0	0	0	1	2	0	0	0	4	0	0	0	4	0	0	0	0	2	0	0	1	0	0	0	0	0	0	0	1	0	0	6	1	1	0	0	0	3	0	7	7	2	0	3
0	0	0	0	0	0	0	4	0	3	0	1	0	0	0	0	0	0	1	0	0	12	0	3	0	5	0	0	0	0	0	0	0	0	0	0	1	0	0	0	0	0	0	0	0	1	0	0	0	0
1	5	0	2	0	0	0	0	0	0	2	0	0	0	0	0	7	0	0	0	2	0	0	0	13	5	8	3	0	0	4	0	0	20	2	0	0	0	0	0	3	4	1	1	4	0	0	0	1	0
0	0	1	0	0	0	0	0	0	3	3	9	0	3	0	0	0	0	1	0	0	0	1	0	0	0	0	0	0	0	16	0	0	0	0	0	2	1	0	11	0	1	0	1	3	0	0	0	0	3
0	0	0	0	0	2	13	0	0	1	0	0	0	0	0	6	0	0	5	0	0	0	0	0	0	0	0	0	0	1	0	0	0	13	0	0	6	0	0	4	4	0	1	2	0	0	0	0	73	1
0	7	0	0	0	1	11	12	0	2	1	0	0	0	7	1	8	0	0	2	0	0	0	6	4	0	0	6	0	0	3	0	5	23	2	0	7	0	0	0	0	0	0	0	0	0	0	1	0	0
0	0	0	5	1	0	0	0	0	0	0	0	0	0	0	0	0	0	0	1	0	0	0	0	0	2	0	0	0	0	7	0	0	0	0	0	0	0	2	0	0	0	0	0	0	0	9	0	0	0
0	0	0	8	1	3	0	0	0	2	0	0	0	0	0	0	7	0	1	1	1	0	0	0	0	0	0	0	2	4	0	0	5	0	2	0	0	0	0	0	1	3	1	0	0	0	0	0	0	1
0	0	4	0	6	1	0	0	0	0	4	0	0	0	2	3	0	22	4	0	0	0	0	10	0	0	0	0	0	0	0	0	7	0	1	0	0	9	10	125	0	1	1	7	66	4	2	5	0	22
1	14	8	5	3	3	0	0	2	1	1	7	7	1	3	2	4	1	0	2	0	0	0	3	1	1	3	3	6	0	1	0	3	0	0	0	0	0	2	2	6	4	1	2	0	5	6	3	0	1
0	6	7	0	0	3	1	0	0	0	3	0	0	0	0	1	0	0	0	0	5	0	1	0	3	0	0	2	0	0	14	0	0	0	0	0	0	0	0	1	0	0	3	0	0	0	3	8	0	0
5	1	4	0	1	2	0	29	1	0	0	2	0	0	20	0	20	0	0	0	1	0	0	0	0	0	2	0	0	0	4	4	0	7	0	0	0	0	0	4	11	0	3	2	5	0	0	1	0	2
0	3	5	0	0	4	0	20	0	4	0	0	0	0	0	7	7	0	1	4	0	4	0	1	4	1	0	0	5	0	0	2	11	0	0	0	0	0	0	0	2	0	1	3	0	1	5	0	5	0
3	0	4	3	2	2	0	4	1	1	8	8	0	0	0	0	2	0	8	0	0	0	22	1	0	0	0	0	1	5	0	0	0	0	0	0	1	2	4	0	4	4	4	0	0	5	2	0	0	5
1	0	1	0	0	0	0	0	0	1	1	0	0	5	1	8	0	0	0	1	22	7	0	0	3	0	1	4	2	0	1	0	0	25	0	1	0	0	3	0	0	5	0	0	2	0	0	25	0	0
0	0	0	0	0	0	0	0	0	0	0	0	0	0	0	0	0	0	0	0	0	0	0	0	0	0	0	0	0	0	0	0	0	0	1	0	0	0	0	0	0	0	0	0	0	0	0	0	0	1
1	9	3	0	0	1	5	3	0	0	1	0	7	0	0	3	0	0	0	3	0	0	0	0	0	0	0	0	3	0	1	0	0	0	0	0	0	0	6	16	9	2	0	0	0	5	0	1	0	0
3	0	2	1	6	1	1	0	0	0	1	2	6	2	1	1	1	1	0	1	1	1	1	0	1	0	1	2	1	1	4	0	5	1	1	3	1	6	0	3	0	2	0	1	1	0	0	0	2	3
0	0	1	0	13	2	0	0	1	0	0	4	0	0	0	0	0	0	0	0	0	0	0	3	0	0	0	0	0	0	0	0	0	0	0	0	0	0	0	0	0	5	3	0	0	0	0	0	0	0
0	0	5	13	1	0	0	0	5	3	1	1	89	94	0	0	0	0	0	0	0	1	0	3	5	0	6	0	0	5	0	0	0	0	2	13	0	0	0	0	3	0	0	2	0	0	0	0	0	0
6	3	5	0	0	0	2	6	0	5	1	1	0	0	0	0	0	0	0	12	2	10	2	25	0	5	11	0	0	3	0	0	0	11	2	0	6	0	5	2	7	1	0	7	3	4	4	19	0	0
1	0	0	0	0	0	0	0	0	0	0	1	0	0	0	0	0	0	0	0	2	16	0	0	0	0	0	0	1	0	0	0	0	0	2	0	0	0	2	0	0	0	6	2	0	0	0	0	0	1
0	13	0	0	0	0	0	10	0	0	0	0	0	0	0	0	0	0	0	14	0	0	0	0	0	0	0	0	0	0	0	5	0	17	17	0	0	7	0	0	4	8	0	4	0	0	0	7	0	0
0	10	9	0	0	0	0	0	3	3	2	24	0	0	3	0	0	0	6	0	2	3	0	0	2	0	0	0	3	28	1	0	0	0	0	1	0	0	1	0	0	3	3	9	2	1	0	0	3	0
0	0	0	6	2	0	5	0	0	0	0	0	0	0	0	0	0	0	0	2	0	0	0	5	0	0	0	7	0	0	2	0	0	0	0	0	0	0	0	0	0	0	0	7	0	1	0	0	0	0
0	0	4	0	2	0	7	0	0	1	1	0	0	0	0	0	0	0	0	0	0	0	0	0	0	0	7	0	1	1	1	0	23	0	0	3	0	4	0	0	0	0	0	0	0	0	2	0	0	1
0	0	0	0	14	13	0	0	2	1	6	0	0	0	0	0	4	16	0	3	0	2	1	0	0	0	6	0	6	18	0	0	0	0	16	0	1	0	0	0	5	0	5	0	0	0	10	0	0	0
0	0	0	0	0	4	0	1	1	1	0	2	0	0	0	0	4	0	1	0	0	3	0	0	1	4	0	0	0	33	0	9	6	1	13	58	0	0	0	5	10	4	0	3	0	4	8	0	0	4
0	0	2	2	4	0	3	0	0	0	1	9	0	0	2	1	13	1	0	0	1	0	0	1	2	4	3	3	1	0	2	3	5	1	6	6	0	0	3	3	0	0	0	1	1	0	5	0	0	2
0	0	1	0	3	1	0	0	1	22	3	1	0	0	0	0	0	0	0	0	0	0	0	0	0	0	0	0	0	0	0	0	0	0	0	0	0	0	2	10	0	0	0	0	0	0	0	0	0	0
6	0	13	1	0	1	0	6	1	3	3	10	0	0	0	0	0	0	5	0	3	3	0	0	0	0	0	8	0	2	7	0	0	2	0	0	0	0	0	3	2	0	3	5	0	4	0	0	0	1
0	3	1	5	0	1	0	3	2	0	2	0	0	0	0	3	0	0	0	1	0	6	0	0	2	0	3	4	0	0	1	0	0	0	0	0	37	0	0	0	0	3	4	0	2	0	0	0	0	1
5	1	0	0	0	0	5	7	0	1	1	0	0	23	0	1	0	0	0	0	8	0	1	2	0	4	0	4	0	0	0	3	0	63	0	0	0	0	0	1	7	0	0	0	0	2	0	3	0	0
3	0	6	2	26	9	0	0	5	3	1	0	11	0	0	0	0	0	8	0	4	0	0	0	0	0	0	0	0	0	0	0	0	0	6	0	5	4	0	2	0	2	4	0	0	0	0	0	0	7
0	1	0	0	1	0	0	0	4	1	0	0	58	0	0	0	0	0	0	6	0	0	0	0	0	0	0	0	0	0	0	0	0	0	0	0	1	0	0	2	3	0	0	0	0	3	0	9	0	0
0	0	1	0	2	0	0	0	1	0	1	0	0	0	0	0	1	0	0	0	0	0	0	0	0	0	0	2	0	2	0	0	1	0	0	0	4	0	0	8	0	0	0	2	0	7	0	0	0	1
2	1	0	0	1	1	1	0	0	1	0	0	0	0	0	0	4	0	0	3	0	0	3	1	0	0	0	0	0	0	0	0	1	0	0	0	1	1	0	0	0	0	0	0	0	0	0	0	0	1
1	0	0	0	0	0	9	0	0	2	0	0	0	0	0	0	11	0	0	0	2	0	0	3	0	0	1	0	8	21	0	0	0	13	0	2	4	0	4	0	3	10	0	4	0	0	7	0	0	0
0	0	7	0	0	0	0	0	0	0	1	0	0	0	0	0	0	8	0	5	4	0	8	1	0	0	0	6	0	0	0	0	0	0	0	0	1	0	0	0	6	1	0	0	0	0	0	0	0	0
1	1	5	1	0	1	0	0	2	1	2	2	1	0	0	1	5	0	4	0	0	0	0	1	0	0	5	0	0	0	0	33	0	0	0	0	3	0	0	0	0	0	4	0	0	1	0	0	0	0
0	2	0	0	0	2	0	3	1	0	1	0	0	0	0	0	0	0	1	1	3	0	1	0	0	11	5	12	0	0	0	0	0	0	0	0	0	0	3	3	2	0	0	0	0	0	0	0	11	0
3	0	5	3	5	1	1	1	0	0	0	10	0	1	7	2	0	0	3	0	0	8	9	3	0	0	0	0	1	0	0	7	0	1	0	0	0	1	0	3	0	0	3	1	1	1	0	0	0	3
1	20	0	0	0	0	0	3	0	0	0	0	0	0	0	0	5	0	0	0	2	0	0	0	7	5	0	4	0	0	0	0	0	0	0	5	0	0	3	0	0	1	0	0	0	0	0	0	8	0
0	0	0	0	0	3	0	0	0	0	0	3	0	0	0	0	0	0	0	0	0	0	4	0	0	0	0	7	0	0	0	0	0	0	0	0	0	1	0	0	0	0	0	0	0	0	0	0	0	0
3	0	2	1	3	5	0	0	2	2	4	4	0	0	0	0	0	0	2	2	0	7	2	1	0	1	0	0	2	0	1	0	0	0	0	0	1	3	1	2	0	1	11	2	0	0	2	0	0	2
0	0	9	4	2	0	0	0	0	0	0	0	0	0	0	0	0	0	0	2	0	0	0	1	3	1	0	0	0	0	0	0	0	0	0	0	0	0	0	0	0	0	0	0	4	0	9	0	0	0
0	0	0	0	16	18	0	0	0	0	1	0	0	0	0	0	0	0	0	0	0	21	1	1	0	0	0	0	0	0	0	0	40	0	0	0	0	0	0	16	0	0	0	0	0	0	0	0	0	0
0	1	0	0	2	0	0	1	0	0	1	0	6	0	11	0	0	0	0	0	0	0	0	0	0	0	0	0	0	0	0	0	0	0	0	0	0	0	2	0	0	0	0	3	0	3	3	0	0	1
0	0	0	0	1	5	0	0	0	1	1	2	0	0	0	0	0	0	0	2	1	0	0	1	3	0	0	0	3	0	0	0	0	1	0	0	0	0	0	6	3	0	0	2	2	0	0	0	0	9
8	0	5	0	2	1	0	0	0	0	16	16	0	0	0	1	0	0	0	4	5	3	0	1	0	0	1	0	2	0	0	0	0	0	0	0	0	0	0	2	0	2	1	6	0	0	0	3	2	0
4	0	0	0	0	4	1	0	0	0	2	3	0	0	0	0	0	0	0	0	0	0	2	0	44	10	0	0	7	0	0	1	2	0	0	0	0	0	0	0	0	1	0	0	0	0	0	0	0	0
1	0	0	0	0	0	0	0	1	0	0	0	0	0	0	0	7	0	3	0	0	0	0	0	0	3	0	0	0	0	0	0	0	4	0	0	0	0	0	2	0	0	0	2	0	0	0	0	0	4
0	0	0	0	2	0	0	0	0	0	0	0	0	0	0	0	0	0	0	1	0	2	0	7	0	2	0	0	0	0	0	0	37	3	1	0	0	1	1	0	0	3	0	0	1	0	0	0	0	0
0	6	3	4	0	0	1	2	0	0	5	0	0	5	1	3	7	0	1	6	7	0	0	0	1	5	0	0	1	0	0	0	0	17	8	0	3	0	0	0	0	47	0	0	7	0	0	4	0	2
3	0	0	12	2	3	0	0	1	0	2	0	0	16	0	0	0	0	0	0	0	0	0	0	0	1	0	6	0	0	3	0	0	0	0	0	0	0	2	0	0	0	8	5	0	2	0	0	0	0
0	9	1	0	0	0	0	0	0	4	0	0	0	0	0	0	0	1	0	3	3	3	0	1	0	6	4	4	0	0	0	0	0	0	0	0	0	0	0	0	0	34	0	0	0	0	0	0	0	0
4	0	10	21	3	1	0	2	0	3	1	1	0	4	0	0	1	0	8	0	1	0	0	3	0	0	0	1	0	0	0	3	0	0	0	0	0	0	1	1	0	0	4	10	23	1	0	9	0	5
0	0	0	1	1	0	0	0	0	0	1	1	25	0	41	0	0	0	0	5	0	0	0	3	0	0	13	0	3	0	0	0	11	0	0	0	0	0	2	0	0	0	0	1	0	0	17	0	0	0
0	0	0	0	0	0	0	0	0	0	0	0	0	0	0	0	0	0	0	0	0	0	0	0	0	0	1	0	0	0	0	0	0	3	0	0	0	0	0	0	0	0	0	0	0	1	7	0	0	4
2	0	0	1	3	2	0	0	3	1	2	6	2	0	0	0	2	5	0	0	0	0	10	4	0	0	3	1	1	2	0	1	0	0	3	3	1	4	8	3	0	0	1	0	1	0	0	0	0	0
0	0	0	0	0	0	0	0	0	0	1	0	0	8	0	0	0	0	0	0	0	0	0	0	0	3	0	0	0	0	0	0	0	1	0	0	3	0	0	0	6	1	0	0	0	6	0	0	0	0
2	6	2	0	1	0	0	0	0	1	0	5	0	0	0	0	0	2	4	2	0	0	0	1	0	1	0	0	2	0	0	0	0	0	3	1	2	0	0	0	0	1	0	0	0	0	0	0	0	0
0	0	8	0	0	1	0	1	0	0	3	6	0	0	0	0	0	0	0	0	0	9	13	1	0	0	0	0	65	0	0	0	0	0	0	0	0	9	0	0	0	0	4	10	0	0	0	0	0	1
0	0	1	0	11	20	0	0	1	2	0	0	0	0	0	0	3	0	0	0	0	0	0	2	0	0	0	0	0	0	0	0	3	0	0	0	0	5	0	0	0	3	0	0	0	11	0	0	0	0
0	1	2	0	4	2	0	0	2	1	0	0	0	0	0	0	0	0	0	0	0	0	0	0	0	0	0	0	4	0	0	0	12	1	0	0	0	3	0	0	0	3	0	2	0	1	2	0	1	1
1	0	0	2	2	0	0	0	0	0	6	0	0	0	0	0	0	0	0	0	0	0	2	13	2	0	1	0	0	0	0	0	0	0	4	0	0	0	1	0	0	1	0	0	0	0	0	0	0	7
6	0	0	1	1	0	0	3	1	0	0	0	24	36	0	0	0	0	0	0	1	0	0	1	0	0	0	0	11	0	0	0	0	0	0	1	1	5	0	0	0	0	0	0	0	0	0	0	0	0
1	3	1	0	0	0	0	0	0	2	0	0	0	0	0	0	0	0	0	5	2	0	0	4	3	1	2	0	1	0	0	0	0	3	34	0	0	0	0	1	1	8	0	0	5	0	0	0	0	0
0	0	0	0	0	0	0	0	0	0	2	0	0	0	0	0	0	0	0	2	0	0	0	1	0	0	1	8	0	0	0	0	4	0	10	0	0	6	0	0	0	0	1	0	0	0	0	1	0	0
0	0	0	0	0	5	0	0	2	0	4	1	0	0	0	0	0	0	0	0	0	0	0	3	0	0	0	0	1	0	7	0	0	0	9	21	0	0	1	1	1	2	2	0	0	1	0	0	0	4
3	2	13	3	19	16	1	0	1	6	0	5	3	0	19	0	0	0	6	0	2	2	0	0	0	0	0	4	2	0	0	2	0	0	0	0	0	0	0	0	0	0	6	0	0	6	0	7	0	1
2	0	3	0	1	3	0	7	3	0	5	12	1	0	0	1	0	0	0	0	0	0	11	2	0	0	1	0	0	12	0	0	0	0	2	0	0	3	0	2	1	2	0	0	0	4	0	0	0	6
0	0	0	0	0	0	0	0	0	0	0	0	0	0	8	0	0	0	0	0	0	0	1	3	2	7	0	14	0	0	0	0	32	0	1	0	0	2	0	3	0	0	0	0	0	0	0	0	0	0
3	0	11	29	8	2	4	0	3	3	2	2	0	0	0	0	0	0	4	0	1	15	0	0	0	0	5	0	4	5	0	0	0	0	0	0	1	0	0	0	0	1	1	0	0	4	0	0	0	3
2	0	4	0	7	11	0	0	1	0	0	2	0	0	1	0	1	15	0	0	2	1	0	2	0	1	0	0	0	1	2	0	0	0	0	0	1	26	0	1	2	0	4	3	0	11	0	0	0	0
2	0	3	2	0	2	0	0	1	2	4	10	0	0	0	0	0	0	2	0	0	0	0	0	0	0	0	0	0	0	0	0	0	0	0	0	0	0	0	0	0	0	1	0	0	1	0	0	0	0
0	3	2	0	0	0	0	6	0	1	1	1	5	0	0	7	0	7	0	0	7	18	0	4	0	2	0	17	3	19	0	0	0	11	0	0	2	3	0	0	1	2	0	2	0	0	0	0	3	0
0	0	0	0	0	0	0	0	0	0	0	0	0	0	0	17	0	0	0	0	0	0	19	1	0	0	0	0	0	0	0	0	0	13	0	0	0	0	0	0	0	0	0	0	0	0	0	0	0	0
0	4	2	0	0	0	0	11	1	1	1	3	0	0	0	2	1	0	0	1	0	0	1	1	7	1	2	13	4	0	7	1	0	1	0	0	2	0	3	0	2	2	0	0	0	0	3	0	10	0
0	0	0	3	0	1	0	0	1	0	0	2	1	0	0	0	3	0	0	0	0	0	0	0	0	1	0	1	2	0	0	0	2	0	4	2	0	1	3	5	0	0	0	5	1	2	0	0	0	1
1	0	4	0	0	0	0	0	0	0	0	0	0	0	0	0	0	0	0	0	0	0	0	0	0	0	0	0	3	0	0	2	0	0	0	5	0	0	0	0	5	0	2	0	0	0	0	0	0	0
4	0	1	5	0	3	0	0	5	0	1	33	0	0	0	3	15	0	0	0	0	0	0	0	0	0	2	0	0	0	5	0	10	0	6	0	0	6	2	7	0	0	0	5	1	2	1	1	0	0
0	0	0	0	0	0	0	0	0	0	0	0	0	0	0	0	0	0	0	3	0	0	0	0	0	1	0	0	0	0	0	0	0	0	0	0	0	0	0	0	0	2	1	0	0	0	0	0	0	0
0	3	3	7	2	2	3	2	0	0	0	1	0	0	0	1	0	0	0	4	0	1	2	3	0	0	0	4	0	0	1	0	3	0	0	0	0	2	0	0	2	0	1	0	4	1	0	0	0	2
0	1	1	0	0	1	0	0	0	1	1	0	0	0	3	0	1	4	2	0	0	0	0	1	0	1	0	0	0	0	0	0	0	0	0	1	1	0	0	0	0	0	0	0	1	3	2	0	6	3
3	0	11	1	0	0	0	0	0	1	0	2	0	0	0	0	0	0	0	0	0	0	0	2	0	0	1	0	0	0	2	0	0	0	0	0	0	1	0	9	1	0	0	0	3	0	0	0	0	6
1	0	2	4	1	4	1	0	3	2	2	14	0	6	0	0	1	0	2	0	3	4	8	0	0	0	7	0	0	0	1	0	0	0	0	0	0	0	1	2	1	1	1	0	0	0	2	0	0	1
2	0	0	0	0	0	0	6	0	0	0	0	0	0	0	11	1	5	0	3	7	0	0	3	0	10	0	1	1	0	1	0	0	1	0	0	0	0	0	0	0	0	0	0	3	0	0	31	0	0
0	0	1	0	0	0	0	0	1	0	1	1	0	0	0	12	2	0	3	0	0	0	0	2	0	0	0	0	0	0	0	0	0	0	12	0	0	0	0	0	0	0	0	0	0	6	0	1	0	1
0	2	0	0	0	0	0	0	0	0	0	0	0	0	0	0	0	0	0	0	24	0	2	0	0	1	0	0	0	0	0	0	0	0	3	0	2	0	0	0	0	0	0	0	7	0	0	0	0	0
0	0	1	0	0	0	0	0	0	0	0	0	0	0	0	0	0	0	0	0	0	0	0	2	0	0	0	5	8	0	0	64	0	0	6	0	0	11	0	0	0	0	0	1	0	0	0	0	1	0
0	0	3	24	0	0	0	0	0	0	1	0	0	0	0	0	0	0	0	0	0	0	0	0	0	0	0	0	0	0	0	0	0	0	0	0	0	0	0	0	0	0	0	0	0	0	0	0	0	0
0	0	3	8	1	1	0	0	0	1	0	2	2	2	0	0	0	0	0	0	0	0	0	0	0	0	0	0	0	0	0	0	0	0	2	0	0	2	1	0	0	0	0	1	0	1	0	0	0	3
0	0	0	0	0	2	2	0	0	0	0	0	0	0	0	0	0	0	0	0	0	0	0	1	37	0	0	0	0	0	0	0	7	2	6	0	0	8	0	0	0	0	0	2	0	0	1	0	0	0
0	0	0	0	0	0	0	0	0	0	0	1	0	0	0	0	0	0	0	0	0	0	0	0	0	0	0	0	0	0	0	0	0	0	0	0	0	0	0	0	0	0	0	1	0	0	0	0	0	0
0	3	0	0	0	0	0	0	0	3	0	3	0	0	0	0	0	0	0	0	0	8	8	0	0	0	0	0	0	0	0	0	0	0	0	0	0	0	0	0	0	0	0	9	0	2	0	0	0	4
0	0	0	0	0	1	10	1	3	0	3	2	0	0	0	0	6	0	2	0	3	0	15	9	0	0	1	0	0	0	10	0	0	0	0	0	0	17	1	6	1	2	0	0	0	3	0	0	0	5
0	2	0	0	0	0	0	10	0	2	0	0	0	0	0	0	0	11	4	0	5	0	0	2	0	0	0	0	0	0	0	32	0	0	1	0	0	0	0	0	0	0	0	0	4	0	0	0	10	0
1	0	4	34	2	0	0	1	2	2	3	5	0	0	0	0	0	0	0	0	1	5	28	5	0	0	3	1	0	5	2	0	0	0	0	0	2	3	7	17	0	0	1	1	0	0	5	10	0	1
1	9	0	0	0	0	0	0	0	0	1	0	0	0	0	5	0	0	0	0	0	0	0	1	0	1	0	3	0	0	0	4	0	0	8	0	4	0	0	0	0	5	0	0	3	0	2	7	2	0
5	1	1	1	3	3	0	0	0	0	3	2	2	4	1	1	1	2	5	0	0	1	1	3	0	0	1	1	0	6	2	0	0	0	0	1	1	0	0	1	0	0	2	5	3	1	2	2	1	4
1	0	0	0	1	4	0	1	1	0	0	2	0	0	0	20	1	0	15	0	0	0	21	3	0	0	0	0	0	0	0	0	0	1	0	0	0	0	0	6	0	0	0	2	0	3	0	0	0	5
1	0	2	1	2	0	3	0	0	0	0	3	0	2	1	0	1	2	0	0	0	0	3	2	0	2	5	11	2	0	0	0	7	0	6	1	0	2	2	0	0	0	0	0	0	0	0	0	0	6
0	3	0	2	0	2	0	0	0	0	0	0	59	0	0	0	0	0	0	0	1	0	0	2	0	7	6	0	0	18	0	0	0	0	0	0	3	0	0	2	11	0	5	0	0	18	0	0	0	0
5	3	0	3	0	0	0	0	2	0	2	0	0	0	2	21	0	0	1	0	0	2	0	0	0	3	0	0	1	0	0	0	0	0	0	4	1	28	0	1	0	0	0	0	0	0	0	0	0	0
4	1	2	0	0	3	0	1	2	0	0	1	0	0	10	9	0	9	0	33	0	0	0	0	0	0	0	5	4	0	0	0	0	0	1	0	5	0	0	0	5	1	1	1	0	1	0	5	0	0
1	0	0	2	4	0	2	0	4	1	0	1	0	0	0	11	0	0	3	0	4	0	0	5	0	0	0	16	0	0	2	0	0	0	14	0	0	2	1	6	0	0	2	9	0	2	0	0	0	4
4	0	1	16	3	0	7	0	1	0	1	0	0	0	18	14	0	0	2	2	1	0	0	0	1	0	3	0	0	0	0	0	12	0	0	0	1	3	22	1	1	0	18	0	5	0	0	0	0	2
2	0	2	0	0	3	1	0	1	1	0	0	0	0	0	0	0	0	1	0	1	2	0	4	2	6	2	0	6	0	0	0	0	0	0	0	2	10	2	0	0	0	3	3	0	2	0	0	0	2
4	1	2	0	0	0	1	3	0	0	0	0	0	0	0	2	10	6	6	1	0	0	1	0	2	2	1	3	3	6	0	0	0	6	12	0	0	0	0	0	0	5	1	0	1	0	2	0	0	3
0	0	0	3	3	0	6	0	0	0	0	0	0	0	0	0	0	0	0	8	0	0	0	0	5	0	0	0	0	0	1	0	0	0	0	0	0	0	0	0	0	0	0	0	0	2	0	0	0	0
1	0	0	2	2	2	1	0	0	2	0	1	0	0	1	2	2	0	1	0	0	1	0	1	2	0	1	0	1	1	0	0	0	0	0	0	0	1	4	2	1	0	4	0	8	0	0	1	0	0
0	7	0	2	0	0	0	0	0	0	0	0	0	0	0	0	0	0	0	0	0	0	0	0	0	0	1	0	0	0	0	0	0	0	22	0	0	0	0	0	8	3	0	0	0	0	0	0	0	0
3	2	2	0	0	2	0	0	0	0	3	1	9	0	0	7	2	0	0	0	0	2	0	4	0	0	2	0	0	0	18	0	0	0	0	0	0	3	1	1	0	5	1	0	0	0	0	0	0	0
1	1	0	1	4	2	0	0	1	1	0	0	0	0	0	0	1	0	0	0	1	0	3	7	0	0	0	11	0	5	1	0	0	0	0	0	0	9	1	0	0	0	4	6	41	0	0	0	5	1
3	2	0	3	0	0	0	10	3	0	3	0	1	0	0	0	0	0	0	0	0	0	0	1	48	0	0	1	0	0	2	0	0	5	0	0	3	0	0	0	5	3	0	13	5	0	0	0	0	0
1	2	0	3	2	3	6	5	2	1	0	5	0	0	0	3	0	0	0	0	0	1	0	0	0	0	0	0	0	0	0	0	0	0	0	0	0	1	0	0	0	0	0	3	0	6	0	0	0	0
12	0	4	5	0	3	0	0	2	0	7	7	2	0	0	0	4	0	4	0	0	1	0	0	0	1	7	4	0	0	2	0	0	0	0	0	0	8	0	0	5	0	4	0	1	3	1	0	0	0
4	13	0	0	0	2	0	3	0	0	0	0	0	0	0	8	0	0	0	0	0	0	0	0	0	25	0	0	0	0	0	0	0	0	0	0	0	0	0	2	0	0	0	0	0	0	0	0	4	0
0	0	0	0	1	0	0	0	0	0	0	0	0	0	0	0	0	0	0	1	0	0	0	0	0	4	7	0	0	0	3	0	0	0	0	0	0	0	0	0	0	0	0	1	0	0	0	0	0	0
1	6	0	3	1	0	1	2	4	2	4	10	9	0	6	0	0	0	1	1	0	5	6	3	0	0	4	0	0	0	0	0	6	0	0	0	0	0	0	16	0	0	3	0	0	4	0	0	0	2
1	2	3	3	0	2	0	0	1	2	0	1	4	0	0	0	6	0	2	5	0	1	0	1	1	0	0	0	0	0	4	3	0	4	0	0	0	6	3	4	0	0	0	3	0	0	1	0	0	2
0	0	0	0	4	2	0	0	1	4	0	5	20	0	0	0	0	30	1	0	0	0	0	2	5	0	0	0	0	50	0	0	0	0	0	0	0	0	2	0	6	0	0	3	3	0	0	3	0	0
0	0	1	0	0	0	2	0	1	1	0	0	0	0	0	0	0	0	15	3	1	0	0	0	0	2	3	4	0	0	3	0	0	0	0	0	0	0	0	0	0	0	1	8	0	0	41	0	9	0
53	0	0	0	2	153	0	0	3	1	0	0	0	0	0	0	1	0	2	0	0	0	0	0	0	0	0	0	0	0	0	0	0	0	0	0	0	0	0	0	0	0	0	0	0	0	0	0	0	0
2	0	0	1	1	0	0	1	2	1	3	2	3	0	0	0	2	3	3	0	2	0	1	0	0	0	0	0	0	1	1	0	0	0	0	0	3	4	0	5	0	0	0	1	2	2	0	0	0	1
0	3	3	1	2	1	0	0	1	3	4	4	4	0	16	0	0	0	3	0	0	0	0	3	0	0	3	0	6	0	1	0	0	0	0	0	0	0	1	1	0	1	0	0	4	0	0	0	0	2
2	0	3	0	1	2	0	0	1	1	3	3	0	0	0	0	0	37	2	0	0	0	19	4	3	0	0	0	1	0	4	0	0	0	0	0	0	0	1	2	4	0	0	0	0	0	1	0	0	2
0	0	0	0	2	0	3	0	14	40	1	1	0	0	0	0	0	0	2	1	1	0	16	0	0	0	0	0	0	0	0	0	0	0	0	0	0	1	2	0	1	2	2	0	0	1	0	0	0	0
2	4	2	11	5	0	2	0	2	0	8	0	0	0	6	0	1	0	0	0	0	0	4	2	4	0	0	0	0	0	0	0	0	0	0	0	0	0	1	2	0	0	3	2	8	0	0	1	0	4
0	4	0	0	0	0	0	0	0	0	2	0	11	0	0	0	0	0	0	2	0	0	11	3	0	0	0	0	0	0	0	0	0	0	0	0	0	0	0	0	0	4	0	12	0	0	0	0	0	0
0	0	1	2	3	0	0	0	0	3	6	2	1	0	0	1	0	0	2	0	2	0	1	2	0	1	0	0	6	0	0	0	4	0	0	0	1	0	0	5	0	0	0	0	2	1	0	0	0	4
0	0	0	0	0	0	0	0	0	0	0	0	0	0	0	1	0	0	0	1	0	0	1	3	0	0	0	0	0	0	0	0	0	0	1	0	0	6	0	2	0	0	0	0	0	0	1	0	0	1
0	3	0	0	0	0	1	5	0	1	1	0	0	0	2	2	0	0	2	5	2	5	5	5	3	7	2	0	0	0	0	0	1	1	0	0	1	0	6	1	0	12	0	0	9	0	0	4	0	0
1	4	8	2	6	0	0	1	3	0	3	4	1	0	4	0	0	0	3	0	0	2	19	2	0	0	1	1	1	2	0	0	0	0	0	0	0	1	0	3	3	3	2	4	0	0	1	0	0	1
1	0	2	0	4	1	10	6	2	0	1	2	0	8	0	0	7	2	1	2	0	0	0	0	7	2	0	0	0	0	0	0	0	0	0	0	0	4	8	8	0	0	10	0	2	14	0	0	0	0
0	6	1	0	0	0	0	0	0	0	2	1	0	0	0	0	6	0	10	0	0	0	0	0	9	1	0	17	0	0	25	0	0	7	0	0	0	0	0	0	8	0	0	0	0	0	0	0	0	0
0	0	0	0	0	0	0	0	0	0	0	0	0	0	0	0	0	0	0	2	0	0	0	0	0	0	3	0	0	0	3	0	0	0	0	0	0	0	0	0	0	0	0	0	0	0	0	0	0	1
1	0	3	0	0	0	1	0	0	0	0	0	0	0	0	0	0	0	0	0	0	0	3	0	0	0	0	0	0	0	0	0	0	6	0	0	0	0	0	0	2	1	0	1	0	0	0	0	0	0
0	0	0	2	12	3	0	0	5	10	4	0	0	0	0	0	0	0	0	0	0	1	0	0	0	0	3	0	0	0	0	0	0	0	0	0	16	0	2	2	0	4	4	1	0	0	0	0	0	6
0	2	0	0	1	1	0	0	0	0	0	2	0	0	1	0	0	0	0	1	1	1	0	0	0	1	0	1	0	0	0	0	0	0	0	0	2	0	0	0	0	0	0	0	4	1	0	0	3	1
3	3	4	0	4	1	0	0	0	0	3	0	0	0	0	0	0	0	0	2	1	0	0	0	0	1	0	7	5	0	1	0	8	0	7	1	1	0	2	5	0	0	5	7	1	0	7	1	0	6
4	4	0	0	0	0	1	3	0	0	0	0	0	0	0	0	2	0	1	4	0	0	1	0	0	3	0	2	0	0	0	0	0	18	18	0	0	0	0	0	0	1	0	0	0	0	0	0	0	5
3	0	7	1	10	0	0	0	1	0	1	5	38	0	1	7	1	1	5	0	0	4	0	1	0	0	1	0	0	2	0	0	0	0	0	0	0	0	1	1	0	0	5	0	11	3	0	0	0	3
1	0	3	7	0	2	0	2	0	0	0	1	111	25	0	0	0	0	0	0	1	0	0	2	0	0	0	0	4	1	0	0	0	0	0	0	4	2	0	1	1	0	0	3	0	0	0	0	0	2
3	11	1	1	0	0	0	18	1	0	0	4	4	0	0	1	0	0	6	0	0	1	1	0	19	5	0	14	0	4	0	0	0	0	0	7	0	0	0	0	0	13	0	11	1	1	0	3	0	0
5	0	6	0	14	5	0	0	3	4	4	4	0	0	0	0	0	0	0	0	4	0	0	1	0	0	0	0	0	0	0	0	16	0	0	3	0	2	0	1	3	0	0	2	0	9	0	4	0	1
0	0	0	0	0	0	0	0	1	0	0	0	4	0	0	0	0	0	0	0	0	0	1	0	5	0	0	0	0	0	0	0	0	0	0	0	0	0	0	1	0	0	0	1	0	0	0	0	0	1
0	0	0	9	0	0	0	0	0	0	0	0	0	0	0	0	0	0	0	0	0	0	2	0	0	0	1	0	0	0	0	0	3	3	0	0	0	2	0	0	1	0	5	3	0	5	3	0	0	0
0	0	0	0	0	0	0	0	0	0	0	0	0	0	0	0	3	0	0	0	0	0	0	0	0	0	1	0	0	0	0	0	0	0	0	6	0	0	0	0	0	0	0	6	0	0	0	0	0	8
0	0	1	0	0	0	0	0	0	1	0	0	0	0	0	0	0	0	0	0	0	0	0	0	0	0	0	0	0	0	0	0	0	0	0	0	0	0	0	0	8	0	2	0	0	0	0	0	0	0
0	1	0	2	0	5	0	1	0	1	6	1	0	0	0	0	1	0	1	1	0	0	24	1	0	0	0	0	2	0	0	0	0	0	3	0	0	7	0	0	2	3	0	0	0	1	0	0	0	0
5	0	2	0	1	1	0	0	0	0	6	9	0	0	0	0	0	0	0	0	0	1	10	1	0	0	0	0	6	0	5	6	0	1	0	0	0	8	0	3	1	0	0	2	0	0	0	0	0	0
1	0	4	4	0	0	0	0	0	0	1	0	0	0	0	0	0	0	0	0	0	0	0	1	0	0	3	0	3	0	0	0	0	1	0	0	0	2	4	0	4	0	0	23	0	0	3	0	0	0
0	0	0	0	2	3	0	0	15	0	2	0	5	0	0	0	0	0	0	0	1	14	0	1	6	0	6	0	0	3	0	1	0	0	0	0	0	3	7	0	1	0	0	0	0	0	0	0	0	1
0	0	0	0	1	3	0	0	0	0	1	0	0	0	0	0	0	0	3	0	0	0	0	0	0	0	0	1	0	0	2	0	0	0	0	0	0	0	0	2	0	0	0	6	0	0	0	0	0	0
0	0	0	0	0	0	0	0	0	0	0	0	0	0	0	0	0	0	0	0	0	0	0	0	0	0	0	0	0	0	0	0	0	0	0	0	0	0	0	0	0	0	0	0	0	0	0	0	0	0
4	2	2	0	1	1	0	1	0	1	1	0	4	0	2	1	1	0	0	5	0	0	0	1	0	1	0	0	1	0	0	1	1	0	0	0	0	2	4	1	0	0	3	0	4	1	0	0	3	2
1	2	2	1	3	0	0	0	2	2	10	8	3	0	0	0	0	0	1	4	0	0	4	2	0	0	0	0	1	0	9	0	0	0	0	0	3	3	0	3	0	1	0	0	0	1	0	0	0	0
0	0	0	0	0	0	0	0	0	0	0	0	0	0	0	0	0	0	0	0	0	0	0	0	0	0	0	0	3	0	0	0	0	0	0	0	0	0	0	0	2	0	0	0	5	0	0	0	0	0
0	1	0	0	0	0	0	0	0	0	2	0	0	0	0	0	0	0	0	0	0	0	0	0	1	0	1	0	0	2	0	0	0	5	0	0	0	1	0	0	0	0	0	0	0	0	0	0	0	0
2	1	0	0	0	0	0	0	2	1	1	0	0	0	1	0	1	2	3	2	1	1	0	2	3	2	0	16	2	0	0	1	0	0	0	0	2	2	1	0	2	1	0	1	0	0	0	1	6	0
1	0	4	0	2	2	1	0	0	0	3	4	0	0	0	0	0	0	1	0	0	0	19	1	0	1	0	2	0	0	1	0	1	1	0	0	1	5	2	15	0	0	0	0	2	0	0	0	0	0
8	0	0	0	1	0	0	0	0	0	0	0	0	0	0	0	0	0	0	0	0	0	0	1	0	0	0	0	0	0	0	0	0	0	0	0	0	2	0	2	0	0	0	0	0	0	0	0	0	1
0	0	1	24	1	0	1	0	0	0	0	0	0	0	0	0	0	0	0	0	0	0	0	0	0	0	0	0	0	0	0	0	0	6	0	0	1	0	2	0	0	0	0	24	2	0	0	0	0	2
5	0	5	2	1	0	0	0	0	0	1	0	4	0	3	0	0	0	1	0	2	0	61	1	0	0	0	0	0	0	0	0	0	0	0	0	2	0	0	0	0	0	0	2	0	0	0	0	0	3
0	0	0	0	0	0	0	68	0	0	3	0	0	0	0	1	0	0	0	0	0	0	0	0	1	0	6	0	0	0	1	0	0	1	0	1	2	0	0	0	0	0	0	0	1	0	0	0	8	0
0	0	0	0	3	0	3	0	9	1	0	0	13	18	2	1	4	0	0	1	0	0	0	0	0	1	0	12	0	6	0	0	0	0	0	0	1	0	0	1	2	0	3	2	2	7	0	1	0	0
0	0	0	0	1	1	0	0	0	0	0	0	0	0	0	0	0	0	6	0	0	0	0	5	0	0	14	0	2	0	0	0	0	0	0	0	0	6	0	0	0	0	0	0	0	6	0	0	0	0
0	1	1	0	0	0	0	0	0	0	0	0	0	0	0	0	0	0	0	0	0	0	0	1	0	0	0	0	0	0	0	0	10	0	0	0	0	0	0	0	0	0	1	0	0	1	2	0	0	0
0	0	0	0	5	7	0	2	4	8	1	7	0	0	0	0	0	1	4	3	3	0	4	0	0	0	0	0	0	0	4	0	0	0	0	1	0	1	9	3	1	0	1	0	0	0	0	0	10	0
3	0	0	0	3	2	0	0	1	3	0	4	0	0	1	0	0	0	0	0	4	1	3	0	0	0	5	0	2	0	8	0	0	7	0	0	0	0	0	2	1	0	1	0	0	2	8	0	0	4
1	0	7	0	3	5	0	0	3	0	0	0	0	0	2	7	0	0	0	0	0	0	0	1	0	0	1	0	0	0	0	0	0	0	0	0	0	1	0	0	0	0	1	4	4	0	0	0	0	0
1	0	0	0	3	4	5	0	0	2	3	1	0	0	9	0	0	0	3	0	1	6	6	0	0	0	0	3	0	0	1	0	0	0	0	0	0	0	0	3	3	0	1	1	0	1	0	0	0	0
0	0	1	0	3	0	0	0	4	0	0	0	0	0	0	0	0	0	0	2	0	0	1	1	0	0	0	0	0	0	3	0	0	0	4	0	0	1	0	0	0	0	0	0	7	0	0	0	0	5
0	0	0	0	0	0	0	0	3	0	0	0	0	0	0	0	0	0	1	0	0	13	0	0	0	0	0	0	0	0	0	0	0	0	0	0	0	0	2	3	0	0	5	0	0	0	0	0	0	0
1	0	0	0	0	0	0	0	0	0	4	12	0	0	0	0	10	0	0	0	1	4	0	0	0	0	0	0	0	0	0	0	0	0	0	0	3	0	0	1	0	0	1	2	0	0	0	0	0	1
0	2	0	0	1	0	0	0	0	0	0	4	0	0	0	16	0	0	0	2	1	4	0	0	5	0	0	24	2	0	0	3	0	14	0	0	2	0	3	0	4	3	0	0	0	0	0	0	0	0
4	0	17	13	0	4	0	0	9	0	0	0	0	0	0	0	0	0	5	0	0	0	0	0	0	1	3	16	0	2	0	0	9	0	0	0	0	0	0	4	7	5	0	0	0	0	0	0	0	0
2	2	6	0	2	6	0	0	3	3	2	0	0	0	0	6	0	0	1	0	4	0	0	1	0	0	2	8	0	0	0	0	0	0	0	0	1	5	1	1	0	0	2	0	0	2	2	1	0	0
0	0	1	0	2	0	0	0	0	0	1	0	0	0	0	0	0	0	0	0	0	0	0	0	0	0	1	0	0	0	0	0	0	0	0	0	7	2	0	0	2	0	5	1	1	0	0	0	0	0
0	0	0	1	0	0	14	0	0	0	0	2	0	0	0	1	0	0	0	0	0	0	0	0	0	0	0	0	0	0	1	0	0	0	0	0	0	0	1	1	0	0	4	2	0	0	0	0	0	1
0	4	0	1	0	0	0	0	0	3	0	0	0	0	0	7	6	0	0	8	7	0	0	2	5	1	0	3	3	0	0	0	0	8	1	0	2	0	0	0	0	4	5	0	0	0	0	0	0	0
1	0	0	0	1	0	0	0	1	2	1	3	0	0	5	0	0	0	0	0	0	2	31	12	0	0	0	0	0	15	0	0	3	0	0	0	0	0	1	0	0	2	0	0	2	0	1	0	0	2
8	0	0	0	5	4	0	0	1	1	5	2	0	0	0	0	4	0	0	0	0	0	70	5	0	0	0	0	1	8	4	0	0	0	0	0	0	8	0	1	0	0	1	2	0	0	0	0	0	0
0	0	0	4	0	1	1	0	0	0	2	0	0	0	2	0	4	0	0	0	0	0	0	3	0	4	0	2	0	8	0	0	6	0	0	0	7	3	0	0	0	0	0	4	0	0	0	0	0	14
0	0	1	0	0	0	0	0	0	0	0	1	0	0	0	0	0	0	0	13	0	0	0	0	3	0	1	0	0	0	0	0	2	0	0	0	0	0	0	0	0	0	0	0	0	0	0	0	0	0
1	0	1	0	3	0	0	0	2	0	0	1	0	0	1	0	1	0	0	1	0	1	0	2	1	0	1	0	1	23	0	0	3	1	0	1	0	0	1	0	0	0	4	0	1	0	2	0	0	3
3	2	0	0	0	0	2	1	0	0	1	0	0	1	0	2	1	0	0	1	0	1	1	0	2	1	0	0	7	8	0	1	0	0	0	0	2	0	1	0	2	0	0	2	0	0	13	0	1	0
0	0	0	3	0	0	0	0	1	0	2	2	0	0	0	0	1	0	2	0	0	4	0	0	0	0	0	1	0	2	1	0	0	0	2	0	0	0	2	0	0	0	4	0	0	0	0	0	0	0
0	0	0	17	0	0	0	0	0	0	1	0	0	0	0	0	10	0	9	0	0	0	0	0	0	0	0	0	0	0	0	0	0	0	0	0	0	1	0	2	0	0	0	0	143	0	0	0	0	3
0	0	0	1	1	2	0	0	0	0	0	0	0	0	0	0	0	0	0	0	0	0	3	0	0	0	0	0	0	0	0	0	0	0	0	0	0	0	0	1	0	0	0	0	4	1	0	0	1	0
4	5	0	0	1	0	0	0	3	0	0	1	1	5	0	2	2	0	0	0	0	4	0	0	0	1	0	2	31	0	0	0	1	0	7	0	3	18	0	2	0	0	0	0	2	0	0	0	0	0
0	0	2	1	4	3	0	0	0	0	0	0	0	0	9	0	0	0	0	0	0	0	0	2	0	1	7	0	0	0	0	0	0	0	0	0	0	0	0	0	0	0	3	1	0	7	3	0	0	0
0	0	0	0	0	1	0	0	0	0	2	0	0	0	0	0	0	0	0	0	0	0	0	0	0	0	1	0	0	0	0	0	0	0	22	0	0	0	0	0	1	0	0	1	0	1	0	0	0	0
0	0	0	0	0	0	1	0	0	0	0	0	0	0	0	0	0	0	0	4	0	0	0	0	25	3	0	0	0	0	0	0	0	0	0	0	0	0	0	0	0	2	0	0	0	0	0	0	0	0
6	0	2	1	0	0	0	0	0	2	3	6	0	0	1	3	4	0	0	3	1	2	1	0	0	2	3	0	0	0	0	0	0	0	0	0	3	2	0	5	0	0	0	0	0	1	0	3	0	0
3	0	2	7	1	0	0	0	0	0	0	1	0	0	0	0	0	0	0	0	0	0	5	0	2	2	1	2	0	0	0	0	0	0	0	0	0	0	1	2	0	0	1	7	2	0	0	0	0	6
0	1	1	0	0	0	0	6	0	0	0	0	0	19	2	0	0	0	0	5	2	4	0	10	0	1	2	0	2	0	0	0	0	4	0	0	0	0	0	1	0	2	0	0	0	0	0	6	0	0
6	1	1	0	0	1	2	0	0	1	2	4	0	0	0	2	1	0	0	0	0	3	20	3	0	0	0	0	1	0	0	0	0	0	0	0	0	1	0	0	0	0	2	0	0	0	0	0	0	0
1	0	0	0	0	1	0	0	0	4	0	0	0	0	0	0	1	3	0	0	0	0	2	0	0	14	0	0	6	0	0	0	0	0	2	0	1	0	1	0	0	2	1	0	0	0	5	0	0	0
0	0	0	2	4	3	1	0	1	0	1	3	0	0	0	0	0	0	1	3	0	0	0	0	0	0	0	0	0	0	0	0	0	0	0	0	0	1	0	11	0	0	0	0	4	0	0	0	0	1
1	0	11	3	5	6	0	0	0	1	1	0	0	0	6	2	3	1	0	0	2	0	0	0	0	3	0	0	0	0	1	0	1	0	0	0	1	14	4	1	0	0	2	3	0	3	0	0	0	1
0	4	0	0	0	2	0	0	0	0	0	1	0	0	0	0	0	0	4	0	0	0	1	0	13	0	0	0	0	0	4	0	0	0	4	0	0	0	0	0	1	0	0	3	0	2	0	0	0	0
1	0	6	0	0	0	3	0	0	0	2	3	0	0	0	0	0	0	1	0	0	0	0	0	0	0	12	0	0	3	0	0	0	0	0	0	2	0	2	1	0	0	0	43	0	0	0	0	0	0
1	1	0	0	0	0	7	1	0	0	0	0	0	0	0	2	1	2	0	0	5	0	0	0	0	3	1	0	0	0	0	3	0	13	4	0	0	0	1	0	1	0	1	0	4	0	0	0	0	0
4	0	0	1	0	0	0	0	0	0	3	0	0	0	0	0	0	0	0	0	0	0	0	1	0	0	1	0	2	0	13	0	0	0	0	0	0	0	0	2	0	0	2	5	0	0	0	0	0	0
0	0	0	0	0	0	0	0	0	0	0	0	0	0	0	0	0	0	0	0	0	0	0	0	0	0	0	6	3	0	0	0	0	0	0	0	0	0	0	0	0	0	0	0	0	0	0	0	0	0
0	0	1	2	2	1	2	0	1	0	0	1	0	0	0	0	2	0	1	0	0	3	1	0	4	0	0	0	2	0	0	0	0	0	0	0	0	2	0	0	0	10	0	0	0	2	5	0	0	0
0	0	0	62	2	4	0	0	1	6	1	2	0	0	0	0	0	0	0	0	0	0	0	0	0	0	1	0	46	0	0	0	0	0	0	0	0	0	0	0	3	0	4	0	0	1	0	0	0	0
1	0	4	0	1	0	0	0	0	1	0	0	0	0	0	0	0	0	0	8	0	0	0	0	0	0	0	0	1	0	11	0	0	0	0	0	1	0	1	0	0	0	0	0	0	1	0	0	0	2
0	0	0	0	2	0	0	0	0	0	1	0	0	0	0	0	4	0	0	0	0	0	0	0	0	0	0	0	0	0	0	0	0	0	0	0	0	3	0	0	0	0	1	0	0	0	5	0	0	1
10	0	0	0	4	4	3	0	7	0	0	2	0	0	0	0	5	0	0	0	0	0	0	0	0	0	0	0	0	0	0	0	0	0	0	0	7	1	0	0	0	0	0	0	0	1	0	0	0	0
2	0	1	7	3	2	0	3	1	0	1	3	13	20	0	0	0	0	0	0	0	3	0	0	0	0	8	0	0	0	6	0	0	0	0	0	3	0	5	0	0	0	1	1	0	0	0	0	0	1
0	0	3	0	0	0	0	0	0	0	0	0	0	0	0	0	8	0	0	0	0	0	0	2	0	1	1	23	0	0	0	0	6	0	9	0	2	0	4	1	0	0	0	1	0	0	0	0	0	0
0	0	4	0	0	2	2	0	1	0	0	1	0	0	1	0	2	0	0	1	2	0	1	1	2	2	0	0	0	13	2	5	0	2	0	0	0	0	2	2	0	0	2	4	0	0	1	0	0	3
0	0	0	2	1	0	0	5	0	0	0	0	0	0	0	0	0	0	0	0	0	0	0	7	10	1	0	10	0	0	0	0	8	0	0	0	0	3	0	0	0	0	0	0	2	0	0	0	0	6
4	0	1	0	4	1	0	1	0	0	2	0	0	0	7	0	0	0	5	1	0	1	0	0	0	0	0	0	2	0	0	0	0	0	0	0	0	0	5	0	0	0	6	0	0	0	0	0	0	0
3	6	1	0	0	0	0	1	1	0	0	4	0	0	0	0	2	0	2	0	1	0	0	0	0	4	0	3	0	0	0	1	0	0	0	0	6	0	0	0	0	0	1	1	0	1	0	1	0	0
0	0	2	7	1	1	1	0	3	0	1	3	2	0	4	9	28	0	0	1	0	0	0	2	0	0	0	0	0	0	3	4	1	0	0	0	0	0	7	12	0	0	5	3	4	0	0	0	0	3
7	0	7	2	1	2	0	0	2	0	2	5	0	16	0	0	22	0	0	0	0	5	0	0	0	0	0	0	1	0	0	0	0	4	1	0	0	0	0	6	1	0	0	1	9	3	0	0	0	1
1	0	3	0	0	1	1	0	9	2	0	4	0	0	8	1	0	0	6	0	0	0	0	1	0	0	0	3	0	0	1	0	0	2	0	0	1	3	10	2	0	0	2	0	0	1	4	0	0	3
1	0	2	11	0	3	0	0	0	0	0	0	0	0	0	0	1	0	0	0	0	0	0	0	0	0	0	0	7	0	0	0	0	0	0	0	0	0	0	14	0	0	0	0	0	1	0	0	0	0
1	4	1	0	0	0	1	2	0	2	0	1	3	0	0	2	2	0	1	1	0	0	0	1	2	1	3	4	1	1	0	1	0	8	6	0	1	2	0	0	2	0	0	0	0	0	0	1	3	0
0	0	5	0	3	4	0	0	0	0	0	5	0	0	0	0	0	0	0	0	0	0	0	0	0	0	0	0	2	0	5	0	0	0	0	0	0	0	0	3	0	0	2	0	0	0	0	0	2	2
0	0	0	0	0	0	0	10	0	0	0	0	0	0	0	0	0	0	0	0	0	0	0	0	1	0	0	0	0	0	0	0	0	0	0	0	0	0	0	0	1	0	0	0	0	1	0	0	0	0
0	0	0	0	0	0	0	0	0	1	0	0	12	0	0	0	0	19	1	0	0	0	5	147	0	0	0	0	0	113	0	0	0	0	0	2	0	0	0	0	0	2	0	0	0	0	0	0	0	0
0	6	2	0	1	0	0	0	0	0	5	0	0	0	0	0	0	0	0	0	5	0	0	1	9	1	1	0	6	0	0	0	0	0	0	0	0	0	0	0	29	2	0	0	3	0	0	0	0	0
0	4	2	11	0	0	0	2	0	0	5	17	0	0	0	0	0	0	9	0	0	0	2	2	0	0	0	0	0	0	0	0	0	0	0	0	0	2	5	0	0	0	0	0	0	3	2	0	0	0
2	0	2	0	2	2	1	0	1	0	0	1	0	0	0	0	0	0	4	0	0	0	0	0	0	0	0	0	1	3	0	0	0	0	4	1	0	0	0	1	0	0	1	8	0	2	0	0	0	4
2	6	2	0	3	4	0	0	3	8	1	0	0	0	0	0	19	0	5	0	0	5	0	0	0	0	0	0	0	0	0	0	0	0	0	0	5	0	0	4	1	0	14	0	0	0	0	0	0	0
5	0	4	7	6	0	0	0	0	4	17	4	0	0	0	0	0	0	5	0	0	5	14	0	0	1	0	0	0	0	0	7	0	0	0	0	0	0	1	0	0	0	0	8	1	0	0	0	0	0
41	0	0	1	0	2	0	0	0	3	3	0	0	0	0	3	0	0	0	1	0	0	0	4	2	1	0	0	0	0	0	0	0	0	0	0	0	0	0	6	0	2	0	0	0	0	0	0	0	0
0	3	4	2	2	1	0	0	4	1	4	1	0	0	0	0	0	0	0	1	0	5	0	0	0	0	0	0	0	0	19	0	0	0	0	0	0	2	0	1	0	0	0	5	0	1	0	0	0	0
0	0	7	10	9	1	0	2	0	1	3	3	1	0	0	0	0	0	3	2	0	2	0	3	0	0	0	0	0	0	0	0	0	0	0	0	3	0	0	0	0	1	0	0	4	0	0	0	0	0
0	8	2	0	1	0	0	0	0	0	0	0	0	0	0	1	0	0	0	3	8	2	2	2	1	5	0	0	1	0	0	0	0	0	0	0	0	0	0	0	1	6	0	3	0	0	0	0	8	0
1	0	2	1	2	1	0	0	3	0	1	12	5	0	0	4	0	0	0	0	1	0	0	2	1	0	0	0	0	0	3	6	0	17	0	2	0	0	1	2	0	0	0	2	0	2	0	0	0	0
0	0	4	0	0	0	0	0	0	0	0	0	0	0	0	0	1	0	2	0	0	0	1	0	5	0	2	0	1	0	7	0	0	0	1	15	1	0	0	0	0	0	2	7	1	0	0	0	0	0
0	0	0	2	0	0	0	0	0	0	0	0	0	0	0	0	0	0	0	0	0	0	0	0	0	0	0	0	0	0	0	0	0	0	0	0	0	0	0	0	0	0	1	1	0	2	0	0	0	0
0	0	0	0	1	0	0	0	0	0	0	0	0	0	0	0	0	0	0	0	0	0	0	0	0	0	0	0	0	0	0	0	0	0	0	0	0	0	0	0	0	0	0	0	0	11	0	0	0	2
4	2	0	0	0	0	0	0	0	1	0	0	0	0	0	1	0	0	0	4	0	0	0	4	0	2	2	0	0	0	0	0	1	12	4	0	1	0	0	0	0	0	0	0	0	0	0	12	0	0
0	2	3	0	1	0	0	0	0	0	1	2	0	0	0	13	0	35	0	3	0	0	0	0	0	4	0	3	0	0	10	0	0	0	0	0	0	0	0	0	1	0	0	0	0	12	0	6	1	0
0	0	0	7	0	3	0	0	0	2	0	8	0	0	0	0	5	0	3	0	0	0	0	0	0	10	0	0	0	0	0	0	0	0	1	1	1	0	0	0	10	3	0	0	1	2	0	0	0	0
0	0	0	9	0	1	5	1	0	1	0	0	0	0	0	0	0	0	0	6	1	0	0	0	0	1	0	3	7	0	0	0	0	0	12	0	1	0	0	1	7	1	0	2	0	2	0	0	0	0
0	0	0	3	0	3	3	12	0	0	0	0	0	0	0	0	0	0	0	0	0	0	0	0	2	0	0	0	0	0	0	0	0	0	0	0	0	0	1	3	0	0	0	5	0	0	0	0	0	0
0	0	0	0	0	0	0	0	0	1	0	3	0	0	0	0	0	0	1	3	0	0	0	0	0	1	0	16	0	0	0	0	0	9	0	1	0	0	0	0	0	0	0	0	0	0	0	38	0	0
0	0	0	0	0	0	0	0	0	0	0	0	0	0	0	0	0	0	0	0	0	0	0	0	0	0	0	0	0	0	0	0	0	0	0	0	0	0	0	0	0	0	0	0	0	0	0	0	0	0
7	0	4	5	1	3	0	0	2	4	0	0	0	0	0	7	0	0	0	1	1	0	0	0	0	0	0	0	5	1	1	0	1	0	0	0	2	1	0	3	1	1	0	1	0	0	0	0	3	0
4	0	1	0	0	6	0	0	0	0	3	5	0	0	0	0	1	0	0	0	1	3	0	0	0	0	0	0	0	0	0	0	0	106	1	0	0	1	0	0	0	1	0	0	12	1	0	0	0	1
1	2	0	1	0	0	0	0	0	0	0	2	0	6	0	1	0	0	0	0	0	0	1	0	0	0	0	12	3	0	10	7	0	0	0	2	10	0	0	0	7	5	0	8	0	0	4	0	3	0
0	0	0	0	0	0	0	0	0	1	0	0	0	0	0	1	0	0	0	0	0	0	0	2	0	2	0	0	1	0	0	0	0	0	0	0	0	0	1	2	0	0	3	1	0	0	0	0	0	0
0	0	0	0	3	0	0	0	0	0	0	3	0	0	0	0	0	0	0	1	1	0	0	4	1	0	0	0	1	0	0	0	0	3	0	0	0	0	0	0	0	0	0	2	0	1	0	0	0	2
1	0	0	0	1	0	0	0	0	0	0	0	0	0	0	1	0	0	0	0	1	0	0	0	0	0	0	0	0	0	0	0	0	0	0	0	0	0	0	0	0	0	0	0	0	1	0	0	0	1
0	0	0	0	0	0	0	0	0	0	0	0	0	0	0	0	0	0	0	0	0	0	0	0	0	0	0	0	0	0	0	0	0	0	0	0	0	0	8	6	0	0	0	1	0	0	0	0	0	0
0	1	0	3	1	0	0	0	0	0	0	0	0	0	0	0	0	0	0	0	2	0	0	0	0	0	0	0	0	0	0	0	0	0	0	0	0	0	0	0	0	0	0	0	0	0	0	0	0	0
2	1	0	0	0	0	0	0	0	1	0	0	4	0	0	0	0	0	1	1	0	0	0	1	4	3	0	0	1	0	3	1	0	2	3	0	7	0	0	0	6	1	0	1	4	0	1	10	2	0
0	0	1	0	0	0	0	0	0	0	0	2	0	0	0	0	0	0	0	0	0	0	0	0	0	0	3	0	0	0	0	0	0	0	0	0	0	0	0	0	0	0	1	0	0	0	0	7	0	0
0	0	0	0	0	0	0	0	0	0	0	0	0	0	0	0	0	0	4	0	0	0	0	0	0	0	0	0	0	0	18	13	0	0	0	0	0	0	0	0	15	2	0	0	0	0	0	0	0	0
8	0	0	0	0	2	2	0	1	1	0	0	0	0	0	0	1	0	1	0	0	0	0	0	5	1	0	0	0	0	0	0	0	0	0	0	1	0	0	0	0	0	6	0	0	1	0	0	2	0
5	1	1	14	3	2	0	0	0	0	1	1	4	0	0	0	0	0	0	0	0	0	0	0	0	0	0	0	3	0	3	3	0	0	0	0	0	1	0	0	0	0	3	0	2	0	0	1	0	3
0	0	0	0	0	0	1	0	0	0	0	0	0	0	0	1	0	0	0	1	0	0	0	0	2	0	0	0	1	0	0	0	3	0	0	0	1	0	0	0	0	0	2	1	0	0	0	0	0	0
2	0	2	4	0	1	0	0	6	2	3	5	0	0	0	0	0	0	0	0	1	4	0	0	0	0	1	0	0	0	0	1	0	0	0	0	8	0	0	3	0	0	5	2	0	1	0	0	0	0
2	1	0	1	0	0	0	0	0	0	1	0	10	0	0	11	1	10	1	1	2	0	3	4	2	5	0	0	0	2	0	0	0	7	0	0	4	0	0	0	1	2	0	0	2	0	0	5	0	0
1	0	8	12	0	1	0	0	0	0	2	0	0	9	0	0	0	0	3	0	1	1	2	0	0	0	1	0	0	0	0	0	0	0	0	1	1	2	5	4	0	0	3	2	1	1	0	0	0	2
0	2	3	6	0	0	0	0	2	0	7	3	0	0	0	1	5	0	0	0	1	0	3	0	0	0	0	0	0	0	0	0	0	0	0	0	0	0	0	5	0	0	1	1	1	0	0	0	0	3
1	0	15	19	1	1	0	0	1	4	0	3	0	0	0	0	0	0	0	0	0	2	0	0	0	0	2	0	0	0	0	0	0	0	0	0	0	11	0	0	0	0	5	0	0	4	10	0	0	1
3	1	1	2	3	1	0	0	1	1	5	12	0	0	0	7	0	0	0	0	3	7	5	1	0	0	0	0	0	0	0	0	0	0	1	0	0	3	0	0	0	2	0	0	3	0	0	0	17	3
2	0	0	4	2	0	0	3	0	2	2	0	0	0	0	0	0	0	0	3	0	7	0	0	0	2	0	0	0	0	0	15	0	2	1	0	0	0	0	0	0	0	2	2	0	0	0	4	0	0
0	0	1	14	1	9	0	0	1	2	1	1	0	0	0	8	0	0	0	0	0	0	0	1	5	0	0	2	0	0	4	0	0	0	0	0	0	0	0	0	0	0	0	5	0	7	0	0	0	1
0	0	0	0	0	0	0	0	0	1	0	0	0	0	0	0	1	0	0	0	0	0	0	0	0	7	0	0	0	0	0	0	0	0	0	0	0	0	0	1	1	0	0	0	0	0	0	0	0	0
0	0	0	8	0	2	0	0	0	0	0	2	0	0	0	0	0	0	0	0	0	0	0	3	0	0	0	0	0	1	0	0	0	0	0	0	0	0	0	0	6	0	0	0	1	0	0	0	0	0
0	0	0	0	0	0	0	0	0	0	0	0	0	0	0	0	0	0	0	0	0	0	0	0	0	0	0	0	0	0	0	0	0	0	0	0	0	0	0	0	0	0	0	0	0	0	0	0	0	0
1	0	0	0	1	1	0	1	0	2	0	0	0	0	0	0	0	0	0	0	1	0	0	0	0	0	1	0	0	0	1	0	0	0	0	0	0	8	0	3	0	0	2	0	6	1	10	0	0	6
0	0	1	0	0	0	1	0	1	0	15	0	2	0	0	0	0	0	1	0	0	0	0	0	0	0	0	0	0	0	0	0	0	0	0	0	1	2	0	4	0	0	5	0	0	0	0	0	0	1
2	0	4	2	1	0	0	2	0	0	2	5	0	0	4	0	0	0	0	2	2	0	11	2	0	0	0	0	0	0	0	0	0	0	0	0	2	12	0	0	0	0	0	0	0	0	0	0	0	0
3	0	0	0	0	0	0	0	1	1	1	0	0	0	0	1	0	0	0	0	0	0	0	1	0	0	2	2	0	0	0	0	0	0	0	0	0	0	0	0	3	0	2	0	2	3	0	0	0	1
0	0	3	4	2	0	1	0	0	0	5	7	0	0	0	0	0	0	4	0	4	4	5	1	0	0	3	0	6	0	0	0	0	0	0	0	0	0	0	2	0	0	0	0	0	0	0	1	0	1
0	0	2	6	6	6	0	0	1	1	0	0	0	0	0	0	0	0	0	0	0	0	0	0	0	0	0	0	0	0	0	0	0	0	0	0	0	7	0	0	0	1	1	0	0	3	0	0	0	1
0	0	2	0	0	1	2	0	0	0	0	38	0	0	0	0	0	0	1	0	0	0	0	18	0	0	0	0	0	0	0	0	0	0	0	0	0	0	0	0	0	0	0	0	0	3	0	0	0	0
3	0	10	0	2	0	0	0	2	2	5	15	8	0	3	0	0	0	0	0	0	1	0	0	0	4	0	0	2	0	0	0	0	0	0	0	5	0	0	0	0	0	5	0	0	0	0	0	0	0
0	4	4	0	2	1	0	0	6	0	6	4	0	0	0	0	0	0	1	0	0	9	5	2	0	0	0	0	5	15	0	0	0	0	0	0	5	0	0	2	0	0	0	0	0	0	0	0	0	0
18	0	8	0	0	0	0	5	0	1	0	0	0	0	0	0	0	0	0	4	0	0	0	0	0	0	0	12	11	0	0	0	0	0	0	0	0	0	0	0	0	0	0	0	0	0	0	0	0	0
0	0	0	0	0	1	0	0	11	0	0	0	0	0	0	0	0	0	0	0	3	0	0	0	0	0	0	0	0	0	0	0	0	0	0	0	0	13	0	0	0	0	0	0	0	0	0	0	0	0
0	0	0	0	0	1	0	0	0	0	1	4	0	0	0	0	0	0	0	0	0	0	1	0	0	39	0	0	0	0	0	0	0	0	2	0	0	0	0	0	2	1	0	0	0	2	0	0	0	0
0	0	0	6	0	1	2	0	4	1	4	0	0	0	0	0	0	0	0	0	0	0	0	0	0	0	0	0	1	0	0	0	0	0	8	0	0	4	0	0	0	4	0	0	1	0	0	0	5	0
0	5	4	1	0	0	0	0	0	1	0	0	0	0	2	0	0	0	4	0	0	1	0	1	0	0	0	0	0	5	0	0	0	0	0	0	0	0	0	1	0	0	0	0	0	1	0	0	0	0
6	1	0	0	0	1	0	1	2	0	7	11	0	0	11	0	0	0	4	1	1	1	7	0	0	0	0	0	4	0	0	0	0	0	0	0	3	0	2	0	4	0	2	0	7	1	9	0	0	0
0	2	0	0	5	0	1	0	0	0	2	1	0	0	1	0	4	0	6	0	0	0	0	1	0	0	0	0	0	0	4	0	0	0	0	0	4	0	4	24	2	0	1	3	28	0	10	0	0	3
0	0	5	0	0	0	0	2	0	0	1	0	0	0	0	0	0	0	0	0	0	0	0	0	0	0	0	0	0	0	0	0	0	0	0	0	0	0	0	0	0	0	2	0	0	0	0	0	0	0
0	0	3	0	0	0	0	0	0	0	0	2	0	0	0	0	3	0	0	1	0	0	0	1	0	0	0	0	0	0	1	0	0	0	0	4	1	0	2	1	0	2	4	2	0	1	0	0	0	1
0	1	1	11	2	0	2	0	0	1	1	1	4	0	0	0	0	0	0	0	0	0	0	1	0	1	4	0	0	0	0	0	0	0	0	0	1	4	4	4	0	0	0	0	5	10	0	0	0	0
0	0	4	0	1	0	10	0	0	0	1	3	0	0	0	0	0	0	1	0	0	0	1	0	0	0	0	0	0	0	9	0	0	0	0	0	0	0	0	0	0	1	0	2	0	0	0	0	0	0
0	0	2	0	1	0	0	0	2	0	7	2	0	0	3	0	0	0	0	0	0	1	0	1	0	0	5	0	0	0	4	0	0	0	0	0	0	1	0	0	0	1	0	0	0	0	0	0	0	0
2	0	1	0	7	1	0	0	4	9	1	0	1	0	1	0	3	0	0	0	0	0	0	3	0	0	0	0	3	0	0	0	0	0	0	7	1	0	0	1	0	0	2	0	0	3	0	0	0	0
0	0	0	0	0	0	0	3	0	0	0	0	0	0	0	0	0	0	0	0	0	0	0	0	0	0	0	0	0	0	0	0	0	0	0	0	0	0	0	0	0	0	0	0	0	0	0	0	0	0
1	0	0	0	0	0	0	1	0	0	0	0	0	0	0	0	0	0	0	0	0	5	0	3	0	1	0	0	0	0	7	0	0	0	0	0	2	0	0	0	2	6	1	0	4	0	0	3	0	0
0	0	3	0	9	0	0	0	9	28	0	0	0	0	0	0	0	0	0	0	0	0	0	1	0	0	0	0	0	0	0	0	6	0	0	11	0	0	0	0	0	0	0	0	0	0	0	0	0	1
1	0	4	0	0	1	0	0	1	0	0	2	0	0	0	0	0	0	1	0	0	0	0	1	0	0	0	0	3	0	0	0	0	0	0	0	0	6	0	0	2	0	2	0	0	0	0	0	0	0
1	3	4	1	0	1	1	1	1	1	2	2	0	0	0	0	0	0	4	0	0	0	19	0	2	0	0	0	0	0	4	0	0	0	0	0	0	0	0	2	5	2	0	0	0	0	0	0	0	0
0	0	3	1	0	1	1	0	0	0	3	2	0	0	0	0	0	0	0	0	0	0	1	0	0	1	0	2	0	0	0	0	0	0	11	0	0	4	0	0	0	0	0	2	0	0	2	0	0	2
0	0	0	0	0	0	0	0	0	0	0	2	0	0	1	0	0	0	0	0	0	0	0	0	0	0	0	0	0	0	0	0	0	0	0	0	0	0	2	0	0	0	0	0	0	0	0	0	0	0
0	0	2	10	0	7	0	0	1	0	1	3	0	0	0	1	4	9	0	0	0	0	0	0	0	7	0	0	0	0	0	0	0	0	0	0	2	0	0	0	0	0	0	0	0	0	0	0	0	0
0	0	0	0	0	0	0	0	0	0	0	0	0	0	0	0	0	0	0	0	0	0	0	0	1	0	0	0	0	0	0	0	0	0	0	0	0	0	0	0	0	0	0	0	0	0	0	0	0	0
0	0	0	4	1	0	0	0	2	3	1	0	0	0	0	0	0	0	0	0	0	7	0	0	0	0	0	0	0	0	0	0	0	0	0	1	0	0	1	3	0	0	0	0	1	3	4	0	0	0
0	0	2	4	1	0	0	0	0	0	1	1	0	0	0	0	0	0	2	0	1	0	0	0	0	3	0	1	0	0	0	0	0	0	1	0	0	0	0	1	4	4	0	0	0	0	0	0	0	0
0	1	1	0	2	0	0	0	0	0	0	0	0	0	0	0	0	0	0	0	0	0	0	1	0	0	2	0	0	0	0	0	0	0	0	0	0	1	0	0	0	0	0	2	0	4	0	0	0	0
3	2	0	3	0	0	0	0	0	1	1	1	0	0	0	0	0	0	0	0	4	0	0	4	0	0	0	0	0	6	0	0	0	1	0	0	0	0	0	0	3	0	0	1	2	0	2	0	0	0
0	0	0	0	0	0	0	0	0	0	0	0	1	0	0	0	0	0	0	0	0	0	0	0	0	0	8	0	0	0	0	0	0	0	0	0	0	15	0	0	0	0	0	0	0	0	0	0	0	0
0	3	0	0	0	0	0	0	0	1	2	1	0	0	0	0	0	0	0	0	0	8	2	0	14	6	0	0	0	0	0	1	0	0	0	0	0	0	0	0	0	0	0	0	0	0	0	0	0	0
0	0	0	0	11	4	0	0	0	16	3	2	0	0	0	0	0	0	0	0	0	0	0	0	0	0	0	0	0	0	0	0	0	0	0	0	0	0	0	0	0	0	0	0	1	0	0	0	0	0
0	0	0	0	3	0	0	0	1	0	1	0	1	0	0	0	0	0	0	0	0	0	0	2	0	0	0	0	0	0	0	0	0	0	0	0	0	0	0	1	0	0	0	0	0	31	0	0	0	1
0	0	1	4	0	0	0	0	0	0	1	0	0	0	3	7	0	0	0	0	0	0	0	1	0	0	0	0	0	1	0	0	0	0	0	0	0	0	0	0	0	0	0	1	46	0	0	0	0	0
0	3	1	0	1	4	0	0	1	0	6	1	1	0	0	0	0	0	3	3	0	2	2	2	0	2	0	0	0	2	1	0	0	0	0	0	0	0	0	0	0	1	0	0	1	0	0	0	0	0
0	0	0	0	0	0	0	0	0	0	0	0	0	0	0	0	0	0	0	0	0	0	0	0	0	0	0	0	0	0	0	0	0	0	0	0	0	0	0	0	0	0	0	0	0	0	0	0	0	0
1	19	1	8	0	0	0	3	0	0	0	0	0	0	0	0	0	0	0	0	0	0	1	0	0	0	0	0	0	2	0	0	0	0	26	0	0	0	0	0	0	0	0	0	0	0	0	0	0	0
1	0	0	0	8	8	1	1	0	0	0	0	90	29	1	0	0	0	0	0	0	1	0	0	0	0	1	0	0	0	0	0	0	0	0	0	0	0	0	0	0	0	0	1	0	2	0	0	0	0
2	0	2	1	0	0	0	0	1	0	0	0	0	0	0	0	0	0	0	9	0	0	0	0	0	0	0	0	0	0	0	0	0	0	0	0	0	0	0	0	0	0	0	0	0	0	0	0	0	0
0	0	1	0	2	0	0	0	0	0	0	1	0	0	0	0	0	0	6	0	0	0	0	3	0	0	0	9	0	0	0	0	0	0	3	2	1	0	0	0	0	0	0	2	0	0	0	0	0	0
1	0	2	0	0	0	0	2	0	0	2	5	0	0	4	0	0	0	0	0	0	0	30	2	0	0	0	1	2	0	0	0	0	0	0	0	1	0	0	1	0	0	0	0	0	0	0	0	0	3
0	0	0	0	0	0	0	0	0	1	0	0	0	0	0	0	0	0	0	2	0	0	0	0	0	0	0	0	0	0	0	0	0	0	0	0	0	0	0	0	0	0	0	0	0	0	0	0	0	0
0	0	0	0	0	0	0	0	0	0	0	0	0	0	0	0	0	0	0	0	0	0	0	4	0	0	2	0	0	0	0	0	0	2	0	0	2	0	1	1	0	0	0	0	0	0	0	0	0	2
0	0	0	0	0	0	0	0	1	1	1	1	0	0	0	1	0	0	0	4	0	0	0	0	0	1	1	0	1	0	0	0	2	1	0	0	4	0	1	0	0	0	0	0	0	0	0	0	0	0
0	0	0	0	0	0	0	0	0	0	0	0	0	0	0	0	0	0	0	0	0	0	0	1	0	0	5	0	0	0	0	0	0	0	0	0	0	0	0	0	0	0	0	0	0	0	0	0	0	0
0	0	0	0	0	0	0	0	0	0	0	0	0	0	0	4	4	0	0	1	2	0	1	1	3	0	0	0	1	0	0	7	0	5	6	0	0	0	0	0	0	0	0	0	0	0	0	0	0	0
2	0	0	0	0	0	0	0	0	0	0	1	0	0	0	0	0	0	0	0	0	0	0	0	0	0	0	0	0	0	0	0	0	0	0	0	0	0	0	0	0	0	7	0	1	0	0	0	0	0
0	0	2	1	10	16	0	0	9	1	0	1	1	0	0	0	0	0	0	0	0	0	0	0	0	0	0	0	2	4	0	0	0	0	0	0	0	0	0	0	0	0	0	0	0	8	1	0	0	0
1	0	0	0	0	0	0	0	0	0	0	0	0	0	0	0	0	0	1	8	0	0	0	0	0	0	0	0	7	0	0	0	0	0	0	0	0	0	0	2	0	0	6	0	33	0	0	0	0	2
0	9	0	0	0	0	0	0	0	0	1	1	0	0	0	0	0	0	0	0	0	0	0	1	1	0	0	2	0	0	0	15	0	3	10	0	0	0	0	0	0	2	0	1	8	4	0	16	0	0
0	7	0	6	1	0	1	0	0	0	0	0	0	0	0	6	0	0	0	2	0	0	0	0	0	2	0	0	0	0	0	0	0	5	0	15	1	0	0	0	0	1	0	0	0	0	0	0	0	0
0	0	0	3	1	1	0	0	0	0	0	0	0	0	0	0	0	0	0	0	0	0	0	0	0	0	0	0	0	0	12	0	0	0	0	0	0	0	0	0	0	0	0	0	0	0	0	0	0	3
0	0	0	4	3	0	0	0	3	0	1	8	9	0	0	0	0	0	4	0	0	9	4	0	0	0	0	0	0	0	0	0	2	0	0	0	0	1	0	0	0	0	1	0	4	0	0	0	0	0
0	0	2	2	1	0	0	0	0	0	1	0	0	0	3	0	0	0	0	0	0	0	0	1	0	0	2	0	1	0	0	0	0	0	0	0	0	0	0	0	0	0	2	0	0	0	0	0	0	2
0	0	0	0	1	0	0	0	0	0	2	1	0	0	2	0	0	0	0	0	0	0	0	2	0	0	0	0	0	0	0	0	0	0	0	0	2	6	1	0	0	0	0	0	0	0	0	0	0	0
1	5	1	0	2	1	0	0	0	0	3	7	0	0	9	0	0	20	0	0	0	0	1	0	0	0	0	0	1	0	0	0	0	0	0	0	0	0	0	0	0	0	3	0	0	0	0	0	0	0
0	0	0	0	5	1	0	0	0	0	0	9	0	0	0	0	0	0	0	0	0	0	0	2	1	0	9	0	0	0	0	0	0	0	0	0	0	0	0	0	0	4	1	0	0	1	0	0	0	4
0	0	0	0	1	0	0	0	0	0	0	0	0	0	0	0	0	0	0	0	0	0	0	0	0	0	0	0	0	0	0	0	0	0	0	0	0	0	0	0	0	0	0	0	0	0	0	0	0	0
2	0	0	1	5	3	0	0	2	1	1	1	0	0	1	0	1	0	0	0	0	0	3	2	0	0	0	0	0	0	5	0	0	0	0	0	5	6	0	0	0	1	0	0	2	0	0	0	0	0
1	0	8	1	3	3	0	0	0	2	4	3	0	0	2	0	0	0	4	0	0	8	23	1	0	0	0	1	6	0	4	0	0	0	0	0	0	0	0	0	3	0	0	2	0	0	0	0	0	0
0	0	0	0	0	8	0	0	0	0	0	0	0	0	1	1	0	0	0	0	0	0	0	0	0	0	0	0	0	0	0	0	0	0	0	0	0	1	0	6	0	0	0	0	1	0	0	0	0	8
3	0	8	0	0	0	0	0	0	0	1	0	0	0	0	9	0	0	1	0	0	0	4	0	0	0	0	0	0	0	0	0	33	0	0	14	2	1	0	4	0	0	4	4	0	3	0	0	0	2
0	0	0	2	0	2	2	0	0	0	1	0	0	0	0	0	0	0	0	0	0	0	0	0	0	0	0	0	0	0	0	0	0	0	0	0	0	2	0	0	0	1	0	0	0	0	0	0	0	0
0	0	0	0	0	0	3	0	0	0	4	0	0	0	8	14	0	0	0	0	1	0	0	1	0	1	0	0	0	0	0	0	1	0	0	0	0	0	0	0	0	0	2	0	0	1	0	0	0	2
1	0	0	0	0	0	0	0	0	0	0	0	0	0	0	0	0	0	3	0	5	0	0	0	2	0	0	0	1	0	0	0	0	0	0	0	0	0	0	0	0	1	0	1	0	3	0	0	0	0
0	0	0	0	2	0	0	1	2	0	2	1	0	0	0	1	0	0	0	0	0	0	6	1	0	0	0	0	2	0	0	0	0	0	0	0	0	2	3	2	2	0	0	0	0	0	9	0	9	12
2	0	9	0	6	1	0	0	0	0	6	9	0	0	1	2	0	0	1	0	0	6	4	1	0	6	0	0	0	0	0	0	0	0	0	0	0	0	0	0	5	0	2	0	0	4	0	0	0	0
0	0	6	0	0	2	0	0	0	0	1	0	0	0	0	0	4	0	2	0	0	5	0	0	4	0	2	0	0	0	0	0	0	0	0	0	0	5	12	0	0	4	0	1	0	0	0	0	0	3
0	4	0	0	0	0	0	0	0	0	1	1	0	1	0	0	0	0	2	0	0	0	0	0	0	0	2	0	0	0	0	0	0	0	0	0	0	0	0	0	0	0	10	0	0	0	0	0	0	0
0	5	0	0	0	0	0	0	0	0	0	0	0	0	3	0	0	0	0	0	0	2	5	8	0	0	0	10	0	0	0	0	0	0	0	0	0	0	0	0	2	3	0	0	0	0	0	0	0	0
0	0	0	0	3	0	0	0	1	0	0	0	0	0	0	0	1	0	0	0	0	1	0	0	0	0	0	0	2	0	0	0	0	0	0	0	0	0	0	0	0	0	0	0	0	1	0	0	0	0
3	0	0	0	0	1	0	0	0	0	1	0	0	0	0	0	0	0	0	3	0	0	0	5	0	2	0	0	0	0	0	0	0	0	0	0	0	1	0	0	0	0	1	1	0	0	0	0	0	0
0	2	0	0	1	0	0	0	0	0	0	4	0	6	0	0	0	0	1	3	0	0	1	2	0	1	3	1	6	0	0	0	0	4	0	0	2	4	0	0	0	0	0	0	0	0	0	0	0	0
2	0	2	0	1	4	0	0	1	0	2	0	0	0	0	0	0	0	2	0	0	1	12	0	0	0	0	0	0	1	0	0	0	0	0	0	1	1	1	0	2	1	4	1	3	0	1	0	0	1
4	0	0	0	0	0	0	0	0	0	0	0	0	0	0	12	0	0	0	0	0	0	0	1	0	2	0	6	2	0	0	10	0	0	0	0	0	0	1	1	0	0	3	0	0	3	0	0	0	0
1	1	1	1	0	1	0	0	1	0	0	0	0	1	1	0	0	0	2	3	0	1	0	0	1	9	0	0	1	1	1	2	0	0	13	1	3	0	1	0	5	2	0	9	1	0	0	0	2	0
0	0	0	0	1	0	0	0	0	0	0	0	0	0	0	0	0	0	0	0	0	0	0	0	0	0	12	0	17	0	9	0	2	0	0	0	0	1	0	0	0	0	0	0	0	0	2	0	0	1
0	0	0	3	2	3	0	0	0	0	1	0	0	0	6	20	0	0	1	0	0	0	0	0	0	0	0	0	1	0	0	0	0	0	0	0	0	0	1	0	0	1	2	143	0	0	0	0	0	0
3	0	4	2	6	4	0	0	0	0	0	8	0	3	0	2	0	0	1	0	0	3	0	2	0	0	0	0	0	0	0	0	0	0	1	0	0	6	0	0	0	0	0	1	0	3	0	0	0	0
0	0	0	0	1	0	0	0	0	0	0	0	0	0	0	0	0	0	0	0	1	0	0	8	8	0	0	4	2	0	3	29	6	0	0	0	0	0	0	2	0	1	1	0	0	0	0	0	0	0
0	0	0	0	0	0	0	0	0	0	0	0	0	0	0	0	0	0	0	0	0	0	0	0	0	0	0	0	0	0	0	0	0	0	0	0	0	0	0	0	0	0	0	0	0	0	0	0	0	0
1	2	0	0	1	0	0	3	0	0	4	4	0	0	0	0	0	0	5	1	1	2	3	0	0	0	0	2	0	0	0	0	1	0	0	0	0	0	4	1	2	3	1	0	0	1	0	0	0	3
0	0	3	0	0	0	0	0	11	48	0	1	0	0	0	0	0	0	1	0	4	1	0	0	0	0	0	0	0	0	3	0	0	0	0	0	0	0	0	0	0	0	0	0	0	0	0	0	0	0
59	0	0	0	0	0	0	0	0	0	0	0	0	0	0	0	0	0	0	0	0	0	2	0	0	0	0	0	2	0	0	0	3	0	0	0	1	70	0	0	0	0	0	0	0	0	0	0	0	0
0	0	0	0	0	0	1	0	0	0	0	0	0	0	0	0	0	0	0	0	0	0	0	1	0	0	0	0	0	0	0	0	0	0	0	0	0	0	0	0	0	0	0	0	0	0	0	0	0	3
0	5	0	0	0	0	0	0	0	0	0	0	0	0	0	0	0	0	0	0	0	0	2	0	1	1	4	1	0	9	0	3	0	14	3	0	0	2	2	0	0	0	0	0	0	0	0	0	0	3
0	0	0	0	0	0	0	0	0	0	0	0	0	0	0	0	0	0	0	0	0	0	2	1	0	0	0	0	3	0	0	0	0	0	0	0	0	0	0	0	0	0	0	0	0	1	0	0	0	1
1	3	0	0	0	1	0	4	0	0	0	0	0	0	0	0	0	0	0	0	0	0	0	0	0	0	0	0	0	21	0	0	0	0	0	0	0	0	3	0	0	0	0	0	3	0	3	0	0	2
0	0	0	0	0	0	0	0	0	0	0	0	0	0	0	0	0	0	0	0	2	0	0	0	0	0	0	0	0	0	0	0	0	0	0	0	0	0	0	0	0	0	0	0	0	0	0	0	1	0
0	8	0	0	0	0	0	2	0	0	0	0	0	0	0	0	0	0	4	10	11	0	0	1	0	0	0	0	0	0	0	0	0	3	0	0	0	0	0	0	2	41	1	0	0	0	0	0	0	0
0	3	6	1	1	3	5	0	0	0	1	0	5	0	3	0	0	0	3	0	0	1	0	4	2	0	0	0	0	0	0	0	0	4	0	0	1	0	0	0	2	1	2	0	0	0	0	0	14	0
0	0	0	0	0	0	0	0	1	0	0	2	0	0	0	7	0	0	0	0	0	0	2	0	0	0	1	0	0	0	0	29	1	0	0	0	0	0	0	0	0	6	1	0	0	0	0	0	1	0
0	0	2	0	0	1	0	0	0	0	0	0	0	0	0	0	0	0	0	1	0	0	0	0	0	0	0	0	0	0	3	0	0	0	0	0	0	0	0	0	0	0	0	0	0	0	0	0	0	0
0	4	0	0	0	0	2	2	0	0	2	0	0	0	0	0	0	0	0	0	0	0	0	0	0	0	0	0	0	0	0	0	0	0	0	0	0	2	0	0	6	0	0	0	0	1	0	0	0	0
0	0	0	0	0	0	0	0	0	0	0	0	0	0	0	0	0	0	0	0	0	0	0	0	0	0	0	0	0	0	0	0	0	0	0	0	0	4	0	0	0	0	1	0	0	0	0	0	0	2
0	0	0	0	0	0	0	0	0	0	0	0	0	0	0	0	0	0	0	15	0	0	0	0	0	0	0	0	0	0	0	0	0	0	0	0	0	0	0	0	0	0	0	0	0	0	6	0	0	1
3	0	6	10	3	9	0	1	8	2	3	2	0	11	0	0	11	0	2	0	0	5	0	2	0	0	1	2	0	0	0	0	5	0	0	0	0	0	0	3	1	0	0	2	1	1	0	0	0	1
0	0	0	0	2	0	0	0	0	0	0	0	0	0	0	0	2	0	0	0	0	0	0	3	0	0	7	0	0	0	0	0	2	11	0	1	0	0	0	1	0	0	0	0	0	0	0	0	0	0
1	0	0	3	2	0	6	0	0	1	1	2	0	0	0	0	1	0	1	0	0	0	0	0	0	0	0	4	1	0	1	0	0	0	0	0	0	0	0	1	0	0	0	0	0	1	0	0	0	0
0	0	0	0	3	3	0	0	0	0	1	0	0	0	0	0	0	0	0	0	0	0	0	3	0	0	0	0	0	0	0	0	0	0	0	0	0	2	7	0	0	0	1	0	0	7	1	0	0	0
0	0	0	0	0	0	0	5	0	0	0	2	0	0	0	0	0	0	0	3	0	2	0	0	3	0	0	0	0	0	0	0	0	0	0	0	0	0	0	0	2	0	0	0	0	0	0	0	13	0
0	0	2	0	0	0	0	2	1	0	0	0	0	0	0	5	0	7	0	4	1	0	0	0	0	1	0	0	0	4	0	0	0	0	0	3	0	0	0	1	19	4	0	0	0	0	0	0	8	0
0	0	0	0	1	0	0	0	0	1	0	0	0	0	0	0	13	0	0	0	0	0	0	2	1	3	0	0	0	0	0	0	1	0	0	0	0	0	0	0	0	0	0	2	1	0	0	0	0	0
0	0	0	0	0	0	0	0	0	0	0	0	0	0	0	0	0	0	0	0	0	0	0	0	0	0	0	0	0	0	0	0	0	0	0	0	0	0	0	0	0	0	0	0	0	0	0	0	0	0
0	0	0	0	0	0	0	0	0	0	0	0	0	0	0	0	0	0	0	0	0	0	0	0	0	0	8	0	0	0	0	0	0	0	0	0	0	0	0	0	0	0	0	0	0	0	0	0	0	3
0	0	0	0	0	0	0	0	12	0	0	0	0	0	0	0	0	0	0	0	0	0	0	0	0	0	0	0	0	0	0	0	0	0	0	0	0	0	0	0	0	0	0	0	0	2	0	0	0	0
0	0	0	0	0	2	0	0	2	3	0	0	0	0	0	0	0	0	0	1	0	0	0	1	0	0	0	0	0	0	0	0	0	0	0	0	2	0	0	3	0	0	0	0	2	0	0	0	0	0
0	0	0	0	5	6	0	0	0	0	0	0	51	0	0	0	1	0	0	1	0	0	0	0	0	0	0	0	0	0	0	1	0	0	3	0	0	0	0	0	0	0	3	0	1	9	0	0	0	2
0	0	0	0	0	0	0	4	2	0	0	0	0	0	11	0	0	0	0	5	0	0	0	1	0	0	0	18	0	0	0	6	0	0	13	0	0	0	0	2	0	0	0	1	0	3	0	0	0	0
0	0	1	0	2	3	0	0	0	0	5	5	1	0	3	2	0	0	0	0	2	0	3	0	0	0	0	0	0	0	1	0	0	0	0	0	0	0	0	1	6	0	0	0	2	0	0	0	0	0
0	0	8	0	0	1	0	0	0	0	0	0	0	2	0	0	0	0	2	0	0	0	0	0	0	0	0	4	0	40	5	0	0	0	0	0	1	0	0	0	0	1	0	0	0	0	0	0	0	0
0	0	0	7	0	0	0	0	1	0	1	1	0	0	0	0	4	0	0	0	0	0	0	1	0	0	0	0	4	0	0	0	0	0	0	0	3	0	0	0	0	0	2	0	0	0	0	0	0	0
2	0	3	0	4	2	7	0	9	2	2	1	20	0	16	0	0	0	0	1	0	0	2	0	0	2	0	7	0	0	3	0	0	0	0	0	0	0	0	1	0	0	0	2	2	3	0	0	0	0
1	0	0	0	0	0	0	6	0	3	0	0	0	0	2	3	2	0	1	3	0	2	0	5	0	0	0	3	0	0	0	0	3	7	1	0	0	0	0	0	1	2	0	0	1	0	2	6	1	0
0	0	0	3	2	10	0	0	2	2	1	1	0	0	4	0	0	0	0	0	0	0	2	0	0	0	0	0	0	0	0	0	0	0	0	0	0	4	1	1	0	2	1	0	0	0	0	5	0	0
0	0	0	0	0	1	1	0	0	0	0	0	0	0	0	0	0	0	0	0	0	0	0	4	0	0	4	0	0	0	0	0	0	0	0	0	0	0	0	0	0	0	0	0	0	0	0	0	0	0
0	0	1	1	3	2	0	0	1	1	0	0	0	0	0	0	0	0	0	0	0	0	0	1	0	0	0	0	0	0	0	0	1	0	0	0	0	0	0	0	0	0	10	0	2	0	0	0	0	0
0	0	0	0	0	0	0	0	0	0	0	0	0	0	0	0	0	0	0	0	0	0	0	2	3	0	3	0	0	0	2	0	9	0	0	0	2	0	0	0	0	0	0	1	0	0	0	0	0	0
1	2	2	0	1	1	0	0	0	0	0	2	1	0	0	0	3	0	0	0	0	0	0	0	0	0	0	0	1	0	0	0	0	0	1	5	0	0	1	1	1	0	2	0	3	0	0	0	0	0
0	0	0	0	1	0	0	0	0	1	0	1	0	0	0	0	1	0	0	0	0	0	0	0	0	0	0	0	7	0	0	0	0	0	0	0	0	8	5	0	0	0	1	0	0	0	0	0	0	0
0	1	2	2	0	0	0	0	0	0	0	0	0	2	0	7	0	0	0	0	0	0	10	0	0	0	0	0	0	0	3	0	0	0	0	0	1	3	0	0	0	0	0	0	0	0	0	0	0	0
1	0	2	0	0	0	0	0	0	0	1	0	0	0	1	0	0	0	0	2	1	0	8	2	0	0	0	0	0	0	0	0	0	0	0	0	0	0	0	1	0	1	0	0	0	0	0	0	0	0
0	0	0	0	0	1	0	0	0	0	0	0	0	0	0	0	0	0	0	8	0	0	0	0	0	0	0	0	0	0	0	0	0	0	0	1	21	0	0	1	0	0	9	0	0	0	0	0	0	0
0	0	0	0	2	1	0	0	0	0	0	0	0	0	0	8	0	0	0	7	5	0	0	1	3	0	5	0	0	0	1	17	1	0	1	0	0	0	0	5	0	9	0	0	0	0	0	0	0	0
0	0	0	2	0	0	0	0	0	0	0	0	3	4	0	0	0	0	0	0	5	0	0	0	0	0	2	0	0	1	0	0	0	0	0	12	0	0	8	3	0	0	0	0	0	0	0	0	0	0
0	0	0	0	0	0	0	0	0	3	0	5	0	0	0	0	0	34	0	1	0	3	0	3	0	0	0	0	0	12	0	27	0	4	0	0	0	0	0	0	0	0	0	0	0	0	0	10	4	0
0	1	0	3	0	0	0	0	0	0	0	0	0	0	0	0	0	0	0	0	0	4	0	0	1	0	0	0	0	0	0	0	0	0	0	0	0	2	0	0	1	0	0	0	0	1	0	0	0	0
1	5	2	0	0	0	0	4	0	0	0	0	0	0	0	0	0	14	0	4	0	1	0	0	0	0	0	0	0	0	0	9	4	0	0	0	0	0	0	0	0	3	0	0	0	0	0	0	0	0
0	3	0	0	0	5	0	0	2	2	0	0	0	0	0	6	0	0	0	0	0	0	0	0	3	1	2	0	0	0	1	1	0	3	0	0	0	0	0	0	0	4	0	11	12	0	0	0	0	0
0	0	0	0	0	2	0	0	0	0	0	1	0	0	5	0	0	0	0	0	0	0	1	3	0	0	2	0	0	0	0	0	0	2	0	0	0	0	5	0	0	0	0	0	0	0	0	0	0	0
7	0	0	0	0	0	1	0	0	2	0	0	9	0	12	2	0	0	0	0	0	0	0	0	0	2	0	3	15	0	0	0	0	0	0	0	1	0	0	0	0	0	0	1	0	0	0	0	0	2
0	0	4	0	0	0	1	0	0	0	0	0	0	0	0	0	2	0	0	0	0	0	0	1	0	0	0	0	0	0	0	0	0	0	0	0	0	0	0	0	0	0	0	0	0	0	0	0	0	0
0	0	0	0	0	0	0	0	0	0	0	1	0	0	0	0	0	0	0	8	0	0	0	0	0	0	0	0	0	0	0	0	0	0	0	0	8	7	4	0	0	0	0	0	0	0	0	0	0	6
0	0	4	0	3	4	0	0	0	0	2	2	0	0	0	0	0	0	0	0	0	10	15	4	0	0	0	0	0	0	0	0	0	0	0	0	0	0	0	0	0	0	0	0	0	0	0	0	0	0
4	0	0	2	0	3	0	0	0	1	0	2	0	0	4	0	0	0	0	0	2	0	0	0	0	0	0	0	0	0	0	0	0	0	0	0	0	0	0	1	0	0	0	0	0	2	0	0	0	0
0	0	9	0	0	2	1	0	0	2	1	2	0	0	0	0	0	0	0	3	0	0	0	2	0	0	0	0	0	0	0	0	12	0	0	0	0	0	2	6	3	0	3	1	0	0	0	4	0	1
2	1	4	3	5	1	0	2	2	0	0	0	0	0	0	0	0	0	1	0	0	0	0	0	0	0	0	0	0	0	0	0	0	0	0	0	0	1	0	0	0	0	2	0	3	4	0	0	0	3
1	0	2	0	2	0	0	0	0	0	6	2	0	0	0	0	3	0	2	0	0	0	13	0	0	0	0	2	0	0	0	0	0	0	0	0	0	0	0	6	0	0	0	0	0	0	0	0	0	0
18	0	3	12	0	0	0	0	0	0	3	13	0	0	0	0	0	0	0	0	0	0	0	0	0	0	2	4	0	0	0	0	0	0	0	0	0	0	0	1	0	0	2	1	0	0	0	0	0	0
0	0	0	4	0	0	0	0	0	0	2	0	0	0	0	0	5	0	3	0	0	0	0	1	0	0	0	0	0	0	0	1	0	0	0	0	3	6	0	0	0	0	0	1	0	0	0	0	0	6
4	0	0	0	0	0	1	0	0	0	0	0	0	0	0	0	0	0	0	0	0	0	0	0	0	0	0	0	0	0	0	0	0	0	0	0	0	0	0	2	0	0	0	0	0	0	0	0	0	1
0	0	0	14	0	0	0	0	0	5	0	0	0	0	0	0	0	0	7	0	0	0	0	8	3	0	3	0	0	0	0	0	0	0	0	0	1	0	0	0	1	0	0	0	0	0	0	0	0	0
0	0	0	0	0	1	0	0	1	0	0	0	3	0	5	0	0	0	0	1	0	1	0	0	0	0	0	0	0	0	0	0	0	0	0	0	0	0	4	0	0	0	3	0	0	2	0	3	0	0
0	0	1	9	4	1	0	0	0	0	1	0	0	0	5	0	0	0	0	0	0	0	5	0	0	0	0	0	4	0	1	0	0	0	0	0	0	1	0	3	0	0	7	0	0	0	0	0	0	2
0	0	0	0	0	0	0	1	0	0	4	0	0	0	0	0	0	0	0	0	0	0	6	0	0	0	0	0	0	0	0	0	0	0	0	0	0	0	2	7	0	0	0	0	1	0	0	0	0	0
0	0	0	0	0	0	0	0	0	0	0	0	0	0	0	0	0	0	3	0	0	0	0	1	1	0	0	0	0	0	0	0	0	0	0	0	0	0	0	0	1	0	0	0	0	1	0	0	0	0
0	2	0	0	0	0	0	4	0	0	0	3	0	0	13	0	0	0	0	0	0	0	0	0	0	0	0	4	0	0	0	2	0	0	0	0	0	0	0	0	6	2	0	0	0	0	0	0	0	0
0	0	0	0	0	3	0	0	0	0	0	0	0	0	0	0	0	0	0	0	0	0	0	3	7	0	0	8	0	0	0	0	7	0	4	0	0	0	0	0	0	0	0	1	0	0	0	0	0	0
3	0	1	4	0	1	2	0	0	0	2	0	0	0	0	8	0	0	1	0	0	0	0	1	7	1	0	0	0	0	0	0	0	0	0	0	0	0	0	0	0	2	1	0	0	0	0	8	0	0
4	0	0	0	0	0	0	0	3	0	0	0	0	0	0	0	0	0	0	0	0	0	0	0	0	0	0	0	0	0	0	0	0	0	0	0	0	0	0	0	0	0	1	1	0	0	0	0	0	0
0	0	1	0	0	0	2	0	0	0	0	0	0	0	0	0	1	3	5	0	0	0	0	0	0	0	0	0	0	0	20	0	0	0	0	0	0	0	1	0	0	2	0	0	0	0	0	1	0	0
0	1	0	0	3	0	5	0	0	2	0	0	0	0	0	0	0	0	0	0	0	0	0	0	0	0	0	0	0	0	0	0	0	0	0	0	0	0	0	0	0	2	0	0	0	0	0	0	0	0
0	0	0	7	0	0	0	0	0	0	0	0	0	0	0	0	0	0	0	0	0	0	0	0	0	0	15	0	0	0	0	0	0	0	0	1	0	0	0	0	0	0	0	1	0	0	0	0	0	2
0	0	1	0	2	0	0	0	0	0	0	0	0	0	0	0	0	0	0	0	0	0	2	0	5	0	12	3	0	0	0	0	7	0	1	0	0	0	0	0	0	0	0	1	0	0	0	0	0	0
1	0	0	0	0	1	0	0	0	0	0	1	0	0	0	0	3	0	1	0	0	0	0	0	0	0	0	0	0	0	0	0	0	0	0	0	0	0	0	0	0	0	0	0	0	0	0	0	0	0
0	0	3	0	1	0	1	0	0	2	0	1	0	0	0	0	0	0	4	0	0	0	0	0	0	0	0	0	0	1	0	0	0	0	0	0	1	0	0	0	0	0	0	0	0	2	0	0	0	0
0	0	0	0	14	1	0	0	0	1	0	0	0	0	0	0	0	0	0	0	0	0	0	0	0	0	0	0	0	0	0	0	0	0	0	0	0	0	1	0	0	0	0	0	0	0	0	0	0	0
0	0	0	0	0	0	0	0	0	0	0	0	0	0	0	0	0	0	0	0	0	0	0	0	0	0	0	0	0	0	0	0	0	0	0	0	0	0	0	0	0	0	0	0	0	0	0	0	0	0
0	1	2	0	1	1	0	0	4	5	3	0	0	0	1	0	0	0	2	1	0	0	0	1	0	0	2	0	0	0	0	0	0	0	0	0	0	0	0	2	0	0	0	0	0	1	0	4	6	0
0	0	0	0	0	0	0	0	0	0	0	1	0	0	0	0	0	0	0	0	0	0	0	0	0	0	0	0	0	0	0	0	0	0	0	2	0	0	0	0	0	0	0	0	2	0	0	0	0	0
3	0	2	1	0	0	0	0	1	2	7	5	0	2	0	0	5	0	0	0	2	0	4	3	0	0	1	0	0	0	0	0	0	0	0	0	3	2	0	0	0	2	0	0	0	0	0	0	0	2
3	0	2	0	4	5	0	0	1	2	0	2	0	0	0	0	0	0	0	0	0	0	0	1	0	1	0	0	0	0	0	0	0	0	0	0	0	0	0	4	0	0	0	0	3	0	0	0	0	0
2	0	4	0	0	2	0	0	7	0	0	4	0	0	24	0	2	0	0	0	0	0	0	2	0	1	0	0	0	0	0	0	0	0	0	0	0	0	0	1	0	0	0	0	0	0	0	0	0	1
0	5	1	0	2	1	4	0	1	0	1	2	0	0	0	2	0	0	0	0	0	0	1	0	0	0	0	0	0	0	1	0	0	0	0	0	0	0	3	0	0	0	0	0	0	3	0	0	0	1
0	0	3	0	0	0	0	0	0	0	0	0	0	0	0	0	0	0	0	0	0	0	0	0	0	0	0	0	0	0	0	0	0	0	0	0	0	0	0	0	0	0	0	0	0	0	0	0	0	0
0	0	0	0	0	1	0	0	0	1	0	0	0	0	5	0	7	0	0	0	0	0	0	0	0	0	0	0	0	0	0	0	0	0	0	0	0	0	0	0	0	0	4	0	0	0	0	0	0	0
0	0	0	0	0	0	0	0	0	0	0	0	0	0	0	0	0	0	0	0	0	0	0	0	0	1	0	0	0	0	0	0	0	0	0	0	0	1	0	1	0	0	0	0	0	0	12	0	0	4
0	0	0	6	1	1	0	0	1	0	0	1	0	0	0	0	0	0	0	0	0	0	18	3	0	0	0	0	0	0	0	0	0	0	0	0	0	16	1	1	0	0	1	0	0	2	0	0	0	0
0	17	0	1	0	0	0	0	2	3	2	0	7	0	0	0	0	13	0	0	0	0	0	0	0	0	0	4	0	0	0	0	0	0	0	0	0	0	0	0	0	0	0	0	0	0	0	1	0	0
0	0	0	0	1	0	0	0	0	0	1	0	0	18	0	0	0	0	0	0	0	0	0	0	0	2	0	0	0	0	0	0	0	0	2	0	1	0	0	0	0	0	0	0	2	0	0	0	0	1
0	0	0	0	1	0	0	0	0	0	0	0	0	0	0	2	0	0	0	0	0	0	0	0	0	0	5	0	0	0	0	16	0	0	0	0	0	0	0	0	0	0	0	0	0	0	0	0	5	0
0	0	0	0	0	0	0	0	1	1	1	0	0	0	0	0	0	0	0	0	0	0	1	0	0	0	3	1	0	0	1	34	0	0	0	0	0	0	0	0	0	3	0	0	0	7	2	0	0	2
1	0	2	1	0	1	0	2	0	1	2	3	0	0	0	0	1	0	1	0	0	7	5	1	1	0	0	0	0	0	0	0	0	0	0	0	0	0	0	0	0	0	2	2	0	1	0	1	0	0
0	0	0	0	0	1	0	0	0	0	0	0	0	0	0	1	0	0	0	0	0	0	0	0	0	0	9	0	0	0	0	5	11	0	0	0	0	0	0	0	0	0	2	0	0	0	5	0	0	3
0	0	0	0	2	3	0	0	0	0	0	1	0	0	0	0	2	0	0	0	0	0	0	0	0	0	0	0	0	0	0	0	0	0	0	1	0	0	0	0	0	0	2	1	0	0	0	0	0	0
0	0	1	0	0	0	0	0	2	1	0	0	0	0	8	0	0	0	0	0	0	9	0	0	0	0	0	0	0	0	2	0	0	0	0	0	2	6	0	0	0	0	1	2	0	3	0	0	0	0
0	0	0	0	0	0	0	0	0	0	0	0	0	0	0	0	0	0	0	3	0	0	0	0	0	0	5	1	0	0	0	0	0	0	5	0	0	0	0	0	0	0	0	0	0	0	0	0	0	0
0	0	1	0	0	0	0	0	0	0	0	0	0	0	0	0	0	0	0	0	0	0	0	0	0	0	0	0	0	0	0	0	0	0	0	2	0	0	0	0	0	0	0	0	0	0	0	0	0	0
0	0	3	0	2	3	0	0	0	1	1	1	0	0	3	0	0	0	3	0	0	1	0	0	0	0	0	1	0	0	0	0	0	0	0	0	1	3	0	0	0	3	0	0	0	0	0	0	0	0
0	0	0	0	0	0	0	0	0	0	0	0	0	0	0	0	0	0	0	0	0	0	0	0	0	0	0	0	0	0	0	0	0	0	0	0	0	0	0	0	0	0	0	0	0	0	0	0	0	0
0	0	0	1	0	0	0	0	0	0	0	0	0	0	0	0	0	0	0	0	0	0	0	0	0	0	0	0	0	0	0	0	0	0	0	0	0	0	0	4	0	0	0	0	141	0	0	0	0	0
0	0	0	0	0	0	0	0	0	0	0	1	0	0	0	0	0	0	0	0	0	0	0	0	0	0	0	0	0	0	0	0	0	0	0	0	0	0	0	0	0	0	0	0	0	0	0	0	0	0
1	4	2	0	0	5	0	0	4	1	2	8	0	0	2	0	0	0	1	0	0	0	4	1	0	0	0	0	0	0	0	0	0	2	0	0	5	1	2	0	0	0	1	0	0	3	0	0	1	0
1	0	2	1	5	2	4	0	1	0	0	0	0	6	0	0	2	0	0	0	0	0	0	0	0	0	0	0	0	0	0	0	0	0	0	5	0	2	0	1	0	1	3	1	0	0	0	0	0	0
1	0	3	4	1	1	0	0	1	0	0	0	0	0	1	0	0	0	0	0	0	0	0	2	0	2	0	0	0	0	0	0	0	0	0	0	0	0	0	0	0	0	5	3	0	1	0	0	0	0
0	0	0	0	0	0	0	0	0	0	0	5	0	0	0	0	0	0	0	0	0	0	0	0	0	0	0	0	0	0	0	0	0	0	0	0	0	0	3	0	0	0	2	0	0	1	0	0	0	5
0	5	0	0	0	1	1	0	5	0	0	0	0	0	0	0	1	0	0	0	0	0	1	0	1	1	0	1	0	2	0	0	0	0	0	4	0	0	0	0	0	2	0	0	1	0	0	0	0	0
0	0	6	0	0	0	0	0	0	0	7	6	0	0	1	0	0	0	2	0	2	5	2	0	0	0	0	0	0	0	0	0	0	0	0	0	0	0	0	0	0	0	1	0	0	4	0	0	0	2
1	0	1	2	1	0	0	0	2	0	1	1	0	0	1	0	0	0	0	0	0	2	0	0	0	0	0	1	0	0	6	0	0	0	0	0	1	0	0	0	0	0	0	0	0	0	0	0	0	0
2	0	1	0	0	0	0	0	2	1	3	1	0	0	0	7	4	0	1	1	1	3	0	1	0	0	0	2	0	0	0	0	0	0	0	0	2	1	0	0	1	2	0	1	0	0	0	2	0	0
0	0	0	0	0	0	0	0	6	0	12	0	0	0	0	0	0	0	0	0	0	0	0	0	0	0	0	0	0	0	0	0	0	0	0	0	0	0	0	0	0	0	2	0	9	0	0	0	0	0
0	1	0	0	0	1	0	0	1	0	2	1	0	0	0	0	0	0	0	1	0	0	0	0	0	25	0	0	1	0	0	0	0	0	0	0	2	0	0	0	3	0	0	0	6	0	2	0	0	0
0	0	0	0	0	0	0	0	3	1	0	0	0	0	0	0	2	0	0	4	0	0	0	5	0	23	0	0	0	0	0	0	0	0	0	1	0	0	0	0	0	0	4	0	0	0	0	0	0	0
0	0	3	0	0	0	0	0	0	0	0	0	0	0	0	0	0	0	0	0	4	0	0	2	0	1	0	0	0	0	0	0	0	2	0	0	0	0	0	0	0	4	0	0	0	0	0	0	0	0
2	0	0	4	7	6	0	0	0	3	4	0	0	0	0	0	0	0	0	0	0	0	0	0	0	0	0	0	0	0	0	0	0	0	0	0	0	0	5	0	0	0	0	0	0	2	7	0	0	0
1	0	1	9	7	2	0	0	11	2	0	0	0	0	0	0	0	0	0	0	2	1	0	0	0	0	0	0	0	0	0	0	0	0	0	0	0	0	1	0	0	0	5	0	0	21	0	0	0	0
0	0	5	2	1	0	0	1	0	0	0	0	0	0	0	0	0	0	0	0	2	4	0	0	2	0	0	0	0	0	0	0	0	3	3	0	2	0	0	0	0	1	0	0	0	1	0	5	0	0
0	0	0	1	0	0	0	0	1	0	5	2	0	0	0	1	0	0	0	0	0	5	1	3	0	0	0	0	0	0	0	0	0	0	0	0	1	3	0	0	0	0	0	4	0	0	0	0	0	0
0	1	3	3	1	0	0	2	0	0	0	0	0	0	0	0	0	0	0	0	0	0	0	0	0	0	2	0	0	0	0	0	0	11	0	0	2	0	0	0	1	0	0	0	0	0	0	0	8	0
0	1	2	0	0	0	0	0	0	1	0	0	0	0	0	0	2	0	0	2	0	0	0	0	0	0	2	0	0	0	0	0	0	1	0	0	3	0	0	1	0	0	1	0	0	0	0	0	0	0
0	0	0	0	0	0	0	0	0	0	0	0	0	0	0	0	0	0	1	0	0	0	0	1	0	0	0	0	0	0	0	0	0	0	7	0	0	6	0	2	0	0	2	2	0	0	0	0	0	6
1	0	0	0	1	3	0	0	0	0	0	0	0	0	0	4	0	0	3	0	0	0	0	0	0	0	0	0	0	0	0	0	0	0	2	0	1	0	0	1	2	9	1	1	0	1	0	0	0	0
0	0	0	0	2	0	0	0	0	0	0	1	0	0	0	0	0	0	0	0	2	3	1	0	0	0	0	0	0	0	9	0	0	0	0	0	7	1	0	0	0	0	0	0	0	0	0	0	0	0
0	0	0	0	0	1	0	0	0	0	0	0	0	0	0	0	9	0	0	6	0	0	0	0	0	0	1	0	1	0	0	0	0	0	0	0	0	0	0	0	0	0	0	0	0	0	0	0	0	0
0	0	0	0	0	0	0	0	0	0	1	1	0	0	0	4	0	0	1	0	0	0	0	0	0	1	0	1	0	0	0	0	0	0	0	0	1	5	1	1	0	0	2	0	0	0	0	0	0	0
0	0	0	0	0	0	0	0	0	0	0	0	0	0	0	0	0	0	0	0	0	0	0	0	0	0	0	0	0	0	0	0	0	0	0	0	0	0	0	0	0	4	0	0	0	1	0	0	0	0
0	1	0	5	0	2	0	0	1	0	0	0	19	0	0	0	0	0	0	0	0	4	0	1	0	0	4	0	0	0	0	0	0	1	0	0	0	0	0	0	0	0	0	1	0	0	0	0	0	0
5	0	0	0	0	0	0	0	0	0	0	2	0	0	0	0	0	0	0	0	1	2	0	0	0	0	0	0	1	1	0	0	0	0	0	0	0	0	3	0	0	0	0	0	0	0	0	0	0	0
0	0	0	0	0	0	0	0	0	0	1	0	0	5	0	0	0	0	3	5	0	0	1	0	0	1	0	0	0	0	0	0	0	7	0	10	0	0	0	0	0	1	0	0	1	0	0	1	0	0
0	0	2	0	2	0	0	0	0	0	5	1	0	0	0	1	0	0	0	0	5	0	1	0	0	0	0	2	0	0	5	0	0	0	0	0	0	0	0	0	0	1	0	0	0	0	0	0	0	0
0	0	0	0	0	0	0	0	0	0	0	0	0	0	0	0	0	0	0	0	0	0	0	0	0	0	0	0	0	0	0	0	0	0	0	0	3	0	0	0	0	0	0	0	0	0	0	0	0	0
1	0	0	3	2	2	0	0	4	2	0	0	3	0	8	1	0	0	0	0	0	0	0	0	0	0	0	0	0	8	0	0	0	0	0	0	0	0	0	0	0	0	0	0	0	0	0	0	0	0
0	0	2	0	4	3	0	0	5	3	0	0	1	2	8	0	0	0	0	0	0	27	0	0	0	0	0	0	0	0	5	0	0	0	0	0	0	0	0	0	0	0	5	0	0	1	0	0	0	0
0	0	2	0	2	4	1	0	1	0	6	2	0	0	0	0	0	0	1	0	0	3	2	0	0	0	0	0	0	0	0	0	0	0	0	0	1	0	1	0	3	0	0	1	0	0	0	0	0	0
2	0	0	0	0	0	0	0	0	0	0	0	0	0	0	0	0	0	4	0	0	4	0	0	0	0	0	0	0	0	0	0	0	0	0	0	0	0	0	0	0	0	0	1	0	0	0	0	0	0
0	0	2	3	4	0	0	0	3	1	0	0	4	2	0	0	0	5	0	1	1	1	0	3	0	0	0	0	0	0	2	0	0	0	2	0	0	0	0	0	0	0	1	2	3	1	0	0	0	0
0	0	5	0	0	0	0	0	0	0	1	0	0	0	0	0	0	0	0	0	0	0	0	0	0	0	0	0	0	0	0	0	0	0	0	0	0	0	0	0	0	0	0	3	0	0	0	0	0	0
0	0	0	0	0	0	0	3	0	0	0	0	0	0	0	0	2	0	1	8	18	0	0	1	4	0	0	7	1	0	0	0	0	39	2	0	2	0	0	0	0	2	0	0	0	0	0	0	0	0
0	0	0	0	0	1	0	0	0	0	0	1	9	0	0	0	0	0	0	1	0	0	0	0	0	0	0	0	0	0	16	0	0	0	0	0	7	0	0	0	0	0	2	0	0	0	0	0	0	0
0	0	0	0	5	0	0	0	0	0	0	0	0	0	0	0	0	0	0	0	0	0	0	3	12	0	0	0	0	0	0	0	10	0	0	0	0	0	0	0	0	0	0	0	0	0	0	0	0	0
0	0	0	0	0	0	0	0	0	0	0	0	0	0	0	0	0	0	1	0	0	0	0	0	0	0	0	0	0	0	0	1	0	0	0	0	0	0	0	0	0	0	0	3	0	0	0	0	0	0
0	0	0	0	0	0	0	0	0	0	0	0	0	0	0	0	0	0	0	3	0	0	0	0	2	0	0	0	0	0	0	0	0	0	0	0	0	0	0	0	0	0	0	0	0	0	0	0	0	0
1	0	0	0	0	0	6	0	0	0	0	0	0	0	0	0	0	0	0	0	0	0	0	0	0	0	0	0	0	0	0	0	0	0	0	0	0	7	0	0	0	0	0	0	0	0	0	0	0	0
0	0	0	2	0	0	0	0	1	0	0	0	1	0	0	0	0	0	0	0	0	0	0	0	0	0	1	0	1	0	0	0	0	0	0	0	0	0	0	0	0	0	0	0	8	8	0	0	0	0
0	0	0	0	0	0	0	0	0	0	2	0	0	0	0	0	0	0	4	0	0	0	0	1	0	0	0	0	0	0	0	0	0	0	0	0	0	0	0	0	5	14	0	0	0	0	0	0	0	0
3	0	3	0	9	0	0	0	4	0	0	2	0	0	4	0	0	2	2	0	0	0	0	0	0	0	0	0	0	0	2	0	0	0	0	0	0	2	0	0	0	0	0	0	0	3	0	0	0	0
0	0	0	0	1	0	0	0	0	0	0	0	0	0	0	2	0	0	4	0	0	0	0	0	0	0	0	0	0	0	0	0	6	0	0	0	3	0	0	0	0	2	0	0	0	1	0	0	0	0
0	0	0	0	0	0	0	0	0	0	0	0	0	0	0	0	0	0	0	0	0	0	0	0	0	0	0	0	0	0	0	0	0	0	0	0	0	0	0	0	0	0	0	0	0	0	0	0	0	0
1	0	0	0	0	1	0	0	4	0	0	1	20	0	0	0	0	0	0	0	0	1	2	2	0	0	0	1	0	0	0	0	0	0	0	0	0	4	0	0	0	5	0	6	0	0	0	0	0	0
0	0	0	0	0	1	0	0	0	0	1	1	0	0	0	0	0	0	0	0	1	0	0	0	0	0	1	0	0	0	0	0	0	0	0	3	0	0	1	0	0	0	0	0	0	0	0	0	0	0
0	2	0	0	0	0	0	7	0	0	1	2	0	0	2	0	0	1	0	7	0	0	0	1	2	0	0	0	0	0	0	1	0	0	0	0	2	0	0	0	0	14	0	0	0	0	4	0	0	0
0	0	0	0	0	0	0	0	0	0	0	0	0	0	0	0	0	0	0	0	0	0	0	0	0	0	0	0	0	0	0	0	0	0	0	0	0	0	0	0	0	0	0	0	0	0	0	0	0	0
8	0	0	0	1	1	0	0	0	1	6	4	0	0	0	0	0	0	0	0	0	0	0	2	0	2	0	0	8	0	0	0	0	0	0	0	0	0	1	0	7	0	1	0	0	2	0	0	0	0
0	0	0	0	0	0	0	0	0	0	0	0	0	0	0	0	0	0	0	2	0	0	0	0	0	0	1	0	0	0	0	0	0	0	0	0	0	0	0	0	0	0	0	0	0	0	0	0	0	0
0	0	0	0	0	0	0	0	0	0	1	0	1	0	0	0	1	0	0	0	0	0	0	0	0	0	0	0	0	0	0	0	0	0	0	0	0	0	0	0	0	0	0	2	0	0	0	0	0	7
0	0	2	0	1	1	0	0	0	0	0	0	0	0	0	0	0	0	0	0	0	0	0	0	0	0	0	4	0	0	0	0	0	0	0	0	0	0	0	0	0	0	0	1	0	1	0	2	0	0
0	0	0	0	0	0	0	0	0	0	0	0	0	0	1	0	0	0	1	0	1	0	0	1	1	0	0	0	0	0	0	0	0	0	0	0	0	0	0	0	0	0	0	0	0	0	0	0	0	0
0	0	1	0	4	0	0	0	1	0	2	2	0	0	0	0	0	12	0	0	2	0	1	5	0	0	0	0	4	0	0	0	1	0	0	0	0	0	0	0	0	0	0	0	0	0	0	0	0	0
0	0	3	0	1	0	0	0	0	4	0	0	0	0	0	0	0	0	0	0	0	0	0	0	0	4	0	0	0	0	0	0	0	0	0	0	0	0	0	0	0	0	0	0	0	0	0	0	0	10
1	0	1	2	0	0	1	0	0	0	0	1	0	0	0	0	2	0	0	0	0	0	0	0	0	0	0	1	0	0	0	0	0	0	0	0	2	0	0	1	0	1	0	0	9	0	0	4	0	3
1	0	0	0	1	12	0	1	1	0	4	5	0	0	0	0	9	7	0	0	1	0	0	0	0	15	0	0	0	0	0	0	0	0	0	1	0	0	0	0	0	0	0	0	0	0	4	0	3	0
3	3	8	2	0	0	0	0	0	0	0	0	0	0	0	0	0	0	0	0	1	0	0	0	0	0	1	0	0	0	0	0	0	0	0	0	0	0	0	0	0	0	0	0	0	0	0	0	0	0
0	0	0	0	0	0	0	0	0	0	0	0	0	0	0	0	0	0	0	0	0	0	0	0	0	1	0	0	0	0	0	0	0	0	0	0	0	0	0	0	0	0	2	0	0	0	0	0	0	0
2	0	1	0	0	0	0	0	0	0	0	3	0	0	0	0	0	0	3	0	2	0	0	0	0	0	0	0	0	0	0	0	0	0	0	0	0	0	0	0	0	0	0	0	0	0	0	0	6	0
0	0	0	2	0	0	0	5	0	0	0	1	0	0	0	0	0	0	0	0	0	0	0	0	0	0	0	0	0	0	0	0	0	0	0	0	0	0	0	0	0	0	0	0	0	0	0	0	0	0
0	0	0	116	0	0	0	0	0	0	0	0	0	0	0	0	0	0	0	0	0	0	0	0	0	0	0	0	0	0	0	0	0	0	0	0	0	0	0	0	0	0	0	0	0	0	0	0	0	0
0	0	1	0	2	1	0	0	0	0	2	0	0	0	1	0	0	1	0	0	0	0	0	1	0	1	0	0	0	0	0	0	0	0	0	0	0	6	0	1	0	0	0	2	1	0	0	0	0	3
0	0	0	0	0	1	0	0	0	0	0	0	0	0	0	0	0	0	0	0	0	0	0	0	0	0	0	0	0	0	0	0	0	0	0	0	0	0	0	0	0	0	0	0	0	0	0	0	0	1
2	0	2	0	1	0	0	0	4	2	4	2	0	0	0	0	0	0	0	0	1	0	0	0	0	0	0	0	0	0	0	0	0	0	0	0	0	0	0	0	1	1	0	0	0	0	0	0	0	0
1	0	0	0	0	0	0	0	0	1	0	0	0	0	0	0	0	0	0	0	0	0	0	0	0	0	0	0	0	0	0	0	0	0	0	0	0	0	0	4	11	0	0	0	0	0	0	0	0	0
0	4	0	0	0	0	0	0	0	1	0	0	0	0	0	9	0	0	0	3	0	0	0	0	0	2	2	0	0	0	0	0	0	32	2	0	5	0	0	0	0	0	0	0	0	0	0	0	0	0
0	0	0	1	5	0	0	3	0	0	0	2	0	0	0	0	0	0	0	0	0	0	0	5	0	4	1	0	0	0	0	0	0	0	0	0	0	8	0	2	0	0	1	2	0	1	0	6	0	0
1	0	0	1	1	1	0	0	0	0	1	0	0	0	0	0	3	0	0	0	7	0	0	0	0	6	0	0	3	0	0	0	0	0	0	4	0	0	0	0	0	0	1	0	0	0	0	0	0	3
0	0	0	3	0	0	0	0	0	0	0	0	0	0	0	0	0	0	0	0	0	0	0	0	0	5	0	0	0	0	0	0	0	0	0	0	0	0	0	1	0	0	0	0	0	0	0	0	0	0
0	0	0	0	0	3	0	0	0	0	0	0	0	0	0	0	0	0	0	0	0	0	1	2	0	0	0	0	0	0	0	0	0	0	0	0	0	0	0	0	0	0	0	2	0	3	0	0	0	0
4	0	1	1	2	0	0	0	2	0	3	3	0	0	10	0	0	1	1	0	0	2	9	0	0	0	0	0	0	0	5	0	0	0	0	5	1	0	0	0	0	1	0	0	0	0	0	0	0	1
0	0	0	0	1	0	0	0	0	0	0	0	0	0	7	0	0	0	0	0	0	0	0	0	0	0	0	0	0	0	0	0	0	0	0	0	0	0	0	1	0	0	0	7	0	0	0	0	0	1
0	0	0	0	0	1	0	0	0	1	1	0	0	0	0	7	0	0	0	0	0	0	0	3	0	1	0	0	0	0	0	20	0	0	0	0	0	0	0	0	0	0	0	0	0	0	0	0	0	0
0	0	0	0	1	0	0	0	2	6	0	0	0	0	0	0	0	0	0	1	1	1	0	0	0	0	0	0	0	0	0	0	0	0	0	0	0	0	0	3	3	0	0	0	0	4	0	0	0	0
0	0	2	1	1	0	0	0	0	0	0	1	0	0	0	0	0	0	2	0	0	0	3	1	0	0	0	0	0	0	0	0	0	0	4	0	2	0	0	3	8	0	0	0	0	0	0	0	0	6
0	0	0	0	0	1	0	0	0	0	1	0	0	0	0	0	0	0	0	0	0	0	0	0	0	2	0	0	0	0	0	0	0	0	0	0	0	0	0	0	0	0	1	0	0	0	0	0	0	0
0	0	0	2	0	0	1	2	0	0	0	0	0	0	0	0	0	0	11	0	2	0	0	0	0	5	0	0	1	0	0	0	0	0	0	4	0	2	0	0	3	3	0	5	0	0	0	0	4	0
0	0	0	7	1	0	0	0	1	0	0	0	0	0	0	6	0	0	0	0	0	0	0	0	0	0	0	0	0	0	0	0	13	0	0	0	0	0	0	0	0	0	0	0	0	0	6	0	0	0
0	0	1	0	0	0	0	0	0	0	0	0	0	0	0	0	0	0	2	0	0	1	0	0	0	0	0	0	6	0	10	0	0	0	2	0	0	0	0	0	0	2	0	2	0	0	0	0	2	0
2	0	0	0	0	0	0	0	0	0	0	0	0	0	0	0	0	0	0	1	0	0	0	2	0	0	1	0	1	0	1	0	0	1	0	0	0	0	2	0	1	0	0	0	0	0	0	0	0	3
0	0	0	0	1	0	0	0	1	0	0	0	0	0	0	0	0	0	0	0	0	0	0	0	0	0	0	0	0	0	0	0	0	1	0	0	0	0	0	0	0	0	2	0	0	2	0	0	0	3
1	0	0	0	0	0	0	0	0	0	0	0	0	0	0	0	0	0	0	0	2	0	0	3	0	4	0	2	0	0	0	1	0	0	11	3	1	0	0	2	1	0	0	0	0	0	0	3	0	0
0	2	0	0	1	2	0	0	0	1	1	1	0	0	0	0	0	0	0	0	1	0	0	0	0	1	0	0	0	0	0	0	0	0	0	0	0	3	0	0	0	1	1	0	1	7	0	0	0	0
0	0	0	0	0	0	0	0	0	0	0	0	0	0	0	0	0	0	0	0	0	0	0	0	0	0	0	0	0	0	0	0	0	0	0	0	0	0	0	0	0	0	0	0	0	0	0	0	0	0
0	0	1	0	2	1	0	0	0	0	0	1	0	0	0	0	0	0	2	0	4	0	0	0	0	0	0	0	0	0	3	0	0	0	0	0	3	2	0	0	0	2	0	0	0	0	0	0	0	0
0	0	0	0	0	2	0	0	2	0	0	0	0	0	0	0	0	0	0	0	0	0	15	0	0	0	0	0	0	0	0	0	0	0	0	0	0	1	1	0	0	0	0	0	0	0	0	0	0	1
0	0	2	0	0	0	1	0	0	1	1	0	0	0	0	0	0	0	2	0	0	0	0	0	2	0	0	0	0	0	0	0	0	1	0	1	2	0	0	0	3	2	0	0	0	1	0	0	0	0
0	0	2	0	0	0	1	0	0	0	0	1	0	0	0	0	0	0	0	0	0	0	0	0	0	0	4	0	0	0	0	0	0	0	0	0	0	1	0	1	0	0	0	0	0	0	0	0	0	2
0	0	5	0	0	0	0	0	0	0	0	1	0	0	0	0	0	0	0	0	0	0	0	2	0	0	4	4	3	0	0	0	6	0	0	0	0	0	0	0	0	0	0	0	0	0	0	0	0	0
0	0	0	0	0	0	8	0	0	0	0	0	0	0	1	8	1	0	0	0	1	0	0	1	0	0	0	0	0	0	0	0	0	1	0	0	0	0	0	0	0	0	0	0	0	4	0	0	0	0
0	0	0	0	0	0	0	0	0	2	1	0	0	0	0	0	0	0	0	0	0	0	0	0	0	0	0	0	0	0	0	0	0	0	2	3	0	0	0	0	0	0	0	0	0	0	0	0	0	0
0	0	1	0	0	0	0	0	0	0	0	0	0	0	0	0	0	0	0	0	0	0	1	0	0	0	0	0	0	0	0	0	0	0	0	0	0	0	0	0	0	0	0	0	0	0	0	0	0	2
0	0	0	0	0	0	0	0	0	0	1	0	0	0	1	0	0	0	0	0	0	0	0	0	0	18	0	5	3	0	0	0	0	0	22	0	0	2	0	0	0	0	0	0	0	0	0	0	0	0
0	0	2	0	8	3	0	0	1	0	0	0	0	0	0	0	0	0	0	0	0	0	0	0	0	0	0	0	1	0	0	0	0	0	0	0	0	0	0	0	0	0	4	0	0	1	0	0	0	0
0	0	0	0	0	1	0	0	3	0	0	1	0	0	0	0	0	0	0	0	0	0	0	0	0	0	1	0	0	0	0	0	0	0	0	0	1	0	0	0	0	0	0	0	0	0	1	0	0	0
0	0	6	38	0	0	0	8	11	2	1	0	0	0	0	0	0	0	0	0	0	0	0	0	0	0	0	0	0	0	0	0	0	0	0	0	0	0	0	0	0	0	0	0	0	0	0	0	0	0
0	0	0	0	0	0	0	0	0	0	0	0	0	0	0	0	0	0	0	0	0	0	0	0	0	4	0	0	0	0	0	0	0	0	0	0	0	0	0	0	0	0	0	0	0	0	0	0	0	0
0	0	2	0	0	0	0	0	0	1	0	3	0	0	0	0	0	0	0	0	0	5	0	0	0	0	0	0	0	0	15	0	0	0	0	0	0	0	0	0	1	1	0	0	0	0	0	0	0	0
0	0	4	5	0	0	0	0	0	0	0	0	0	0	2	0	0	0	0	0	0	0	11	2	0	0	0	0	1	0	4	0	1	0	0	0	0	0	0	1	0	0	0	1	0	0	1	0	0	0
18	0	0	0	0	0	0	6	0	0	1	0	0	0	0	0	0	0	0	0	0	0	0	0	0	0	0	5	0	0	0	0	0	0	0	0	0	0	0	0	0	0	0	0	1	0	0	0	0	0
3	0	0	1	0	1	0	0	0	0	4	7	0	0	0	0	0	0	2	0	0	0	7	0	0	0	0	0	0	0	0	0	0	0	0	0	0	0	0	1	0	0	0	2	0	2	0	0	0	0
0	0	6	0	1	0	0	0	0	0	0	1	0	0	0	0	0	0	0	0	0	0	13	0	0	0	0	0	0	0	0	0	0	0	1	2	0	0	0	0	0	2	0	1	0	0	0	0	0	0
2	1	0	0	1	2	0	0	0	0	0	0	0	0	0	0	0	0	0	0	0	0	0	0	0	0	0	0	0	0	7	0	10	0	0	0	0	0	0	0	2	0	2	0	0	0	0	0	0	0
3	0	2	0	0	1	1	0	0	0	1	3	0	0	0	0	0	2	0	0	1	0	9	1	0	0	0	3	0	0	0	0	0	0	0	0	3	0	0	1	0	2	0	1	0	0	0	0	0	3
0	0	0	12	0	0	0	0	0	0	1	0	0	0	0	0	0	0	2	0	0	0	0	0	0	0	0	0	0	0	0	0	0	1	0	0	0	0	1	0	0	0	0	0	18	0	0	0	0	0
0	0	0	0	0	0	0	0	0	0	0	0	0	0	0	4	0	0	0	0	0	0	0	1	0	0	1	0	0	0	0	0	0	0	0	0	0	0	0	0	0	0	0	0	0	0	0	0	0	2
0	0	0	0	0	0	0	0	1	2	0	0	0	0	0	1	0	0	0	0	0	0	0	0	0	0	0	2	0	0	0	7	0	0	0	0	0	0	0	0	0	0	0	0	0	0	0	0	0	0
0	0	0	0	0	0	0	0	0	0	0	1	0	0	0	0	0	0	0	0	0	0	0	0	0	7	0	0	0	0	0	0	6	0	0	0	0	0	3	0	0	0	0	0	0	0	0	0	0	0
2	0	0	3	0	0	0	0	9	12	1	0	0	0	0	2	0	37	0	0	0	0	0	0	0	0	0	0	0	0	0	0	0	0	0	0	0	0	0	0	0	0	1	0	0	5	0	0	0	0
0	0	0	0	2	0	1	0	0	0	0	0	0	1	0	0	0	0	0	0	0	0	0	1	0	0	1	1	0	0	0	0	0	0	0	0	0	0	0	1	0	0	2	0	1	0	0	0	0	0
0	0	1	2	0	0	0	0	0	0	0	0	0	0	0	0	0	0	0	0	0	0	0	0	0	0	0	3	0	0	2	0	0	1	0	0	0	0	0	0	0	0	0	0	0	0	2	0	0	0
0	0	1	0	0	0	0	0	0	0	0	0	0	0	0	0	0	0	0	0	0	0	0	0	0	0	0	0	0	0	0	0	0	0	0	0	0	0	0	0	0	0	0	0	0	0	0	0	0	0
0	0	0	0	0	0	0	0	0	0	0	0	0	0	0	0	0	2	0	0	3	0	2	0	0	3	7	0	0	0	0	0	0	0	0	0	0	0	0	0	0	0	0	0	0	0	0	0	0	0
0	0	0	0	0	0	0	0	0	0	0	0	0	0	0	0	0	0	0	0	0	0	0	0	0	0	0	0	0	0	0	0	0	0	0	0	0	0	0	0	0	0	0	0	0	0	0	0	0	0
0	0	0	0	0	0	11	0	15	0	0	0	0	0	0	0	0	0	0	7	0	0	0	0	0	0	0	0	0	0	0	0	0	0	0	0	0	0	0	0	3	17	0	5	0	0	0	0	0	0
0	0	0	0	0	2	0	0	1	1	0	0	0	0	0	0	0	0	0	0	0	0	0	0	0	0	0	0	0	0	0	5	0	0	0	0	0	0	1	0	0	0	0	5	3	2	0	0	0	0
0	0	0	0	0	0	0	0	0	0	0	0	0	0	0	0	0	0	0	0	0	0	0	4	0	0	0	0	0	0	0	0	0	0	0	0	0	0	0	0	0	0	0	2	30	9	0	0	0	5
0	0	1	0	0	0	0	0	0	0	0	0	0	0	0	2	0	0	0	0	0	0	0	0	0	0	0	0	0	0	0	0	0	0	0	0	0	2	0	0	0	0	1	0	0	0	0	0	0	0
0	0	0	0	3	0	0	0	0	0	2	1	0	0	7	1	0	0	2	0	0	1	14	0	0	0	0	0	0	5	0	0	0	0	1	0	2	0	1	2	3	0	0	0	0	0	0	0	0	0
203	0	0	0	0	0	0	0	0	0	0	0	0	0	0	0	0	0	0	0	0	0	0	0	0	0	0	0	0	0	0	0	0	0	0	0	0	0	0	0	0	0	0	0	0	0	0	0	0	0
1	0	3	0	0	0	0	0	0	0	0	0	0	0	0	0	0	0	0	0	0	0	0	0	0	0	0	0	0	0	0	0	0	0	0	0	0	0	0	0	0	0	0	0	0	0	9	0	0	0
0	0	0	9	0	0	0	0	0	2	0	4	0	0	0	0	0	0	0	0	0	0	0	0	0	0	0	0	0	0	0	0	0	0	0	0	0	3	0	11	0	0	0	0	0	0	0	0	0	0
0	0	0	0	0	0	1	0	1	0	1	1	0	0	0	0	0	0	0	0	0	0	0	4	0	0	0	0	0	0	0	0	2	0	0	0	2	1	2	6	0	0	2	2	0	1	0	0	0	2
0	0	0	0	0	0	0	0	0	0	0	0	0	0	0	0	0	0	0	1	0	0	0	0	0	4	0	0	0	0	0	0	0	0	0	0	0	0	0	0	0	0	0	0	0	0	0	0	0	0
0	0	0	0	0	1	0	0	0	0	0	0	0	0	0	6	0	0	0	0	1	1	0	1	0	0	0	0	0	0	0	0	0	0	0	0	0	0	13	0	0	1	0	0	0	0	1	5	0	0
0	0	0	0	1	0	0	0	0	0	1	0	0	0	0	0	0	0	0	0	0	0	0	0	0	0	0	0	0	0	0	0	0	0	0	0	0	3	5	0	0	0	0	0	0	0	0	0	0	0
0	0	0	0	0	0	0	0	0	0	0	9	0	0	1	0	0	0	0	0	0	0	0	0	0	0	0	8	0	0	0	0	0	0	0	0	0	0	0	0	0	0	1	0	0	0	0	0	0	0
0	3	1	7	1	0	8	0	0	15	0	0	0	0	0	0	0	0	3	0	0	0	0	0	0	0	0	0	0	0	0	0	0	0	0	0	2	0	0	2	0	0	3	0	0	0	0	0	0	0
1	0	0	0	0	0	0	0	0	0	1	0	0	0	0	0	0	0	0	0	0	0	7	0	0	0	3	0	0	1	0	0	0	0	0	0	0	0	0	0	0	0	0	0	0	0	0	0	0	1
1	0	0	0	0	0	0	0	0	0	0	0	0	0	0	0	0	0	0	2	0	0	0	0	0	0	0	0	0	0	0	0	0	0	0	0	0	0	0	0	0	0	0	0	0	0	0	0	0	3
6	0	0	0	0	0	11	1	0	1	1	0	0	0	3	0	0	1	2	0	0	0	3	1	0	0	0	0	0	0	0	0	0	0	0	0	0	1	0	0	0	0	0	0	0	0	1	0	0	0
0	1	3	0	1	0	0	0	9	1	0	5	0	0	0	0	0	0	0	0	3	7	0	3	0	1	2	0	4	0	0	0	0	0	0	0	0	0	0	0	0	0	0	2	0	0	0	0	0	0
0	0	1	0	2	1	0	0	0	0	5	4	0	0	5	0	0	0	0	0	0	0	6	0	0	0	0	0	0	0	0	0	1	0	0	0	0	7	0	0	0	0	2	0	0	0	0	0	0	9
0	0	3	2	0	0	0	0	1	0	7	1	0	0	0	0	0	0	4	2	2	0	0	4	0	0	0	0	0	0	0	0	0	0	0	0	1	0	0	0	0	0	0	3	0	0	0	3	0	0
0	0	2	0	1	2	0	0	1	0	3	2	0	0	0	0	0	0	0	0	0	2	1	0	0	0	0	0	0	0	0	1	0	0	0	0	4	0	0	4	0	0	2	1	0	3	0	0	0	0
0	0	0	0	5	2	0	0	0	0	0	0	10	0	0	0	0	0	1	0	0	5	0	0	0	0	1	4	0	0	0	0	0	0	0	0	0	4	0	1	0	0	0	0	0	1	0	0	0	0
0	0	2	0	0	0	0	0	0	0	4	0	0	0	0	0	0	0	0	0	0	0	0	0	0	0	0	6	0	0	0	0	0	4	0	0	1	0	0	2	0	0	0	0	0	0	0	0	0	0
0	0	0	0	0	0	0	0	0	0	0	0	0	0	3	0	0	0	0	0	0	0	0	0	0	0	0	0	0	0	0	0	0	0	0	0	0	0	0	0	0	0	0	0	0	0	0	0	0	0
0	0	0	1	0	0	3	3	0	0	0	0	0	0	0	0	9	0	0	1	0	0	0	0	0	0	2	2	1	0	0	0	0	0	0	0	0	0	2	0	2	1	0	0	0	0	1	0	4	0
0	0	0	0	2	0	0	0	1	0	0	0	0	0	0	0	0	1	0	0	0	0	1	0	0	0	0	0	0	0	1	0	18	0	0	0	0	0	0	0	0	0	0	0	0	0	0	0	0	0
0	0	0	0	1	0	0	0	0	0	0	0	0	0	0	0	0	0	0	0	0	0	0	0	0	0	0	0	0	0	0	0	0	0	0	0	0	0	0	0	0	0	0	44	0	1	0	0	0	0
0	0	0	0	0	0	0	0	0	0	0	0	0	0	5	0	0	0	2	0	0	0	0	0	0	0	0	0	0	0	0	0	0	0	0	0	0	0	1	2	0	0	0	0	0	0	0	0	0	0
0	0	2	0	0	0	0	0	0	0	0	0	0	0	0	0	0	0	0	0	0	0	1	3	0	0	0	16	0	0	0	0	1	0	1	0	0	0	0	0	0	0	0	0	0	0	0	0	0	0
0	0	0	0	0	0	0	0	0	3	1	0	0	0	0	0	0	0	0	0	0	0	0	0	0	0	0	0	0	0	0	0	0	0	0	0	0	0	0	0	0	0	0	0	0	0	0	0	0	0
0	7	0	0	11	8	0	3	1	3	0	0	0	0	0	0	0	0	0	0	0	0	0	0	0	0	0	1	0	0	0	0	0	0	0	0	0	2	0	0	0	0	0	0	0	5	0	0	0	1
0	0	3	0	0	0	0	0	0	1	0	0	1	0	0	0	0	0	1	0	0	177	0	0	0	0	0	0	0	0	0	0	0	0	0	0	0	0	0	0	0	0	0	0	0	0	0	0	0	0
0	0	0	0	0	1	0	0	1	1	0	1	0	0	0	0	0	0	0	0	2	0	0	0	0	0	0	0	0	0	0	0	1	0	0	0	0	0	0	0	0	0	0	0	0	1	0	0	0	0
0	0	0	1	0	0	0	0	0	0	0	0	9	0	0	0	0	0	4	0	1	0	0	0	0	0	0	0	1	0	0	0	0	0	5	2	1	0	0	0	7	1	0	0	0	0	0	0	0	0
0	0	0	1	0	0	0	0	0	0	0	0	0	0	0	0	1	0	1	0	0	0	0	0	0	0	0	0	0	0	7	0	0	0	0	0	0	0	0	0	0	0	0	0	0	0	9	0	0	0
0	0	0	0	0	0	0	0	0	0	0	0	0	0	0	0	0	0	0	0	0	0	0	0	0	0	10	0	0	0	0	0	0	0	0	0	0	0	0	0	0	0	0	0	0	0	0	0	0	0
0	0	0	0	0	0	0	0	0	0	0	0	0	0	0	0	0	0	4	0	6	2	0	0	1	0	0	7	1	0	0	1	0	1	0	0	3	0	0	0	0	0	0	0	0	0	0	0	0	0
0	0	0	0	0	0	0	0	0	0	0	0	0	0	0	0	0	0	0	4	0	0	0	2	0	0	12	0	0	0	0	0	0	0	8	0	0	0	0	0	0	0	0	3	0	0	0	0	0	0
0	0	0	2	0	6	0	0	0	0	0	1	0	0	0	4	0	0	1	0	7	0	0	0	0	0	2	0	0	0	0	0	0	0	0	0	1	0	0	0	0	0	1	0	0	8	0	0	0	0
0	0	0	0	1	0	5	0	0	0	2	0	0	3	0	8	0	0	1	0	0	1	0	0	0	0	0	0	0	0	0	4	0	0	0	0	0	0	0	3	0	0	0	0	0	2	0	0	0	2
0	0	0	0	1	0	0	0	2	1	2	0	0	0	0	0	0	0	0	2	1	2	0	0	1	0	0	0	0	0	1	0	0	0	0	0	0	0	0	0	0	0	1	0	1	3	0	0	0	0
3	0	0	0	1	0	2	0	0	0	0	0	0	0	0	0	0	1	0	0	0	0	0	0	0	0	0	0	0	0	0	0	0	0	0	0	0	0	0	0	0	4	0	0	0	0	0	0	0	1
0	0	1	0	1	0	0	0	0	1	2	11	0	0	0	0	0	0	0	0	1	0	1	0	0	0	0	1	0	0	0	0	0	0	0	0	0	0	0	0	0	0	0	0	0	0	0	0	0	0
0	0	0	0	0	0	0	0	0	0	0	0	0	0	0	0	0	0	4	0	0	0	0	0	0	0	0	0	0	0	0	0	0	0	0	0	0	0	0	0	0	0	0	3	0	11	0	0	0	0
0	0	0	0	0	0	0	0	0	0	0	2	0	0	6	13	0	0	0	0	0	3	0	0	0	0	0	0	0	0	0	0	0	0	2	0	0	0	0	0	0	0	0	0	0	0	0	0	0	0
0	1	0	1	0	0	1	2	0	0	3	3	0	0	1	0	0	0	0	0	0	1	0	0	0	0	0	0	0	1	0	0	0	0	0	0	1	0	0	0	4	0	0	1	0	0	0	2	0	0
0	0	1	0	0	0	2	0	0	0	0	0	0	0	0	0	0	0	0	0	0	0	0	0	0	0	0	0	0	0	6	0	0	0	0	0	0	0	0	0	0	0	1	0	0	0	0	0	0	0
0	0	2	1	1	0	0	0	0	0	1	1	0	0	0	0	0	14	9	0	0	0	8	0	0	0	0	2	0	0	5	0	0	0	0	0	0	0	0	0	0	0	0	3	0	0	0	0	0	0
0	0	0	0	0	0	0	0	0	0	0	0	0	0	0	0	0	0	0	0	0	0	0	0	0	0	0	0	0	0	0	0	0	0	0	0	0	0	7	6	0	0	0	0	0	0	0	0	0	0
0	0	0	0	0	0	0	0	0	0	0	0	0	0	0	1	0	0	0	0	0	0	0	0	0	0	0	0	4	0	0	42	0	0	2	0	0	2	0	0	0	1	0	0	0	0	0	0	0	0
0	7	2	0	1	3	0	0	1	0	0	0	0	0	0	3	0	0	0	0	0	3	0	0	0	0	0	0	0	0	0	0	0	0	0	0	1	0	0	0	0	0	0	0	2	0	0	0	0	0
0	0	0	25	0	0	0	0	9	0	1	0	0	0	0	0	0	0	0	0	0	0	0	0	0	0	0	0	0	0	0	0	0	0	0	0	0	0	0	0	0	0	0	0	0	0	0	0	0	0
2	3	2	2	0	1	0	0	0	1	0	1	2	0	0	0	3	0	0	0	5	0	0	0	0	0	11	0	0	0	0	1	0	0	0	0	1	0	0	0	1	0	0	0	0	1	0	0	0	0
0	0	0	0	0	1	1	1	0	0	0	1	0	0	0	0	0	0	0	3	0	0	19	3	0	0	0	0	0	0	0	0	0	0	0	0	2	5	0	5	0	0	0	0	0	0	0	0	10	0
0	0	0	0	1	0	0	0	10	3	0	0	0	0	0	0	0	0	0	0	0	0	0	0	0	0	0	0	0	0	1	0	0	2	3	0	0	1	2	0	0	0	2	0	0	4	0	0	0	1
0	0	2	0	1	0	0	0	0	0	1	0	0	0	0	0	0	0	0	0	0	0	0	0	0	0	0	0	0	0	0	0	0	0	0	0	0	0	0	0	0	0	0	0	0	0	0	0	0	0
0	0	0	0	0	0	0	0	0	0	0	0	0	0	0	3	0	0	0	0	0	0	0	0	0	85	0	0	0	0	0	0	0	0	0	0	0	0	0	0	0	0	0	0	0	0	14	0	0	0
0	0	0	0	0	0	0	0	0	1	0	0	0	0	0	0	0	0	0	0	0	0	0	0	0	0	0	0	0	0	0	0	0	0	0	0	1	0	0	2	0	0	0	0	3	0	0	0	0	3
0	0	0	0	0	0	0	0	0	2	0	0	0	0	0	0	0	0	0	0	0	0	0	0	0	0	0	0	0	0	0	0	0	0	0	0	0	0	0	0	0	0	26	0	0	4	0	0	0	0
0	0	0	0	0	1	0	0	0	0	0	8	0	0	0	0	0	0	0	0	0	0	12	2	0	0	0	11	0	0	2	0	0	0	0	0	0	0	3	0	0	0	1	0	0	0	0	0	0	0
1	0	0	0	0	0	0	0	1	0	0	0	0	0	0	0	0	0	0	0	0	0	8	2	0	0	0	0	0	0	0	0	0	0	0	0	0	0	0	2	1	0	0	0	2	0	0	0	0	0
6	0	0	0	1	3	0	0	0	0	2	0	0	0	0	0	0	17	0	10	0	2	4	2	0	0	0	0	0	0	0	0	0	0	0	0	1	0	0	5	0	0	0	0	0	0	0	0	0	5
0	0	0	0	0	0	0	0	0	0	0	2	0	0	0	0	4	0	0	0	0	0	0	0	0	0	0	0	0	0	0	0	0	0	0	0	0	0	0	0	0	0	0	2	0	0	0	0	0	1
0	0	0	0	1	1	0	0	0	0	0	0	0	0	0	0	0	0	0	0	0	0	0	0	0	0	0	0	0	0	0	0	0	0	0	0	0	5	0	0	0	0	0	0	0	0	0	0	0	0
0	0	0	0	0	3	0	6	0	1	0	0	0	0	0	0	0	0	0	0	0	0	3	1	4	0	3	1	0	0	0	0	0	0	0	0	0	4	0	0	0	0	0	0	1	0	0	17	0	0
1	0	0	0	1	0	0	0	0	2	0	0	0	0	0	0	0	0	0	0	0	0	1	0	0	0	2	0	0	4	0	0	0	0	0	0	0	0	0	0	0	0	5	0	0	0	0	0	0	0
0	0	0	0	1	0	0	0	0	0	0	0	0	0	0	0	0	0	0	0	0	0	0	0	0	0	0	0	0	0	0	0	0	0	0	0	0	0	0	0	0	0	0	0	0	0	0	0	0	0
2	0	0	0	1	1	0	0	0	1	0	1	0	0	0	7	0	0	0	0	0	0	0	0	0	0	0	0	0	0	0	0	0	0	0	0	0	0	0	1	0	0	2	0	0	0	0	0	0	0
0	0	0	0	0	0	0	0	0	0	0	0	0	0	0	0	0	0	0	0	0	0	0	1	0	0	0	0	0	0	0	0	0	0	0	0	0	0	1	0	0	0	0	0	0	0	0	0	0	0
0	0	0	0	0	0	0	1	0	0	2	1	0	0	0	0	0	0	2	1	0	0	0	1	0	0	0	0	0	0	0	0	0	0	0	0	0	1	0	1	0	1	3	0	0	0	0	0	0	0
0	0	0	0	0	1	0	0	3	0	0	0	0	0	0	0	0	0	1	0	0	0	0	0	0	0	0	0	0	0	0	0	0	0	0	0	0	0	0	0	0	0	1	0	1	0	0	0	0	0
2	0	0	2	2	1	0	1	0	0	0	3	0	0	0	0	0	0	0	1	0	0	13	0	0	0	0	0	0	0	0	0	0	0	0	0	3	0	0	0	0	0	1	3	0	2	0	0	0	0
1	0	0	2	0	0	0	0	0	0	0	0	0	0	0	0	1	0	0	0	0	0	1	1	0	0	0	0	0	0	0	0	0	0	0	0	0	0	0	0	0	0	1	0	0	0	3	0	0	0
1	0	2	0	0	0	0	0	0	1	0	0	0	0	0	0	0	0	0	0	0	0	0	0	0	0	0	0	0	0	0	0	148	0	0	0	1	0	0	0	0	0	0	0	0	0	0	0	0	0
0	1	0	0	0	1	0	0	0	0	0	0	0	0	9	0	2	0	0	0	0	0	0	0	0	0	0	0	0	0	0	0	0	0	0	0	0	0	0	0	0	0	0	3	0	0	0	0	0	0
0	0	0	6	0	0	0	0	0	0	0	0	0	0	0	0	0	0	1	0	0	0	0	0	0	1	0	0	0	0	7	0	0	0	0	0	0	0	0	0	0	0	0	0	0	3	0	0	0	0
0	0	0	0	0	0	0	0	0	0	0	0	0	0	0	1	0	0	0	0	0	0	0	3	0	3	0	1	0	0	0	0	10	0	4	0	0	0	0	0	0	0	0	0	0	0	0	0	0	0
4	0	0	1	2	6	0	0	1	1	3	0	0	0	9	0	11	0	0	0	0	1	0	0	0	0	0	0	0	0	0	0	0	0	0	0	0	3	0	0	0	0	1	3	0	3	1	5	0	3
0	0	0	0	0	1	0	0	2	0	1	2	0	0	18	10	0	0	0	0	0	0	0	0	0	3	0	0	0	0	0	0	0	0	0	0	0	0	0	0	0	1	0	0	0	0	0	0	0	0
2	0	0	4	0	0	0	0	0	0	0	0	0	0	58	0	0	0	0	0	0	0	0	0	0	0	0	0	0	0	0	0	0	0	0	0	0	0	0	0	0	0	0	0	0	0	0	0	0	0
2	0	2	0	0	0	0	0	1	0	2	2	0	0	2	0	0	0	2	0	0	0	4	1	0	0	0	0	1	0	1	0	0	0	0	0	0	0	0	1	0	0	0	1	0	0	0	0	0	1
0	0	0	0	0	0	22	0	0	0	0	3	0	0	0	0	0	0	0	9	0	0	0	0	0	0	0	0	0	0	0	0	0	0	0	0	0	0	0	0	1	1	0	0	0	0	0	1	0	0
2	1	0	0	0	0	0	0	2	1	0	0	0	0	0	0	0	0	0	1	0	0	0	0	0	15	0	0	0	3	0	0	0	0	0	1	0	0	0	0	0	2	0	0	1	4	0	0	0	0
0	0	0	0	1	0	0	0	2	3	0	0	0	0	44	0	0	0	0	0	0	0	6	0	0	0	0	0	0	0	0	0	3	0	0	0	1	7	0	0	0	0	0	0	0	0	0	0	0	0
0	0	0	1	0	0	0	0	0	0	3	0	0	0	0	3	0	0	0	0	0	0	0	0	0	0	0	2	0	0	0	0	0	0	0	0	0	0	2	0	0	0	0	0	0	1	0	0	0	1
0	0	0	0	0	0	0	0	0	0	1	0	0	0	0	0	2	0	0	0	0	0	0	0	0	1	0	0	0	0	0	0	0	0	0	0	1	0	0	0	3	2	0	0	0	0	1	0	0	0
0	0	0	0	8	9	0	0	2	1	0	0	0	0	0	0	0	0	0	0	0	0	0	0	0	0	0	0	0	0	0	0	0	0	0	0	0	0	0	0	0	0	1	0	0	0	0	0	0	0
0	0	0	1	0	0	0	0	0	0	0	0	0	0	0	0	3	0	0	0	0	0	0	0	0	0	0	0	0	0	0	0	0	0	0	0	0	0	0	0	0	0	0	0	0	0	0	0	0	0
0	0	0	0	0	0	0	0	0	0	0	0	0	1	0	0	0	0	0	0	0	0	0	0	0	0	0	0	0	0	0	0	0	0	0	0	0	0	0	0	0	2	0	0	0	0	0	0	0	0
0	0	1	0	0	0	0	0	0	0	0	4	0	0	0	0	0	0	0	0	0	0	0	0	0	1	0	0	0	0	0	0	0	0	0	0	7	3	0	2	0	0	3	1	0	1	0	0	0	0
0	0	0	0	0	0	0	0	0	3	0	0	0	0	4	0	0	0	0	4	0	0	0	7	0	0	0	0	0	0	3	0	0	0	5	0	0	0	0	0	0	0	0	0	0	3	0	0	0	0
1	0	0	0	0	0	0	0	0	0	0	0	0	0	0	0	0	0	0	0	0	0	0	0	0	0	1	0	0	0	0	0	0	0	0	0	0	0	0	0	0	0	0	0	0	0	0	0	0	0
0	0	3	0	0	1	0	0	0	0	2	3	0	0	0	0	0	0	4	0	0	1	0	0	0	0	0	0	2	0	5	0	0	0	0	0	0	0	0	0	0	4	0	0	0	0	0	0	0	2
5	0	3	3	0	0	0	0	0	0	0	0	0	0	6	3	0	0	0	0	3	0	0	2	0	0	0	0	0	1	0	0	0	0	0	3	0	0	0	0	0	0	1	1	0	1	0	0	0	1
0	0	0	0	0	0	0	0	1	0	0	0	0	0	0	0	0	27	0	0	0	0	0	0	0	0	0	0	0	0	0	0	0	0	0	0	0	0	0	1	0	0	0	0	0	1	0	0	0	0
0	0	0	0	0	0	0	0	0	0	0	0	0	39	0	0	5	0	0	0	1	0	0	0	0	0	1	0	0	0	0	0	0	0	0	0	1	0	0	3	0	0	0	0	7	13	0	0	0	0
0	0	0	0	2	0	0	0	0	0	0	0	0	0	0	0	0	0	0	0	0	0	0	0	0	0	3	0	0	0	0	0	0	0	0	0	0	0	0	0	0	0	0	0	0	0	0	0	0	0
0	0	1	0	0	0	0	0	0	0	0	0	0	0	0	0	0	0	0	0	0	0	0	0	2	0	0	0	0	0	0	0	1	0	0	0	0	0	0	0	0	0	0	0	0	0	0	0	0	0
1	0	4	0	2	1	0	0	1	3	0	1	0	0	0	0	0	0	0	0	0	0	0	0	0	0	0	0	7	0	0	0	0	0	0	0	0	0	0	0	0	0	4	0	0	4	0	0	0	0
0	0	0	0	0	0	0	0	0	0	2	7	4	0	0	0	0	0	0	0	0	0	4	0	0	0	0	0	0	0	0	0	0	0	0	0	0	0	0	0	0	0	0	0	0	0	0	0	0	0
0	0	3	0	3	0	0	0	0	0	0	2	0	0	0	0	0	0	0	0	0	1	6	1	1	0	0	0	0	0	0	0	0	0	0	0	0	2	0	3	0	0	0	0	0	0	0	0	0	1
0	0	0	0	1	0	0	0	1	0	2	0	0	0	9	0	0	0	0	0	0	0	0	0	0	0	0	0	0	0	0	0	0	0	0	0	0	0	0	0	0	0	0	0	0	0	0	0	0	1
0	0	0	0	0	0	0	1	0	0	0	0	0	0	0	0	0	0	0	0	0	6	0	0	17	0	0	0	0	0	0	0	0	0	0	0	0	0	0	0	4	1	0	0	0	0	0	1	0	0
0	0	0	0	0	1	0	0	0	0	0	0	0	0	0	0	0	0	0	1	0	0	0	0	0	1	0	1	0	0	0	0	0	0	0	0	0	0	0	0	0	0	4	0	76	0	0	0	0	0
3	0	2	0	1	0	1	1	0	0	2	1	5	0	0	0	0	0	0	0	0	0	1	0	0	0	3	0	2	0	0	0	0	0	0	0	0	0	0	0	0	0	0	0	0	0	0	0	0	0
0	0	0	0	4	1	0	0	1	3	0	0	0	0	0	0	0	0	0	0	0	0	0	0	2	0	0	0	0	0	0	0	2	0	0	6	0	0	0	0	0	0	0	1	0	0	0	0	0	0
2	0	0	0	0	0	0	0	0	1	2	1	0	0	0	0	9	0	3	0	0	0	9	0	0	0	0	0	0	0	0	0	0	0	0	0	0	0	0	0	0	1	0	0	0	0	0	0	0	0
0	0	1	0	0	0	0	0	0	1	0	2	0	13	0	0	0	0	0	1	0	0	0	0	0	0	0	0	0	0	0	0	0	0	0	0	0	0	0	0	0	0	0	0	0	0	1	0	0	0
0	0	0	0	0	1	0	0	0	0	0	0	0	0	0	0	0	0	0	0	0	1	0	0	0	0	0	0	0	0	0	0	0	0	0	0	0	0	0	0	0	0	0	0	0	1	0	0	0	0
2	0	0	0	1	2	2	0	0	0	1	1	0	0	0	0	0	0	0	0	0	1	2	0	0	0	0	0	0	0	0	0	0	0	0	0	0	0	0	0	0	0	0	3	0	0	0	0	0	0
0	0	2	0	0	0	0	0	0	0	1	0	0	0	0	0	0	0	0	0	0	0	0	0	0	0	0	0	0	0	0	0	0	0	0	0	0	0	0	0	0	0	0	0	0	0	0	0	0	0
0	0	0	0	0	0	0	0	0	0	0	0	0	0	0	0	0	0	0	7	0	0	0	0	0	0	0	0	0	0	0	0	0	0	0	0	0	0	0	0	0	0	0	2	0	0	0	0	0	0
0	0	1	2	0	0	0	0	5	9	0	0	0	0	0	0	0	0	3	0	0	0	0	0	0	0	0	0	0	0	0	0	0	0	0	0	0	0	0	0	0	0	1	0	1	0	0	0	0	1
0	0	0	0	0	0	2	0	0	0	0	0	0	0	0	0	0	0	2	0	0	0	3	0	4	0	0	0	0	0	0	0	0	0	0	0	0	0	0	0	0	0	1	0	0	0	0	0	0	0
0	0	0	0	0	0	0	0	0	0	1	0	0	0	0	0	0	0	0	0	0	0	1	0	0	0	0	0	0	0	1	0	0	0	0	0	1	0	1	3	0	2	1	0	2	0	0	0	0	0
0	1	0	1	1	0	0	0	1	1	0	4	0	13	0	3	0	0	0	0	0	0	0	0	0	0	0	0	0	0	1	0	0	0	0	0	0	0	0	0	0	0	3	0	0	2	0	3	0	3
0	0	0	0	0	0	0	0	0	0	0	0	0	0	0	0	0	0	0	0	0	0	0	0	0	0	0	0	0	0	0	0	0	0	0	0	0	0	0	0	0	1	0	0	0	0	0	0	0	0
0	0	0	0	3	0	0	0	0	1	0	0	0	0	0	0	0	0	0	0	0	2	4	0	0	0	3	0	0	0	0	0	0	0	0	0	0	0	0	2	0	0	0	0	0	0	0	0	0	0
0	0	0	0	0	0	0	0	0	0	0	0	0	0	0	0	0	0	0	0	0	0	0	0	0	0	0	0	0	0	0	0	0	0	0	0	0	0	0	0	0	0	0	0	0	0	9	0	0	0
0	0	1	0	0	1	0	0	1	1	0	2	0	0	0	0	0	0	0	0	0	0	0	0	0	0	0	0	0	0	1	0	0	0	0	0	0	0	0	0	0	0	0	0	0	0	0	0	0	0
0	0	1	0	3	4	0	0	2	5	0	3	0	0	0	0	0	0	0	0	0	0	0	1	0	0	0	0	0	0	0	0	0	0	0	0	0	0	0	0	0	0	0	3	0	0	0	0	0	0
2	1	2	2	2	0	0	0	3	0	2	10	0	0	0	0	0	0	6	0	0	0	7	1	0	0	1	0	0	0	0	0	0	0	0	0	0	0	0	0	0	0	0	0	0	1	0	0	0	0
1	0	0	0	5	1	0	0	0	0	0	2	0	0	0	0	0	0	0	0	0	0	0	0	0	0	0	0	1	0	15	0	0	0	0	0	0	0	0	1	0	0	0	0	0	0	0	0	0	0
0	1	0	0	0	3	0	0	0	0	0	0	0	0	0	0	0	0	0	0	0	0	0	2	0	0	0	0	0	0	0	0	0	0	0	0	0	0	0	0	0	0	0	0	0	0	0	0	0	0
0	0	0	0	0	0	0	0	0	0	0	0	0	0	0	0	0	0	7	0	0	1	13	2	0	0	0	0	0	0	0	0	0	0	0	1	3	0	0	1	0	0	2	0	0	0	0	0	0	4
0	2	0	0	0	0	0	0	0	0	0	0	0	0	0	0	0	0	0	1	0	0	0	0	0	0	3	0	0	0	0	21	0	0	0	2	0	0	0	0	0	3	0	0	0	0	0	0	0	0
0	0	0	2	2	11	0	0	3	6	0	0	0	0	0	0	0	0	0	3	0	0	0	0	0	0	0	6	0	0	0	0	0	0	0	0	0	7	0	0	2	0	0	0	0	0	0	0	0	5
0	0	0	5	6	0	0	0	9	1	0	0	0	0	0	0	0	0	0	0	1	0	0	0	0	0	0	0	0	0	0	0	0	0	0	0	0	0	0	0	0	0	0	0	0	0	0	0	0	0
0	0	2	0	1	0	0	0	0	0	0	0	0	0	0	0	0	0	0	0	0	0	0	0	0	0	0	0	0	0	0	0	0	0	0	0	0	0	0	0	0	0	0	0	0	0	0	0	0	0
0	0	0	0	0	1	0	0	0	0	0	0	1	0	0	5	0	0	0	0	0	0	0	4	0	0	3	0	0	0	0	25	0	0	0	0	0	0	0	0	0	0	0	0	0	0	13	0	0	1
4	0	3	0	0	4	0	0	2	0	2	0	0	0	5	0	7	0	3	0	0	4	0	0	0	0	0	0	0	0	0	0	0	0	0	0	0	0	0	0	0	0	0	0	0	0	0	0	0	0
0	0	3	0	1	0	3	0	0	0	2	3	0	0	0	0	0	0	1	0	0	0	2	0	0	0	0	0	0	0	0	0	0	0	0	0	0	0	0	1	0	0	0	0	0	0	0	3	0	5
0	0	0	0	0	0	0	0	0	0	0	0	0	0	0	0	0	0	0	0	5	0	0	0	0	0	0	0	0	0	0	0	0	0	5	0	0	0	0	0	0	0	0	3	0	0	0	0	0	0
1	0	1	1	0	0	0	0	0	0	1	8	0	0	0	0	0	0	0	1	0	1	5	0	0	0	0	0	9	0	0	0	0	0	0	0	0	0	0	0	0	0	0	1	0	0	0	0	0	0
0	0	2	6	0	0	0	0	0	1	3	4	0	0	10	0	0	0	0	0	0	0	0	1	0	0	0	0	2	0	0	0	0	0	0	0	0	0	1	0	0	0	0	0	0	0	0	0	0	2
0	0	1	0	0	1	0	0	0	0	0	0	0	0	0	0	0	0	0	0	0	0	0	2	0	0	7	0	0	0	0	0	0	0	0	0	0	0	0	1	0	0	2	0	0	1	6	0	0	0
0	0	0	0	0	0	0	1	2	0	1	1	0	0	0	1	13	0	0	0	0	0	0	0	0	0	0	0	0	0	0	0	0	0	0	0	0	0	0	0	0	0	0	0	0	0	0	0	0	0
1	0	0	0	0	2	0	0	0	0	1	5	0	0	0	0	0	0	1	0	1	0	0	1	0	0	0	0	13	0	3	0	0	0	0	0	0	0	0	0	2	0	0	0	0	0	0	0	3	0
0	0	0	0	0	1	0	0	0	0	0	0	0	0	0	0	0	0	0	0	0	0	0	0	0	0	0	0	0	0	3	0	0	0	0	0	0	0	0	0	0	0	0	0	0	0	0	0	0	0
0	0	0	0	0	0	0	0	0	0	0	0	0	0	0	0	0	0	165	0	0	0	0	0	0	0	0	0	0	0	0	0	0	0	0	0	0	0	0	0	0	0	0	0	0	0	0	0	0	0
0	0	0	0	0	0	0	0	0	0	0	0	0	0	0	0	0	0	0	0	0	0	0	0	0	0	0	0	0	0	0	0	0	0	0	0	0	0	0	0	0	0	0	0	0	0	0	0	0	0
0	0	0	0	0	0	0	0	0	0	0	0	0	0	0	0	0	0	0	0	0	0	0	1	0	0	0	0	0	0	0	0	0	0	0	0	0	0	0	0	0	0	0	0	0	0	0	0	0	0
0	0	0	0	7	2	0	0	2	1	0	0	0	0	0	0	0	0	1	0	0	0	0	0	0	0	0	0	0	0	0	0	0	0	0	0	0	0	0	4	0	0	1	0	0	1	0	10	0	0
0	0	0	0	0	0	0	0	0	0	0	1	0	0	0	0	0	0	0	2	0	0	1	0	0	1	0	0	0	0	0	0	0	0	0	0	0	0	0	0	0	0	0	0	0	0	0	0	0	0
0	0	0	0	0	0	5	7	0	0	0	0	0	0	0	0	0	0	0	0	0	0	0	0	0	0	0	0	0	0	0	0	0	1	0	0	0	0	0	0	0	0	0	0	0	0	0	0	0	0
2	0	0	1	0	0	0	0	1	1	0	0	0	0	0	0	0	0	0	0	2	19	0	0	0	0	0	0	0	0	0	4	0	1	0	0	0	0	0	0	0	0	0	0	1	2	0	0	0	0
0	0	0	3	3	1	0	0	1	0	0	0	0	0	0	0	0	0	0	0	1	0	4	0	0	0	0	0	0	0	0	0	8	0	0	0	0	2	1	0	1	0	1	0	0	0	0	0	0	6
1	0	1	0	0	1	1	0	0	0	3	1	0	1	7	1	0	0	0	0	1	0	2	0	0	0	0	0	0	0	1	0	14	0	0	0	0	0	0	3	2	0	0	2	2	0	0	0	0	1
0	2	1	0	1	1	0	0	0	2	1	1	0	0	0	0	3	0	1	0	0	4	11	3	0	0	0	0	0	0	0	3	0	0	0	0	0	0	0	0	0	0	0	0	0	1	0	0	0	2
0	0	0	0	0	0	1	0	0	0	1	1	0	0	0	0	0	0	0	0	0	0	0	0	0	0	0	1	0	0	0	0	2	0	0	0	0	1	0	0	0	0	0	0	38	2	0	0	0	1
0	0	5	0	0	0	0	0	0	0	5	0	1	0	0	0	0	0	0	0	0	3	2	0	0	0	0	0	1	0	3	0	0	0	0	0	0	0	0	0	0	0	0	2	0	0	0	0	0	0
0	0	0	0	0	0	0	0	0	0	0	0	0	0	0	0	0	0	0	0	0	0	0	0	0	0	0	0	0	0	0	0	0	0	0	0	0	0	0	0	0	0	0	0	0	0	0	0	0	0
0	0	3	0	3	2	0	0	0	1	0	0	0	0	0	0	0	5	0	0	0	4	0	2	0	0	0	0	2	0	0	0	0	0	0	0	0	0	0	0	0	0	2	1	0	9	0	0	0	0
0	0	0	0	0	0	0	0	0	0	0	0	0	0	0	0	0	0	0	0	0	0	0	0	0	0	0	0	0	0	0	0	0	0	0	0	0	0	0	0	0	0	0	0	0	0	0	0	1	0
3	0	0	0	0	0	0	1	0	0	0	0	0	0	0	0	0	0	0	0	0	0	0	0	0	2	0	0	0	0	0	10	0	0	5	2	0	0	0	0	1	5	0	1	3	0	0	3	0	0
0	0	0	0	0	0	0	0	0	0	0	0	0	0	0	0	0	0	0	0	0	0	0	0	0	0	12	3	0	0	0	0	0	0	0	3	0	0	0	0	0	0	0	0	0	0	0	0	0	0
0	0	0	0	0	0	0	0	0	0	0	0	0	0	0	0	9	0	0	0	0	0	0	1	0	0	0	0	0	0	0	0	5	0	7	0	0	0	0	1	0	0	0	0	0	0	0	0	0	0
0	0	0	0	0	1	0	1	0	1	0	0	1	0	0	0	2	0	1	0	2	0	0	0	0	4	0	0	0	2	0	0	0	8	1	0	1	0	0	0	2	2	0	0	0	0	0	1	0	0
0	0	3	3	0	0	0	0	0	0	1	0	0	0	0	0	5	0	0	0	0	0	3	0	0	0	0	0	0	0	0	0	3	0	0	0	0	2	0	4	0	0	5	0	0	0	0	0	0	4
0	0	1	0	0	0	0	0	1	0	1	0	1	0	0	0	11	0	0	0	0	0	8	0	0	0	0	0	0	0	1	0	0	0	0	0	0	1	0	0	0	0	0	0	0	2	0	0	0	1
1	0	0	0	3	1	3	0	0	0	2	1	0	0	0	0	0	0	0	0	0	1	0	0	0	0	0	0	0	0	0	0	0	0	0	0	1	1	0	1	0	3	1	0	0	0	0	0	0	2
0	0	0	0	0	4	0	0	0	0	0	0	0	0	0	0	0	0	0	0	0	5	0	0	0	0	0	0	0	0	0	0	0	0	0	0	0	0	0	0	0	0	0	0	0	2	0	0	0	0
0	0	0	0	0	0	0	2	0	0	2	0	0	0	0	0	0	0	0	0	0	0	19	1	0	0	0	0	0	0	3	0	0	0	0	0	0	0	0	0	0	0	0	0	0	0	0	0	0	2
1	0	2	0	2	0	0	0	0	2	8	1	0	0	0	0	0	0	1	0	0	2	1	0	0	0	0	0	0	0	0	0	0	0	0	0	0	0	0	0	0	0	0	0	0	0	0	0	0	0
0	0	5	0	0	0	3	0	0	0	0	0	0	0	3	0	0	0	0	0	0	0	0	0	0	0	0	0	0	0	0	0	0	0	0	0	0	10	0	0	0	0	0	0	1	0	0	0	0	4
0	0	0	0	0	0	0	0	0	0	0	0	0	0	0	0	0	0	0	0	0	0	0	0	2	1	0	0	0	0	0	0	0	0	0	0	0	0	0	0	0	0	0	0	0	0	0	0	0	0
0	0	0	0	3	1	0	0	2	16	0	0	0	0	0	0	0	0	0	0	0	1	0	0	0	0	0	0	0	0	0	0	0	0	0	0	0	0	0	0	0	0	2	7	4	0	0	0	0	0
0	2	0	0	0	0	0	0	0	0	0	0	0	0	0	2	6	0	0	0	1	0	0	0	0	0	0	0	0	0	0	0	0	0	0	0	0	0	0	0	0	0	0	0	0	0	0	0	4	0
0	0	1	0	0	0	0	0	0	0	0	0	0	0	0	0	0	0	0	0	0	0	1	0	0	0	0	0	0	0	0	0	0	0	0	0	0	0	0	0	0	1	0	0	0	0	0	0	1	1
0	0	0	0	0	0	0	0	0	0	2	0	0	0	0	0	0	0	0	0	0	0	0	44	0	0	0	0	0	0	0	0	0	0	0	0	0	0	0	0	18	0	0	0	0	0	0	0	0	0
0	0	0	0	1	0	4	0	1	0	1	0	0	0	3	0	1	0	0	0	0	0	2	0	0	0	0	0	0	0	0	0	0	0	0	0	3	0	0	0	0	0	2	0	1	0	0	0	0	0
0	0	0	0	2	0	0	0	0	0	0	0	0	0	0	0	0	0	0	0	0	0	1	0	0	0	0	0	0	0	0	0	0	0	0	0	0	0	0	0	0	0	1	0	0	0	0	0	0	0
0	0	1	0	1	1	1	0	0	0	0	0	0	0	4	0	0	0	2	0	1	0	1	0	0	0	0	1	0	0	0	0	0	0	0	0	0	0	0	2	0	0	0	0	0	1	0	0	0	0
0	1	1	1	1	0	0	0	0	0	1	0	0	0	0	0	0	0	1	0	0	0	0	0	0	0	0	0	0	0	0	0	0	0	0	0	1	0	0	0	4	0	0	0	0	1	0	0	0	0
1	0	1	0	0	0	0	0	1	0	6	0	0	0	2	0	0	0	0	0	1	1	0	5	0	0	0	0	0	0	2	0	6	0	0	0	0	1	0	0	0	0	0	1	0	0	2	1	0	0
0	0	0	0	0	0	0	0	0	0	0	0	0	0	0	0	0	0	0	0	0	0	0	0	0	0	0	0	0	0	0	0	0	0	0	0	0	0	0	0	0	0	0	0	0	0	0	0	0	0
0	0	0	3	2	1	2	0	0	0	0	0	0	0	0	0	0	0	2	0	0	1	2	0	0	0	0	0	5	0	3	0	0	0	0	0	0	0	0	0	0	0	3	0	0	0	0	0	0	0
0	0	11	0	0	0	0	0	0	0	0	0	0	0	0	0	0	0	0	0	0	0	0	0	9	0	0	0	0	0	0	0	0	0	0	0	0	0	0	0	0	0	0	0	0	0	0	0	0	3
0	0	0	0	1	0	0	0	0	0	0	0	0	1	0	0	0	0	0	0	0	0	0	0	0	0	0	0	0	0	0	0	0	0	0	0	0	0	0	0	0	0	0	0	0	0	0	0	0	0
0	0	1	0	1	0	0	0	2	0	3	2	0	0	0	0	2	0	0	0	0	1	5	1	0	1	0	0	0	0	0	0	0	0	0	0	2	0	0	1	0	0	0	0	0	0	0	0	0	0
3	0	0	0	1	1	0	0	0	0	1	0	0	0	0	0	0	0	0	0	0	0	0	0	0	0	0	0	0	0	0	0	0	0	0	0	0	0	0	0	0	0	0	0	0	15	0	1	0	0
0	0	0	0	0	0	0	0	1	0	0	0	0	0	0	0	0	0	0	0	0	0	0	0	0	0	0	0	0	0	0	0	0	0	0	0	0	0	0	0	0	0	2	0	0	0	0	0	0	0
0	0	1	0	0	0	0	0	0	0	0	0	0	0	0	0	0	0	0	1	1	0	0	5	0	0	0	0	0	0	0	0	0	1	0	0	0	0	0	0	0	5	0	0	0	0	0	0	0	0
0	0	0	0	0	0	0	0	0	0	0	1	0	0	0	0	0	0	5	0	0	0	0	0	0	0	0	0	1	0	0	0	0	0	0	0	0	0	0	0	0	0	0	0	0	25	0	0	0	0
0	0	0	0	1	0	0	0	0	0	0	3	0	0	0	0	0	3	1	0	0	0	1	1	0	0	0	0	0	2	0	0	0	0	0	0	2	0	0	4	0	0	0	0	0	1	0	0	0	0
0	0	1	0	1	0	0	0	0	0	1	1	0	0	0	0	0	0	0	0	0	5	0	0	0	0	0	0	0	0	0	0	0	0	0	0	0	2	0	0	0	0	0	0	0	0	0	0	0	4
1	0	1	0	0	0	0	0	0	0	4	4	0	0	0	0	0	0	0	0	2	1	2	0	0	0	0	0	0	0	0	0	0	0	0	0	1	0	0	1	0	0	0	0	0	3	0	0	0	0
0	0	0	3	0	1	0	0	1	1	0	0	0	0	0	0	0	0	1	0	0	0	0	0	0	0	0	0	0	0	0	0	0	0	0	0	1	0	0	0	0	1	0	0	0	0	0	0	0	1
0	0	1	0	0	1	0	0	2	0	0	0	0	0	0	0	1	0	0	3	0	0	0	0	2	1	0	0	1	0	1	1	0	0	0	0	1	1	0	0	0	0	1	0	0	0	0	0	0	0
0	0	1	0	0	7	0	0	1	0	1	2	0	0	0	0	0	0	1	0	1	0	3	1	7	0	0	0	0	0	0	2	0	0	0	0	0	0	0	0	0	2	0	0	0	0	0	0	0	0
0	0	9	0	0	0	0	0	0	0	0	0	0	0	0	0	0	0	0	0	0	0	0	0	0	0	0	0	0	0	0	0	0	0	0	0	0	0	0	0	0	0	0	0	0	0	0	0	0	0
0	0	0	0	0	0	0	0	0	0	0	0	0	0	2	0	0	0	0	0	0	0	0	0	0	0	0	4	0	0	0	0	0	0	0	0	0	0	0	0	0	0	1	0	0	0	0	2	0	0
0	0	0	0	0	0	0	0	0	0	0	0	0	0	0	0	0	0	7	0	0	0	0	0	0	0	0	0	12	0	0	0	1	0	0	0	0	0	0	3	0	0	4	0	0	0	0	0	0	0
0	0	0	0	0	0	0	0	0	0	0	0	0	0	0	3	0	0	0	0	0	0	0	0	0	0	0	3	0	0	0	0	0	28	3	0	1	0	1	0	0	0	0	0	0	0	0	0	0	0
0	0	0	9	0	0	0	0	0	0	0	0	0	0	0	0	0	0	0	0	0	0	0	1	0	0	0	0	0	0	0	0	0	0	0	0	0	0	0	0	0	0	0	0	0	0	0	0	0	0
0	0	0	0	0	2	0	0	0	0	0	0	0	0	0	2	0	0	0	0	0	1	0	0	0	0	0	0	0	1	0	0	0	0	0	0	0	0	0	1	0	0	0	0	0	3	0	0	0	2
3	0	0	3	1	0	0	0	0	0	4	0	0	0	0	0	0	0	0	0	0	0	8	0	0	0	0	0	0	0	0	0	0	0	0	0	0	0	0	0	0	0	0	0	0	0	0	0	0	0
1	0	0	0	0	1	0	0	0	2	0	0	0	0	0	0	0	0	3	0	0	0	0	0	0	0	0	0	0	5	0	0	0	0	0	0	0	0	0	4	0	0	0	0	0	0	0	0	0	0
0	0	0	0	0	0	7	0	0	0	0	0	0	0	0	0	0	0	3	1	0	0	0	0	0	7	0	0	0	0	0	0	0	0	0	0	0	0	0	0	0	0	0	0	0	0	1	0	0	0
0	0	0	1	0	0	0	0	11	8	0	0	0	0	0	2	1	0	0	0	1	1	0	0	0	3	0	0	0	0	0	0	0	0	0	0	1	0	0	0	0	0	0	0	0	0	0	0	0	0
0	0	0	0	0	1	0	0	0	0	0	0	0	0	0	0	0	0	0	0	0	0	0	0	0	0	0	0	0	0	0	143	0	0	0	0	0	0	0	0	0	0	0	0	0	0	0	0	0	0
2	0	9	0	0	0	0	0	3	0	0	1	0	0	1	0	0	0	1	0	0	0	2	0	0	1	0	5	0	0	0	0	0	0	0	0	1	4	0	0	0	0	0	0	0	0	0	0	0	0
0	0	3	0	0	0	0	0	2	0	0	3	0	0	0	0	0	46	0	0	0	0	0	0	0	0	0	0	0	0	0	0	0	0	0	0	0	0	0	0	0	0	0	0	0	1	0	0	0	0
1	0	1	0	2	0	0	0	0	0	0	0	0	0	0	0	3	0	0	0	0	0	0	0	0	0	0	0	3	0	0	0	0	0	0	0	0	0	1	0	0	0	1	0	0	6	0	0	0	0
0	0	0	0	0	0	0	0	0	0	0	0	0	0	0	19	0	0	0	0	0	0	0	0	0	0	5	0	0	0	0	0	0	0	0	0	0	1	0	0	0	0	0	0	0	1	0	0	0	3
1	0	2	0	0	0	0	0	0	0	0	7	0	0	0	0	0	0	0	0	0	5	0	0	0	0	0	0	0	0	1	1	3	0	0	0	2	2	0	0	0	0	0	0	2	1	0	0	0	0
0	0	0	0	0	0	0	0	0	0	0	0	0	0	0	0	0	0	0	0	0	0	0	0	0	0	0	0	0	0	0	0	0	0	0	0	0	0	0	0	0	0	0	0	0	0	0	0	0	0
0	0	0	0	0	0	0	0	0	0	0	0	0	0	0	0	0	0	0	0	0	0	0	0	0	5	0	0	0	0	0	0	0	0	0	0	0	0	0	0	0	0	1	0	0	0	0	0	0	0
0	0	1	7	1	7	0	0	0	1	1	0	6	0	6	0	0	0	0	0	0	0	0	0	2	0	0	0	0	0	1	0	0	0	3	0	0	0	0	0	0	0	0	0	0	1	0	0	0	0
0	0	0	0	0	0	1	0	0	0	0	0	0	0	0	0	0	0	0	0	0	0	2	0	0	0	0	0	0	0	0	0	0	0	0	0	0	0	0	114	0	0	0	0	0	0	0	0	0	0
7	0	0	0	1	0	0	0	3	1	0	0	0	0	0	0	0	0	0	0	0	0	0	0	0	0	0	0	0	0	0	0	0	0	0	0	0	0	0	0	0	0	0	0	0	0	0	0	0	0
0	0	0	0	0	1	0	0	0	0	0	0	0	0	0	0	0	0	0	0	0	0	0	7	0	0	3	0	0	0	0	0	6	0	0	0	0	0	0	0	0	0	0	0	0	0	0	0	0	0
0	0	0	0	1	5	0	0	0	0	0	0	0	1	0	0	28	0	0	0	0	0	0	0	0	0	0	1	0	1	0	0	0	0	1	0	1	0	0	0	0	0	0	0	0	6	0	0	0	1
0	0	1	0	0	0	0	0	0	0	0	0	0	0	0	2	0	1	0	0	0	0	0	0	0	0	0	0	0	0	0	5	0	0	0	2	0	0	0	0	0	0	0	0	0	1	0	0	0	0
0	0	0	0	0	0	0	0	0	0	0	1	0	0	0	1	0	0	0	0	0	0	0	0	0	0	0	1	0	0	0	0	0	0	0	0	0	0	0	0	0	0	0	0	0	0	0	0	0	0
0	0	0	0	0	0	0	0	0	0	0	0	0	0	0	0	0	0	5	0	0	0	0	1	0	0	0	4	0	0	0	0	0	3	0	0	0	1	0	0	0	0	0	0	0	0	0	0	0	0
0	0	0	0	0	2	0	1	1	0	0	1	0	0	0	0	0	0	0	1	0	1	0	1	0	0	0	0	1	0	0	0	0	0	2	0	1	0	5	0	1	0	0	0	0	0	0	0	0	1
0	0	0	0	1	0	0	0	0	0	1	0	0	4	0	0	0	0	0	0	0	0	0	3	0	0	12	0	0	0	0	0	0	0	0	0	0	2	2	0	0	0	0	0	1	0	0	0	0	0
2	0	1	0	1	1	0	0	1	0	0	0	0	0	0	0	0	1	1	0	0	0	0	0	0	0	0	0	0	0	0	0	0	0	0	0	0	4	0	1	0	0	0	0	0	0	0	1	0	0
0	1	0	0	0	0	0	0	0	0	0	0	0	0	0	0	13	0	0	0	0	1	0	0	0	0	0	0	1	0	0	0	0	0	0	0	0	1	0	0	0	0	0	0	0	0	0	0	0	0
0	1	2	0	1	5	0	0	0	0	3	3	1	0	0	1	0	0	1	0	0	3	2	2	0	0	0	0	1	0	0	0	0	0	0	0	0	0	0	1	0	0	0	0	0	0	0	0	0	0
0	0	0	0	0	1	0	0	0	0	0	7	0	0	0	0	0	0	0	0	0	4	18	3	0	0	0	0	0	0	0	0	0	0	0	0	0	0	0	0	0	0	0	0	0	2	0	0	0	0
0	0	0	2	0	0	0	0	0	0	0	0	0	0	0	0	0	0	0	0	0	0	0	0	0	0	0	0	0	0	0	0	0	0	0	0	0	0	0	0	0	1	0	0	0	0	0	0	0	0
0	0	0	0	0	0	0	0	0	0	0	0	0	0	0	6	0	0	0	0	0	0	0	0	0	0	0	0	0	0	0	0	0	0	0	2	2	0	0	0	5	0	0	0	0	0	0	0	0	0
1	0	2	0	0	0	0	0	0	0	2	1	0	0	0	0	0	0	0	0	0	0	4	1	0	0	0	0	0	0	0	0	0	0	0	0	0	0	0	0	0	0	0	0	0	0	0	0	0	0
1	0	1	1	0	0	0	0	0	0	1	3	0	0	0	0	0	0	0	0	0	0	4	0	0	0	0	0	0	0	0	0	0	0	0	0	0	1	0	0	0	2	1	0	0	0	0	1	0	0
0	0	2	0	0	0	0	0	0	0	0	0	0	0	0	0	0	0	2	0	8	0	1	0	0	1	0	15	0	0	0	0	0	0	0	0	0	0	0	0	0	0	4	0	0	0	0	0	0	0
0	0	0	0	0	0	0	0	0	0	0	0	0	0	0	0	0	0	0	0	0	0	0	0	0	0	0	0	0	0	0	0	0	0	0	0	0	0	0	0	4	0	0	0	0	0	0	0	0	0
0	4	0	0	0	0	0	0	0	0	0	0	0	0	0	0	4	0	0	0	0	0	0	0	0	2	0	0	0	0	0	0	0	0	0	0	3	0	0	0	0	1	0	0	0	0	0	0	3	0
0	1	1	0	0	0	0	0	0	0	7	1	0	0	0	1	0	0	0	0	0	0	0	0	0	1	0	0	0	0	0	0	0	0	0	0	0	0	0	0	0	3	0	0	0	0	1	0	0	0
0	0	0	0	0	0	0	0	0	0	0	0	0	0	0	0	2	0	0	0	0	0	0	1	4	1	6	0	0	0	0	0	0	0	0	0	0	0	0	0	0	0	0	0	0	0	0	0	0	0
4	0	0	8	4	2	0	0	1	0	0	0	0	0	0	0	0	0	0	0	0	0	0	0	0	0	0	0	0	0	0	0	0	0	0	0	0	0	0	0	0	0	0	0	0	0	0	0	0	0
0	0	0	1	4	1	2	0	4	0	1	2	0	0	0	0	0	0	0	0	0	1	0	0	4	0	0	0	0	0	0	0	0	0	0	0	0	0	0	1	0	2	1	2	0	0	0	0	0	0
0	0	0	0	0	1	0	0	0	0	0	1	0	0	0	0	0	0	0	0	0	0	0	1	0	2	0	0	0	0	0	5	0	0	0	0	0	0	0	1	0	0	0	0	0	1	0	0	0	0
4	0	0	0	0	0	0	10	0	0	0	0	0	0	0	0	1	0	0	0	3	4	0	1	5	0	0	0	8	2	0	0	0	0	0	0	0	0	0	0	0	0	0	0	1	0	0	1	0	0
0	0	0	0	0	3	0	2	0	0	2	0	0	0	0	0	0	0	0	0	0	0	0	1	0	0	10	8	1	0	0	0	29	2	0	0	0	0	1	0	0	0	0	0	0	0	0	0	0	2
2	0	2	4	0	1	0	0	0	0	0	0	0	0	0	0	0	0	11	0	0	0	0	0	0	0	0	0	0	0	0	0	0	0	0	0	0	0	0	0	0	0	0	0	0	3	0	0	0	0
0	5	2	0	0	0	0	0	0	0	3	5	0	0	0	0	3	0	0	0	0	1	3	0	0	0	0	0	0	0	0	0	0	0	0	0	0	0	0	0	0	0	0	0	0	0	0	0	0	0
0	0	0	0	0	0	0	0	0	0	0	0	0	0	0	0	0	0	0	0	0	0	0	0	0	3	5	0	0	0	0	0	2	0	0	0	0	0	0	0	0	0	0	0	1	0	0	0	0	4
3	0	0	0	1	1	0	0	0	0	0	0	13	0	0	0	0	0	0	0	0	0	0	1	0	0	0	0	0	0	0	0	0	0	0	0	0	0	0	0	0	0	7	0	0	0	0	0	0	1
0	0	0	0	0	0	2	0	0	0	0	0	0	0	0	0	0	0	0	0	0	0	0	1	0	0	0	0	0	0	0	0	0	0	0	0	0	1	0	0	0	0	0	1	0	0	0	0	0	0
0	0	2	0	0	0	0	0	0	0	0	0	0	0	0	0	0	0	0	0	0	0	0	0	0	0	0	0	0	0	0	0	0	0	0	0	0	0	0	0	0	0	0	0	0	0	0	0	0	0
0	0	0	2	1	0	0	0	1	0	0	0	1	0	0	0	0	0	0	0	0	0	0	0	0	0	0	0	0	0	0	0	0	0	0	0	0	1	0	0	0	0	0	0	0	0	0	0	0	1
0	0	0	0	0	2	0	0	0	0	0	0	0	0	0	0	0	0	0	0	0	0	0	1	0	0	0	0	1	0	0	0	0	2	0	0	0	0	0	1	0	0	0	0	0	0	3	0	0	0
0	0	0	0	0	0	0	0	0	0	0	0	0	0	0	0	0	0	0	0	0	0	0	0	0	0	0	0	0	0	0	0	0	0	0	0	0	0	0	2	0	0	0	0	0	0	0	0	0	0
1	0	1	14	0	0	0	0	0	0	0	0	0	0	0	0	0	0	0	0	0	0	0	0	0	0	0	0	0	0	0	0	0	0	0	0	0	0	0	0	0	0	0	0	0	0	0	0	0	0
5	9	0	0	0	0	3	0	0	1	0	1	0	0	1	0	0	0	0	0	0	0	0	0	0	1	0	0	0	0	0	0	0	0	0	0	0	0	0	0	0	0	0	0	0	0	0	0	0	0
0	0	0	1	2	2	0	0	0	0	0	2	0	0	0	0	0	27	0	0	0	0	5	0	0	0	0	0	0	0	0	0	0	0	0	0	1	0	0	0	0	0	0	0	0	1	0	0	4	0
0	0	0	1	2	0	0	0	0	0	0	1	12	2	0	0	0	0	0	0	0	0	0	0	0	0	0	0	0	0	0	0	0	0	0	0	0	0	0	0	0	0	0	0	0	0	0	0	0	0
0	0	0	0	1	0	0	0	0	0	1	1	0	0	0	0	0	0	0	0	0	0	2	0	0	0	0	0	0	3	0	0	0	0	0	0	0	0	0	0	0	0	0	0	0	0	0	0	0	0
0	0	0	0	1	0	0	0	2	0	0	0	0	0	0	0	0	0	0	0	0	0	0	0	0	0	0	0	0	0	0	0	0	0	0	0	0	0	0	0	0	0	0	0	0	0	0	0	0	0
0	0	2	0	0	1	0	0	0	0	0	0	0	0	0	0	5	0	0	0	0	0	0	1	5	0	0	0	0	0	0	9	0	1	0	0	0	0	0	0	0	0	0	0	0	0	0	0	0	0
0	0	0	0	0	0	0	0	0	0	0	0	0	0	0	0	0	0	0	0	0	0	0	0	0	1	0	0	0	0	0	0	0	0	0	0	0	0	0	0	0	0	0	0	0	0	0	0	0	0
0	0	0	1	0	2	0	0	0	0	0	0	0	0	0	0	0	0	0	0	0	0	14	0	0	0	0	0	0	0	0	0	0	0	0	0	0	0	0	0	0	0	0	0	0	0	0	0	0	0
0	0	0	0	0	0	0	0	0	0	0	0	0	0	0	0	0	0	0	0	0	0	0	0	0	0	0	0	0	0	0	1	0	0	0	0	0	0	0	0	0	0	3	0	0	0	0	0	0	0
0	0	5	0	0	0	0	0	0	0	1	0	0	0	0	0	0	0	0	0	0	0	0	0	0	0	0	0	0	0	0	0	1	0	0	0	1	0	0	3	0	0	3	0	12	0	0	0	0	1
0	0	0	0	0	0	0	0	0	0	0	0	0	0	0	0	0	0	0	0	0	0	0	0	0	0	0	0	0	0	0	0	0	0	0	0	0	0	0	0	0	0	0	0	0	0	0	0	0	0
0	0	0	0	1	0	0	0	0	0	2	1	0	0	0	0	0	0	0	0	0	0	1	0	0	0	1	0	0	0	0	0	0	0	0	0	0	0	0	0	0	0	0	0	2	0	0	0	0	3
0	0	0	0	0	0	0	0	0	0	0	0	0	0	0	0	0	0	0	0	0	0	0	0	0	0	0	0	0	0	0	0	0	2	0	0	0	0	0	0	0	0	0	2	0	0	0	0	0	0
0	0	0	0	0	1	0	0	0	0	0	0	0	0	0	0	0	0	0	0	0	0	0	0	0	0	0	0	0	0	0	0	0	0	0	0	0	0	0	0	0	0	0	0	0	0	0	0	0	0
0	0	0	0	0	7	0	0	3	25	0	0	0	0	0	0	0	0	0	0	0	0	0	0	0	0	0	0	0	0	0	0	0	0	0	0	0	0	4	1	0	0	0	0	0	4	0	0	0	2
0	0	0	0	0	0	0	5	0	0	0	1	0	0	0	0	0	0	2	0	0	0	0	0	0	0	0	0	0	0	1	0	0	0	0	0	0	0	0	0	0	0	0	0	0	0	0	0	0	0
1	0	2	2	0	0	0	0	0	0	2	0	0	0	6	0	0	0	0	0	0	0	0	0	0	0	0	0	0	0	0	0	0	0	0	0	1	0	3	0	0	0	0	1	0	0	0	0	0	0
0	0	2	2	0	0	0	0	0	0	0	0	0	0	0	0	0	0	0	0	0	1	0	0	0	0	0	0	0	0	0	0	0	0	0	0	3	0	0	0	0	0	0	0	0	0	0	0	0	0
0	0	0	0	0	0	0	0	0	0	0	0	0	0	0	0	0	0	0	0	0	0	0	0	0	0	0	0	0	0	0	0	3	2	0	0	0	0	0	0	0	0	0	0	0	0	0	0	0	0
0	0	0	1	0	0	0	0	0	0	0	3	0	0	0	0	0	0	0	0	0	0	0	0	0	0	0	0	0	2	1	0	0	0	0	0	1	0	0	8	0	0	1	0	2	0	0	0	0	3
0	0	0	0	0	0	0	0	0	0	0	3	0	0	0	0	0	0	0	0	0	0	0	0	0	0	0	0	0	0	0	0	0	0	0	0	0	0	0	0	0	0	0	0	0	0	0	0	0	0
0	0	0	0	0	1	0	0	0	0	0	0	0	0	0	0	0	0	0	0	0	0	0	0	0	0	3	0	0	0	0	0	0	0	0	0	0	0	0	0	0	0	0	0	0	0	0	0	0	0
0	0	0	0	0	0	0	0	0	0	0	0	0	0	0	0	0	0	0	0	0	0	0	0	0	0	0	0	0	0	0	0	0	0	0	0	0	0	0	0	0	0	0	0	0	0	0	0	0	0
0	0	0	0	0	0	0	0	0	0	0	0	0	0	0	0	0	0	0	0	0	0	0	0	0	0	0	0	0	0	0	0	0	0	0	0	0	0	0	0	0	0	0	0	0	0	0	0	0	0
0	3	0	1	0	0	0	0	0	0	1	0	0	0	3	0	0	11	3	0	1	0	0	0	0	0	0	2	0	0	0	0	0	0	0	0	1	0	0	1	0	0	0	0	0	0	0	0	0	0
0	0	1	0	0	22	0	1	1	0	0	4	0	2	0	0	0	4	2	0	0	2	1	0	0	2	0	0	0	0	0	3	0	0	0	1	0	0	0	0	1	0	0	0	0	1	0	1	0	0
0	0	0	0	0	0	0	0	0	0	0	0	0	0	0	0	0	0	0	0	0	0	0	0	0	1	0	1	0	0	0	0	0	0	0	0	0	0	0	0	1	2	0	0	0	1	0	0	2	0
0	0	1	0	0	0	0	0	0	0	1	0	0	0	0	0	5	0	0	0	0	0	0	1	0	0	0	0	0	0	0	0	0	0	0	0	0	0	0	0	0	0	7	0	0	0	0	0	0	0
0	0	1	0	0	0	0	0	18	30	1	0	0	0	0	0	0	0	0	0	0	0	0	0	0	0	0	6	0	0	0	0	0	0	0	0	0	0	0	0	0	0	0	0	0	0	0	0	0	0
0	0	0	0	0	0	0	0	0	0	0	0	0	0	0	0	0	0	0	0	0	0	0	0	3	0	0	0	0	0	0	0	0	0	0	0	0	0	0	0	0	0	0	0	0	0	0	0	0	0
0	0	0	0	0	0	0	0	0	0	1	1	0	0	0	0	0	0	0	0	0	0	0	0	0	0	0	0	0	0	0	0	0	0	0	0	0	0	0	0	1	0	0	0	0	0	0	0	0	0
0	0	0	0	0	0	0	0	0	0	0	0	0	0	0	0	0	0	0	0	0	0	0	0	0	0	0	0	0	0	0	0	0	0	0	0	0	0	0	0	0	0	0	0	0	0	0	0	0	0
4	0	1	12	0	0	0	0	0	1	0	0	0	0	0	0	0	0	0	0	0	0	0	0	0	0	0	0	0	0	0	0	0	0	0	0	0	0	0	0	0	0	8	0	0	0	0	0	0	0
0	0	0	1	0	0	0	0	0	0	0	0	2	95	0	0	0	3	0	1	0	2	0	0	0	0	0	0	0	0	0	0	0	0	0	0	0	0	0	0	0	0	0	0	0	0	0	0	0	0
0	0	0	1	0	0	0	4	5	1	0	2	0	0	4	0	6	0	0	0	0	0	0	0	0	0	0	0	0	0	0	0	3	0	0	0	1	0	0	0	0	0	1	3	0	0	0	0	0	1
0	0	2	0	1	1	0	0	3	1	2	0	0	0	0	0	0	0	0	0	0	0	0	0	1	0	0	0	0	0	0	0	0	0	0	0	0	0	0	2	0	0	0	0	0	0	0	0	0	0
0	0	0	0	2	0	0	0	0	0	0	0	0	0	0	0	0	0	0	0	0	0	0	0	0	0	0	1	0	0	7	0	0	1	2	0	2	3	0	0	0	0	0	2	0	1	0	0	0	0
0	0	0	0	0	0	0	0	0	0	0	0	0	0	0	0	0	0	0	0	0	0	0	0	0	0	0	0	0	0	0	0	0	0	0	0	0	0	0	0	0	0	0	0	2	0	0	0	0	0
0	23	0	5	0	0	0	0	0	0	0	0	0	0	0	15	0	0	0	0	0	0	0	0	0	2	0	0	0	0	0	0	0	0	1	0	0	0	0	0	0	4	0	0	0	1	0	0	0	0
0	0	4	0	1	0	1	0	1	0	1	1	0	0	1	0	0	0	1	0	0	0	1	0	0	0	1	0	0	0	0	0	0	0	0	0	0	2	0	0	1	1	0	0	0	0	0	0	0	0
0	0	0	0	0	0	0	0	0	0	0	0	0	0	0	0	0	0	0	0	0	0	0	0	0	0	0	0	0	0	0	0	0	0	0	0	0	0	0	0	0	0	0	39	0	0	0	0	0	0
0	0	3	15	4	4	0	0	0	1	1	1	0	0	0	0	0	0	0	0	0	0	0	0	0	0	0	14	0	0	0	0	0	0	0	0	0	0	0	0	1	0	3	0	4	0	0	0	0	0
0	2	2	1	0	0	1	0	0	0	5	10	0	0	0	0	0	16	3	0	0	0	1	1	0	0	0	0	0	0	0	8	0	0	0	0	0	0	0	0	0	0	0	0	0	0	0	0	0	0
0	0	0	0	0	0	0	0	0	0	0	0	0	0	0	0	0	0	0	0	0	0	0	0	0	0	0	0	0	0	0	0	0	0	0	0	0	0	0	0	0	0	0	0	0	0	0	0	0	0
1	0	1	0	1	0	0	0	2	0	0	0	0	0	0	1	0	0	0	2	0	2	0	0	0	0	6	0	0	0	0	0	0	0	0	0	0	3	0	3	0	0	0	0	0	3	6	0	0	0
0	0	1	8	0	0	0	0	0	0	1	0	0	0	0	0	0	0	0	0	0	0	0	0	0	0	0	0	0	0	0	0	0	0	0	0	0	1	0	0	2	0	0	0	6	0	0	0	0	0
0	0	0	0	0	2	4	0	0	1	0	0	0	0	0	0	0	0	0	0	0	0	0	0	0	0	1	0	0	0	0	0	0	0	0	0	0	0	0	0	6	0	0	0	0	0	0	0	0	2
0	0	0	2	0	2	0	0	0	0	0	0	0	0	0	0	0	0	0	0	0	0	0	1	0	0	9	0	0	0	0	0	0	0	0	0	0	0	0	0	0	0	0	0	0	0	0	0	0	0
0	0	0	0	0	0	0	0	0	0	0	0	0	0	0	0	0	0	0	0	0	0	0	0	0	0	0	2	0	0	0	0	0	0	0	0	0	0	0	0	0	0	0	0	2	0	0	0	0	1
0	0	0	0	0	0	0	0	0	0	0	0	0	0	0	0	0	0	0	0	0	0	0	2	0	0	0	0	3	0	0	0	0	0	0	0	0	0	0	0	0	1	0	0	0	0	6	0	0	0
0	0	4	0	0	1	0	0	0	1	2	2	0	0	0	0	0	0	1	0	1	0	0	0	0	0	0	0	0	0	0	0	0	0	0	0	16	1	0	0	0	0	0	2	0	0	0	0	0	0
0	0	0	0	0	1	0	0	0	0	0	0	0	0	0	0	0	0	0	0	0	0	0	0	0	0	0	0	0	0	0	0	0	0	0	0	0	0	20	1	0	0	1	0	2	0	0	0	0	0
0	0	0	0	1	0	0	0	0	0	0	0	0	0	0	0	0	0	0	0	0	0	0	0	0	0	0	0	0	0	0	0	1	0	0	0	0	0	0	0	0	0	0	0	0	0	0	0	0	0
1	0	0	1	0	0	0	0	0	0	5	1	0	0	0	1	0	0	1	0	0	3	4	0	0	0	2	0	0	0	0	0	0	0	0	0	1	0	0	0	0	0	0	0	2	0	0	0	0	0
3	1	0	0	2	0	10	0	0	0	1	0	0	0	9	0	0	0	0	0	0	0	0	0	0	0	0	0	0	0	0	0	2	0	0	0	1	0	0	1	0	0	0	0	0	0	0	0	0	1
5	0	1	1	1	0	0	0	2	0	0	3	0	0	0	0	0	0	1	0	3	0	0	0	0	0	0	0	0	0	0	0	2	0	0	0	1	0	0	2	0	0	8	0	0	0	0	0	0	0
0	0	0	10	0	0	0	0	0	0	0	0	0	0	6	0	0	0	0	0	0	0	0	0	0	0	0	0	0	0	0	0	0	0	0	0	0	0	0	0	0	0	0	0	0	0	0	0	0	0
0	0	0	0	0	0	0	0	0	0	0	0	0	0	0	0	0	0	0	0	1	0	0	1	0	0	0	0	0	0	0	0	0	0	0	0	5	0	0	0	0	0	0	0	0	0	0	0	0	0
0	0	1	0	0	3	0	0	0	0	0	0	0	0	0	3	0	0	0	0	0	0	6	1	0	0	0	0	0	0	0	0	0	0	0	0	0	0	0	0	0	0	0	0	0	0	0	0	0	1
0	0	3	0	1	1	0	0	1	0	0	0	0	0	0	6	0	0	0	0	0	0	0	0	0	0	0	0	0	0	0	0	0	0	0	0	0	0	0	7	0	0	0	0	0	0	0	0	0	0
0	0	1	0	2	0	0	0	0	0	1	1	0	0	0	0	0	0	0	0	1	0	4	0	0	2	0	0	0	0	0	0	0	0	0	0	0	1	0	0	0	0	4	0	0	0	0	0	0	7
0	0	3	1	0	0	0	0	0	0	0	3	0	0	0	0	0	0	0	0	0	0	0	0	0	0	0	0	0	0	0	0	0	0	0	0	0	0	0	0	0	1	1	0	0	0	0	0	0	0
0	0	0	0	0	0	0	0	0	0	0	0	0	0	0	0	0	0	0	0	0	0	5	0	0	0	0	0	0	0	0	0	0	0	0	0	0	0	0	0	0	0	0	0	0	0	0	0	0	0
0	0	0	0	0	0	0	0	0	0	0	0	0	0	0	0	0	0	0	0	0	1	0	0	0	0	0	0	0	0	0	0	0	0	0	0	0	0	0	0	0	8	0	0	0	1	0	0	11	0
0	0	0	0	0	0	0	0	0	0	0	0	0	0	1	0	0	0	0	0	0	0	0	0	0	0	0	0	0	0	0	0	0	0	0	0	0	0	3	0	0	3	0	0	1	0	0	0	0	0
0	0	0	0	0	0	0	0	0	0	0	0	0	0	0	0	2	0	0	0	0	1	0	0	0	0	0	0	0	0	0	0	0	0	0	0	0	7	0	0	0	0	0	1	0	0	0	0	0	0
1	0	1	0	3	0	0	0	0	0	0	2	0	0	0	0	0	0	0	0	2	0	0	0	0	0	0	0	0	0	0	0	0	0	0	0	0	0	0	0	4	0	0	0	0	0	0	0	0	0
4	0	0	0	0	0	0	0	0	0	0	0	0	0	0	0	0	0	5	0	0	0	0	0	0	4	0	0	0	0	0	0	0	0	0	0	0	0	0	0	3	0	0	0	0	0	0	0	0	0
0	0	1	0	7	2	0	0	9	3	0	0	3	0	0	0	0	0	0	0	4	0	0	0	0	0	0	0	0	0	0	0	0	0	0	0	0	0	0	0	0	0	1	1	0	0	0	0	0	0
0	0	0	0	0	0	0	0	0	0	0	0	0	0	0	1	0	0	0	0	0	0	0	0	0	0	0	0	2	0	0	0	0	0	0	0	0	0	0	0	0	0	0	0	0	0	0	0	0	0
0	0	0	0	0	3	0	0	0	0	0	6	0	0	0	0	0	0	0	0	0	0	0	0	0	0	0	0	0	0	0	0	0	0	0	0	0	10	3	0	0	0	0	0	0	0	0	12	0	0
0	1	0	0	0	0	0	4	0	0	2	1	0	0	1	0	0	0	0	0	2	0	0	10	1	0	0	5	0	0	9	0	0	0	0	0	5	0	0	0	0	2	0	0	0	0	0	0	0	0
2	2	0	0	0	0	0	0	0	0	0	0	0	0	0	0	0	0	0	0	0	0	0	0	0	0	0	0	0	0	0	0	0	0	0	0	0	0	0	0	0	0	2	1	0	0	0	0	0	1
0	0	0	0	0	0	0	0	0	0	0	0	0	0	0	0	0	0	0	0	0	0	0	0	0	0	0	0	0	0	0	0	0	0	0	0	0	0	0	0	0	0	0	0	0	0	0	0	0	0
0	0	0	0	0	0	0	0	0	0	0	0	0	0	0	0	0	0	0	0	0	0	0	0	0	0	0	0	0	0	0	0	0	0	0	0	0	0	0	0	0	0	0	0	0	0	0	0	0	0
0	0	0	0	0	0	0	0	0	0	1	0	0	0	0	5	0	0	0	0	0	2	0	0	0	0	0	0	0	7	6	0	0	0	0	0	0	0	3	0	0	0	0	0	0	0	6	0	0	3
2	0	0	0	2	1	0	0	0	0	0	1	0	0	1	0	0	9	0	0	0	0	6	0	0	0	0	0	0	0	0	0	0	0	0	0	0	0	0	0	0	0	0	0	0	0	0	0	0	0
2	0	1	1	0	0	0	0	0	0	1	2	0	0	0	0	0	0	1	1	0	23	0	2	0	0	0	0	0	0	0	0	0	0	0	0	0	2	0	1	0	0	0	0	2	3	0	0	0	0
0	10	0	0	0	0	2	0	0	0	0	0	0	0	0	5	0	0	0	4	0	0	0	2	0	0	0	0	0	0	0	0	0	0	0	0	0	0	0	0	0	0	0	0	0	0	0	0	0	0
0	0	3	0	0	0	0	0	4	5	0	0	0	0	0	0	0	0	0	0	2	0	0	0	0	0	0	0	0	0	0	0	0	0	0	0	0	0	0	0	0	0	0	0	0	1	0	0	0	0
0	0	0	0	0	0	0	3	0	0	0	0	0	0	0	0	0	0	0	0	0	0	0	0	0	0	0	0	0	0	0	0	0	0	0	0	1	0	0	0	0	0	0	0	0	1	0	0	0	1
0	0	0	0	0	0	0	0	0	0	0	0	0	0	0	0	0	1	2	0	0	2	0	2	0	0	0	0	0	0	7	0	0	0	0	0	0	7	0	0	0	3	0	0	0	1	0	1	0	2
0	0	0	0	0	0	0	0	0	0	0	0	0	0	3	0	0	0	0	0	0	0	0	6	0	0	0	0	0	0	4	0	0	0	0	0	0	0	0	0	1	0	0	0	0	0	0	0	0	0
0	0	0	0	0	0	0	0	2	0	3	1	0	0	0	0	2	0	2	0	0	0	1	0	0	0	0	0	0	4	0	0	0	0	0	0	0	0	0	4	0	0	0	0	0	1	0	0	0	0
1	0	2	0	0	2	0	0	0	0	2	0	0	0	0	0	1	0	0	0	0	0	0	0	0	0	0	0	0	1	0	0	0	0	0	0	0	0	0	0	0	0	0	0	0	0	0	1	0	0
0	0	0	0	1	3	0	0	0	0	0	5	0	0	0	2	0	0	0	1	0	5	0	0	0	0	2	0	0	0	0	0	0	0	0	0	2	3	0	0	1	1	0	0	0	0	0	0	0	0
0	0	0	0	0	0	0	0	0	0	0	0	0	0	0	0	0	0	0	0	0	10	0	0	0	0	0	0	0	0	0	0	0	0	0	0	12	0	0	0	0	0	0	9	2	0	0	0	0	0
0	0	1	0	0	0	0	0	0	0	0	0	0	0	0	0	0	0	0	0	0	0	0	0	0	0	0	0	0	0	0	0	0	0	0	0	2	0	0	0	0	0	0	0	0	0	0	0	0	0
0	0	0	6	0	0	0	0	0	0	0	1	0	0	0	0	0	0	0	0	0	0	0	0	0	0	1	0	0	0	0	0	0	0	0	0	0	0	0	4	0	0	0	1	0	0	0	0	0	0
0	0	0	0	0	0	0	0	0	0	0	0	0	0	0	0	0	0	0	0	0	0	0	0	0	0	0	0	0	0	0	0	0	0	0	0	0	0	0	0	0	0	0	0	0	0	0	0	0	0
0	0	0	0	4	0	0	0	0	0	3	0	0	0	0	0	0	0	0	0	0	0	0	2	0	0	0	0	0	0	0	0	0	0	0	0	0	0	0	0	0	0	0	0	0	2	0	0	0	0
0	0	4	0	0	0	0	0	0	0	0	0	0	0	0	0	0	0	0	0	0	0	0	0	0	0	0	0	0	0	0	0	0	0	0	0	0	0	0	0	0	0	0	0	0	0	3	0	0	0
0	0	0	0	1	0	0	1	1	0	0	0	1	0	0	4	0	0	0	0	0	0	8	0	0	0	0	0	0	1	0	0	0	0	0	0	0	0	2	0	0	0	0	0	0	1	4	0	0	0
0	0	0	0	0	0	0	0	0	0	0	1	0	0	0	0	0	0	0	0	0	0	0	0	0	0	0	0	0	0	0	0	0	0	0	0	2	0	0	0	0	0	3	0	1	0	0	0	0	0
6	1	0	0	0	0	0	0	0	0	0	0	0	0	0	0	0	0	0	3	0	0	0	3	0	0	0	0	0	4	0	0	0	3	0	0	0	0	0	1	1	0	0	0	0	0	0	4	0	0
0	0	7	0	9	0	0	0	0	0	0	3	0	0	0	0	0	0	5	0	0	1	1	0	0	0	4	0	0	0	0	0	0	0	0	0	0	0	0	0	0	0	0	0	19	3	0	0	0	0
0	0	0	0	0	0	0	0	0	0	0	0	0	0	0	0	12	0	0	0	0	0	0	0	0	0	0	0	0	0	0	0	0	0	0	0	0	1	0	0	0	0	0	0	0	0	0	0	0	0
0	1	1	2	0	0	0	0	2	0	1	0	0	0	0	0	0	0	0	0	2	0	0	0	0	0	0	0	0	0	0	0	0	0	0	0	0	0	0	0	0	0	0	0	0	0	0	0	0	0
0	0	0	0	0	0	0	0	0	0	0	0	0	0	0	0	0	0	0	0	0	0	0	0	0	0	0	0	0	0	0	0	0	0	0	0	0	0	0	0	0	0	0	0	0	0	0	0	0	0
0	0	0	1	5	1	0	0	0	0	0	1	0	0	8	0	0	0	0	0	0	0	0	0	2	0	0	0	2	0	1	2	0	0	0	0	1	0	1	0	0	0	0	0	0	0	0	0	0	0
0	1	0	0	0	0	0	4	0	0	0	0	0	0	0	0	0	0	0	0	0	0	0	0	0	2	0	0	0	0	0	0	0	0	0	0	0	0	0	0	0	0	0	0	0	0	0	0	0	0
0	0	0	0	0	0	0	0	0	0	0	0	0	0	0	0	0	0	0	0	0	0	0	0	0	0	0	0	0	0	0	0	0	0	0	0	0	0	0	0	0	0	0	0	0	0	0	0	0	0
0	0	0	0	0	0	0	0	0	0	4	1	0	0	1	0	0	0	0	0	0	0	7	2	0	0	2	0	0	0	0	8	0	0	0	0	0	0	0	0	0	0	0	0	0	0	0	0	0	0
0	0	0	5	1	3	0	0	0	0	1	0	0	0	0	0	0	0	0	0	0	0	0	0	2	0	0	0	0	0	0	0	0	0	0	0	0	3	1	0	0	0	0	0	0	0	0	0	0	0
0	0	0	0	0	0	0	0	0	0	0	0	0	0	0	0	0	0	0	0	0	0	0	0	0	0	0	2	23	0	0	0	0	0	0	0	0	0	0	0	0	0	0	0	0	0	0	9	0	0
0	0	0	0	0	0	0	0	1	1	0	2	0	0	2	0	0	0	0	0	0	0	15	2	0	0	0	0	0	0	0	0	0	0	0	0	0	0	0	0	0	0	0	0	0	0	0	0	0	0
0	0	0	0	0	0	0	0	0	0	0	0	0	0	44	0	0	0	0	0	0	0	0	0	0	0	0	0	0	0	0	0	0	0	0	0	0	0	0	0	0	0	0	0	0	0	0	0	0	0
0	0	0	1	2	0	0	0	0	0	0	0	0	0	0	0	1	0	1	0	0	0	4	0	0	0	0	0	0	0	0	0	0	0	0	0	0	0	0	0	0	0	0	1	0	0	0	0	0	0
0	0	0	0	0	0	0	0	1	0	0	0	0	0	0	0	0	0	2	0	0	2	0	1	0	0	0	0	0	2	0	0	0	0	0	0	2	2	0	0	0	0	0	0	0	0	0	0	0	0
0	0	0	0	0	0	0	0	0	1	0	0	0	0	0	0	1	0	0	0	0	0	0	0	0	0	0	0	0	7	0	0	0	0	0	0	0	0	0	0	0	0	0	0	0	0	0	0	4	0
0	0	0	0	1	0	0	0	0	0	0	0	0	0	0	0	0	0	0	0	0	0	0	0	0	0	0	0	0	0	0	0	0	0	0	0	0	6	0	0	0	0	0	0	0	0	0	0	0	0
0	0	0	0	0	0	0	0	1	0	1	0	0	0	7	0	0	0	4	0	0	6	0	0	0	0	0	0	1	0	0	0	0	0	0	0	0	0	0	1	0	0	2	0	0	0	0	0	0	5
0	0	0	0	0	0	0	0	0	0	0	0	0	0	0	0	0	0	0	0	0	0	0	0	0	0	0	0	0	0	0	0	0	0	0	0	0	0	0	0	0	0	0	0	0	0	0	0	0	0
0	0	0	4	0	0	0	0	0	0	0	0	0	0	0	0	0	0	0	10	0	0	0	0	0	0	0	0	0	0	0	0	0	0	0	0	0	0	0	0	0	0	0	0	0	0	0	0	0	0
0	0	0	0	0	0	0	0	0	0	0	0	0	0	0	0	0	0	0	0	0	0	0	0	0	0	0	0	0	0	0	0	0	0	0	0	0	0	0	0	0	0	0	0	0	0	0	0	0	0
0	0	0	0	1	0	0	0	0	0	0	0	0	0	0	0	0	0	0	0	0	0	0	0	0	0	1	0	2	0	0	0	0	0	0	0	0	0	0	0	0	0	2	2	0	0	0	0	0	0
0	0	1	0	0	4	0	0	0	0	0	0	0	0	0	0	0	0	0	0	0	0	0	0	0	26	0	0	0	0	0	0	1	0	2	0	0	3	0	0	0	0	0	0	0	0	1	0	0	0
0	0	0	0	0	0	0	0	0	0	0	0	0	0	0	0	0	0	0	0	0	0	0	1	0	0	0	0	0	0	0	0	0	0	0	0	0	0	0	0	0	0	0	0	0	0	18	0	0	0
0	0	0	5	0	0	0	0	0	0	0	0	0	0	0	0	0	0	0	0	1	0	0	0	0	0	0	0	0	0	0	0	0	0	0	0	0	1	0	0	0	0	0	0	0	0	0	0	0	1
0	0	0	0	0	0	0	0	0	0	0	0	0	0	0	0	0	0	0	0	0	0	0	0	0	0	0	0	0	0	0	0	0	0	0	0	0	0	0	0	0	0	0	0	0	0	0	0	0	0
0	0	0	0	0	0	0	4	0	0	0	0	0	0	0	0	0	0	0	0	0	0	0	0	0	0	0	0	0	0	0	0	0	0	0	0	0	0	3	0	0	0	0	0	0	0	0	0	0	0
4	0	0	0	0	1	0	0	0	0	0	0	1	0	0	0	0	0	0	0	0	0	9	0	0	0	0	0	0	0	0	0	0	0	0	0	0	2	1	0	0	1	0	0	0	0	0	0	0	0
0	0	0	0	0	2	0	0	0	0	1	0	0	0	0	0	0	0	0	2	0	0	0	0	2	0	0	0	0	0	0	0	0	1	1	0	0	0	0	0	0	0	1	0	0	1	0	0	0	0
0	0	0	0	0	0	0	0	0	0	0	0	0	0	12	0	0	0	0	0	0	0	0	0	0	0	0	0	0	0	0	0	0	0	0	0	0	0	0	0	0	0	0	0	0	0	0	0	0	0
0	0	0	0	0	0	0	0	0	0	0	0	0	0	0	0	0	0	0	0	0	0	0	0	0	0	0	0	0	0	0	0	0	0	0	0	0	0	0	0	0	0	0	0	12	0	0	0	0	0
0	0	0	0	0	2	0	0	0	0	0	0	0	0	0	0	0	0	0	0	0	0	6	1	0	0	0	0	0	0	2	0	0	0	0	0	0	0	0	1	0	0	0	0	0	2	0	0	0	0
1	0	0	0	2	0	0	0	0	0	0	0	0	0	0	11	0	0	0	0	0	0	0	0	0	2	0	0	0	0	0	0	0	1	0	0	0	0	0	0	0	0	0	0	0	1	0	0	0	0
0	0	0	0	0	0	0	0	1	0	0	0	0	0	0	0	0	9	0	0	0	0	1	0	0	0	0	0	0	0	0	0	0	0	0	0	0	0	0	1	0	0	0	0	0	0	0	0	0	0
1	1	0	0	0	0	0	0	0	0	2	0	0	0	0	0	0	0	0	0	0	0	0	0	0	0	0	0	0	0	0	0	0	0	7	0	0	0	0	0	0	0	2	0	2	0	0	0	0	0
1	7	0	0	0	0	0	0	0	1	0	0	0	0	0	0	0	0	0	8	1	0	5	0	0	5	0	0	0	2	0	0	0	0	0	0	0	0	0	0	0	0	0	0	1	0	0	2	0	0
0	0	0	0	0	0	0	0	0	0	0	0	0	0	0	0	0	0	0	0	0	0	0	0	0	0	0	0	0	0	0	0	0	0	0	0	0	0	0	0	0	2	0	5	0	0	0	0	0	0
0	0	0	0	0	0	0	0	0	0	0	0	0	0	0	0	0	0	0	9	0	0	0	0	0	0	0	0	0	0	0	0	0	0	0	0	0	0	0	0	0	0	0	0	0	0	0	0	0	0
0	0	1	0	0	0	0	0	0	1	1	0	0	0	0	0	0	0	3	0	0	0	2	2	0	0	0	0	0	0	7	0	0	0	0	0	0	0	0	1	0	1	1	0	0	0	0	0	0	0
0	0	0	0	0	0	0	2	0	0	0	0	0	0	0	1	0	18	0	0	0	0	0	1	0	0	0	0	0	0	0	0	0	10	0	0	0	0	0	1	0	0	3	0	0	0	0	0	0	0
0	0	0	0	0	0	0	0	0	0	0	0	0	0	0	0	0	0	0	0	0	0	0	0	0	0	0	0	0	0	0	0	0	0	0	0	0	0	0	1	0	0	0	0	0	0	0	0	0	0
0	0	0	0	0	0	0	0	0	0	0	0	0	0	0	0	0	0	0	0	0	0	0	0	6	0	0	0	0	0	0	0	0	0	0	0	0	0	0	0	6	0	0	0	0	0	0	0	0	0
0	0	0	0	0	0	0	0	0	0	0	0	0	0	0	0	0	0	0	0	0	0	0	0	0	0	0	0	0	0	0	0	0	0	0	0	0	0	0	0	0	0	0	0	0	0	0	0	0	0
0	0	0	2	0	0	0	0	2	0	1	0	0	0	0	0	0	0	0	4	0	0	0	2	1	0	0	0	0	0	0	0	0	0	0	0	0	0	0	11	0	0	0	2	0	0	0	0	0	0
0	4	0	0	0	1	0	0	0	0	0	0	0	0	0	0	0	0	1	0	0	0	0	0	0	6	0	0	0	0	11	0	0	0	0	0	0	0	0	0	0	0	0	0	5	0	0	0	0	0
1	8	0	0	0	0	0	0	0	0	0	0	0	0	0	0	0	0	0	0	0	0	0	0	0	0	0	10	0	0	2	0	0	12	0	0	0	0	0	0	0	0	0	0	0	0	0	0	0	0
0	0	0	0	0	1	0	1	0	0	0	2	0	0	0	0	0	0	0	0	0	0	0	0	0	0	0	0	0	1	0	0	0	0	0	0	0	0	0	0	0	0	0	0	0	0	0	0	0	0
0	0	0	0	2	1	3	0	1	1	0	0	0	0	0	0	0	0	0	0	0	0	0	0	0	0	0	0	0	0	0	0	0	0	0	0	0	0	1	2	0	0	0	0	0	0	0	0	0	0
0	0	0	0	0	0	0	0	0	0	0	1	0	0	0	0	0	0	0	0	0	0	0	0	0	0	0	0	0	0	0	15	0	0	0	0	0	0	0	0	0	0	0	2	0	0	0	3	0	0
0	0	1	3	0	0	0	0	0	0	0	0	2	0	1	0	0	0	0	0	0	0	0	0	0	0	0	0	1	0	0	0	0	37	0	0	0	0	0	0	0	0	0	0	0	0	0	0	0	0
0	0	1	0	0	0	0	0	0	1	2	2	0	0	0	0	0	0	0	0	0	4	0	0	0	0	0	0	0	0	0	0	2	0	1	0	0	0	0	0	0	0	0	0	0	0	0	0	0	0
0	0	0	0	0	0	0	0	0	0	0	0	0	0	0	0	0	0	0	0	0	0	0	2	0	0	0	0	0	0	0	29	0	0	0	0	0	0	1	0	0	0	0	0	0	0	0	0	0	0
0	0	0	2	0	1	0	0	0	0	0	0	0	0	0	0	0	0	0	0	0	0	0	10	0	0	5	0	0	0	0	0	0	0	0	0	0	6	0	0	0	0	3	1	0	0	0	0	0	0
0	0	0	0	0	0	0	0	0	0	0	0	0	0	0	0	0	0	0	0	0	0	13	0	0	0	0	0	0	0	0	0	0	0	0	0	0	0	0	0	0	0	0	0	0	0	0	0	0	0
0	1	1	0	0	0	0	0	0	0	1	0	0	0	0	0	0	0	0	0	0	0	0	0	0	4	0	4	0	0	0	0	0	7	0	0	0	2	0	1	2	3	0	4	0	0	0	0	0	5
0	0	1	0	0	0	2	0	1	0	1	0	0	0	13	0	0	0	1	0	0	0	0	0	0	0	0	0	0	0	0	0	1	0	0	0	0	0	0	1	0	0	0	2	0	0	0	0	2	0
0	0	0	0	0	1	0	0	0	0	0	3	0	0	0	0	0	0	0	0	0	0	0	0	19	0	0	0	0	0	0	0	0	0	0	0	0	0	0	0	0	0	0	0	0	0	0	0	0	0
0	0	0	0	0	0	0	0	0	0	0	0	0	0	0	0	0	0	0	0	0	0	0	0	0	0	0	0	0	0	0	0	0	0	0	0	0	0	0	0	0	0	0	0	0	0	0	0	0	0
0	0	0	7	0	0	0	0	0	0	0	0	0	0	0	0	0	0	0	0	0	0	0	0	0	0	0	0	0	0	0	0	0	0	0	0	0	0	0	0	0	2	0	0	0	1	0	0	0	0
1	0	2	6	0	0	0	1	1	1	0	2	0	0	0	0	0	0	0	0	0	0	0	1	0	0	0	0	0	0	0	0	0	0	0	0	0	0	0	1	0	0	1	0	0	0	3	0	0	0
0	0	0	0	0	0	0	0	0	0	0	0	0	0	0	0	0	0	0	0	0	0	0	0	0	0	0	0	0	0	0	0	0	0	0	0	0	0	0	0	0	0	0	0	0	0	0	0	5	0
0	0	0	0	0	0	0	0	0	0	0	1	0	0	0	0	0	11	0	0	0	0	2	0	0	0	0	0	0	0	0	0	0	0	0	0	0	0	0	0	0	2	0	0	0	0	0	0	0	0
0	0	0	0	0	0	0	0	0	0	0	0	0	0	0	0	0	0	0	0	0	0	0	0	0	0	0	0	0	0	0	0	0	0	0	0	0	0	0	0	0	0	0	0	0	0	0	0	0	1
1	0	1	0	1	0	1	0	0	2	2	2	0	0	0	0	0	0	3	0	0	0	0	0	0	0	0	0	0	0	0	0	1	0	0	0	0	0	0	0	0	0	0	0	0	0	0	0	0	0
0	0	1	0	0	0	0	0	0	1	0	0	0	0	0	0	0	0	1	0	0	10	0	0	0	0	0	0	0	0	0	0	0	0	0	0	0	0	0	0	3	0	0	0	0	0	0	0	0	0
0	0	1	0	2	0	0	0	0	4	0	2	0	0	0	0	0	0	0	0	0	0	0	0	0	0	0	0	0	0	1	0	0	0	0	0	2	0	1	0	1	0	0	0	0	0	0	0	0	0
0	0	0	0	0	0	0	0	0	0	0	0	0	0	0	3	0	0	0	0	0	0	0	1	0	0	0	0	1	0	0	22	0	0	0	0	0	0	0	0	0	0	0	0	0	0	0	0	0	0
0	0	1	0	0	0	0	0	0	0	1	3	0	0	0	0	0	0	0	0	0	0	5	0	0	3	0	0	0	14	0	0	0	0	0	0	0	0	0	0	0	0	0	0	0	0	0	0	0	0
3	0	2	0	1	0	0	1	0	2	1	2	0	0	0	0	0	0	0	0	0	1	4	0	0	0	2	0	0	0	0	0	0	0	0	0	0	0	0	0	0	0	1	0	0	0	0	0	0	1
0	0	0	0	0	0	0	0	0	0	0	0	0	0	0	0	0	0	0	0	0	0	0	0	0	0	0	0	0	0	0	0	0	0	0	0	0	0	0	0	0	0	0	0	0	0	0	0	0	0
0	0	0	0	0	0	0	0	0	0	0	0	0	0	0	0	0	0	0	0	0	0	0	0	0	0	1	0	0	0	0	0	0	0	0	0	0	0	0	0	0	0	4	0	0	0	0	0	0	0
0	0	0	0	3	0	0	0	1	0	0	0	0	2	0	0	0	0	0	0	0	0	0	0	0	0	0	0	0	0	0	0	0	0	0	0	1	0	0	1	0	0	6	0	0	0	0	0	0	0
0	0	1	3	0	0	0	0	0	1	1	7	0	0	0	0	0	0	3	0	0	35	0	0	0	0	0	0	0	2	0	0	0	0	0	0	0	0	0	0	0	0	1	0	0	1	0	0	0	0
0	0	0	0	0	1	0	0	0	0	0	2	0	0	0	0	1	0	0	0	0	0	0	0	0	0	0	1	0	0	0	0	0	0	0	0	0	0	0	0	0	0	0	1	0	0	0	0	0	0
0	0	1	0	2	0	0	0	1	1	0	0	0	0	4	0	3	0	0	0	1	0	1	3	0	0	0	0	0	0	0	0	0	0	0	0	0	1	3	0	3	0	0	1	0	0	0	1	0	0
0	0	0	0	0	0	0	0	0	0	1	0	0	0	0	0	0	0	0	0	0	0	0	0	0	0	0	0	0	0	0	0	0	0	0	0	0	0	0	0	0	0	0	0	0	0	0	0	0	0
1	0	0	0	0	2	0	0	0	0	1	1	0	12	0	0	0	0	0	0	0	0	0	0	0	0	0	0	0	0	0	0	0	0	0	0	0	0	0	0	0	1	6	0	1	0	0	0	0	0
0	0	1	0	0	0	0	0	0	0	0	0	0	0	0	0	0	0	0	0	0	0	0	0	0	0	0	0	0	0	0	0	0	0	0	0	0	0	0	0	0	0	3	0	0	0	0	1	0	7
0	0	2	3	1	0	0	0	0	0	0	0	0	0	0	0	0	0	0	0	0	3	0	0	0	0	0	0	0	0	0	0	0	0	0	0	0	0	0	0	0	0	0	0	0	0	0	0	0	0
0	0	0	0	0	0	4	0	0	0	0	0	0	0	0	0	0	0	0	0	0	3	0	0	0	1	0	0	0	0	0	1	0	0	0	0	3	0	0	0	0	0	6	0	0	0	0	0	0	0
0	0	0	0	0	0	0	0	0	0	0	0	0	0	0	5	0	0	0	0	0	0	0	2	0	2	0	2	0	0	0	0	0	0	0	0	0	0	0	0	0	0	0	0	0	0	0	0	0	0
0	0	0	0	0	0	0	0	0	0	0	0	0	0	0	0	0	0	0	0	0	0	0	0	0	0	0	0	0	0	0	0	0	0	0	0	0	0	0	0	0	0	0	0	0	0	0	98	0	0
0	0	0	0	0	0	0	0	0	1	0	0	0	0	0	0	0	2	0	0	2	0	0	1	0	0	0	0	0	0	0	0	0	2	9	0	0	0	0	0	0	0	0	0	0	0	0	0	0	0
0	0	0	0	0	0	0	0	0	1	1	0	0	0	1	0	0	0	0	0	0	0	3	0	0	0	1	2	0	0	0	0	0	0	0	0	0	0	0	0	0	0	0	0	0	1	0	0	0	4
0	0	3	1	0	0	0	0	0	0	0	1	0	0	0	0	0	0	0	0	0	0	0	0	0	0	0	0	0	0	1	0	0	0	0	0	1	0	0	1	0	0	0	2	3	0	0	0	0	0
1	0	1	2	0	1	0	0	0	0	0	1	0	1	0	0	0	0	0	0	0	0	7	1	0	0	0	0	0	0	0	0	0	0	0	0	0	0	1	0	2	0	0	0	0	0	0	0	0	0
1	1	0	0	1	0	0	0	0	0	0	0	0	0	0	0	0	0	0	0	0	1	0	0	0	1	0	0	0	0	0	0	0	0	0	3	0	0	0	0	0	0	0	0	0	0	0	0	0	0
0	6	0	0	0	0	0	0	0	0	0	0	0	0	0	0	0	0	0	0	0	1	0	0	0	0	0	0	0	0	0	0	0	0	0	0	0	0	0	0	0	0	0	0	0	0	0	0	0	0
0	0	1	0	0	2	0	0	0	0	1	0	0	0	0	0	0	0	0	2	0	0	0	0	0	0	0	0	0	0	0	0	0	0	0	0	0	0	0	0	0	0	2	6	0	2	0	0	0	0
0	0	0	0	0	0	0	0	0	0	0	0	0	0	0	0	0	0	0	0	0	0	0	0	0	0	0	0	0	0	0	0	0	0	0	0	0	0	0	0	0	0	0	0	0	0	0	0	0	0
0	0	1	0	0	0	0	0	0	0	0	1	0	0	1	0	0	0	0	0	0	0	0	0	0	0	0	0	0	0	0	0	0	0	0	0	0	0	0	0	1	0	2	4	0	1	0	0	0	0
0	0	0	0	2	0	0	0	0	0	0	1	0	0	0	0	0	0	0	0	0	0	0	2	0	0	2	1	0	0	0	0	0	0	0	0	5	0	0	1	0	0	0	3	3	0	0	0	0	0
0	0	0	0	0	0	0	4	0	0	1	0	0	0	0	4	0	0	0	0	0	0	0	0	0	0	0	0	1	0	0	0	0	0	0	0	0	0	0	0	0	0	0	0	0	0	0	0	28	0
1	0	0	0	0	0	0	0	0	0	1	4	0	0	0	0	0	0	0	0	0	0	3	0	0	0	0	0	0	1	0	0	0	0	0	0	0	0	0	0	0	0	0	0	0	0	0	0	0	0
0	0	0	0	0	2	0	0	0	0	0	0	0	0	0	3	0	0	0	0	0	0	0	0	0	0	0	0	2	0	0	0	0	0	0	0	1	0	0	0	0	0	2	0	0	0	0	0	0	0
2	0	0	0	0	2	0	0	0	4	6	0	0	0	0	0	0	0	0	0	3	0	6	0	0	0	0	0	0	0	0	0	0	0	0	0	0	0	0	1	0	0	0	0	0	0	0	0	0	0
0	0	0	0	0	0	0	0	0	0	0	0	0	0	0	0	0	0	0	0	0	0	0	1	0	0	3	0	0	0	0	0	0	0	0	0	5	0	0	0	0	1	0	0	1	4	0	0	0	0
0	0	0	4	0	0	0	0	1	1	0	0	0	0	0	0	0	0	0	0	0	0	0	1	0	0	1	0	0	0	0	0	0	0	0	0	6	0	2	0	0	0	0	1	0	3	5	0	0	0
0	0	0	0	0	0	0	0	0	0	0	3	0	0	0	0	0	0	0	0	0	0	0	0	0	0	0	0	0	0	0	0	0	0	0	0	0	0	0	0	0	0	0	0	0	0	0	0	0	0
0	0	0	0	0	0	0	0	0	0	0	0	0	0	0	0	0	0	0	0	0	0	0	0	0	0	0	0	1	0	0	0	0	0	0	0	2	0	0	0	0	0	0	0	0	0	0	0	0	0
0	0	0	0	0	0	0	0	0	0	0	0	0	0	0	0	0	0	2	0	0	0	0	0	0	0	0	0	0	0	0	0	0	0	0	0	0	0	0	0	0	0	0	0	0	0	3	0	0	0
1	0	3	0	0	0	0	0	0	0	0	3	0	0	0	1	0	0	0	0	0	0	1	0	0	0	0	0	0	0	0	0	0	0	0	0	3	0	0	0	0	0	0	0	0	0	0	0	0	2
0	0	0	0	1	0	9	0	0	0	0	0	0	1	0	0	0	0	0	0	0	0	0	0	0	0	0	0	0	0	0	0	0	0	0	0	0	1	0	0	0	0	0	2	0	0	0	0	0	0
0	0	0	0	0	0	0	0	1	0	0	0	0	0	0	0	0	0	0	0	0	0	0	0	0	0	0	6	0	0	0	0	0	0	0	0	0	0	0	0	0	0	0	0	0	0	0	0	0	0
0	0	1	0	0	0	0	0	0	0	0	0	0	0	0	0	0	0	0	0	0	0	0	4	0	0	0	0	0	0	0	1	0	2	0	0	0	0	0	0	0	0	0	0	0	0	0	3	0	0
1	0	0	0	0	0	0	0	0	0	0	0	29	18	0	0	0	0	0	0	0	0	0	0	0	0	0	0	0	0	0	0	0	0	0	0	0	0	0	0	0	0	0	0	0	0	0	0	0	0
0	0	0	0	0	0	3	0	0	0	1	0	0	0	0	0	3	0	0	0	0	0	0	0	0	0	0	0	0	0	0	0	0	0	0	0	0	0	0	4	0	0	0	0	0	0	0	0	0	0
0	0	0	0	0	0	0	0	0	0	0	0	0	0	0	0	0	0	0	0	0	3	0	0	0	0	0	0	0	0	0	0	0	0	0	0	0	0	0	0	0	0	0	0	0	1	0	0	0	1
0	0	0	0	1	3	0	2	0	0	1	0	0	0	0	0	0	0	1	0	0	0	38	3	0	0	0	0	0	0	0	0	0	0	0	0	0	0	0	0	0	0	0	0	0	0	0	0	0	0
0	0	2	0	0	1	0	4	1	0	0	1	0	0	0	0	0	0	0	0	0	0	0	0	0	0	2	0	0	0	0	0	0	0	0	0	0	0	0	0	0	2	0	0	4	8	1	0	0	0
0	0	3	0	6	0	0	0	1	0	0	0	0	0	0	0	0	0	0	1	0	0	0	0	0	3	0	2	0	0	1	0	0	0	0	0	0	0	0	0	0	0	0	0	0	0	0	0	0	0
0	0	0	0	0	0	0	0	0	0	0	0	0	0	0	0	0	0	0	0	0	0	0	4	0	0	4	1	0	0	0	0	16	1	0	0	0	0	0	0	0	0	0	0	0	0	0	0	0	0
1	0	0	0	1	0	0	0	0	0	0	5	0	0	0	0	0	0	0	0	0	0	9	3	0	0	0	0	0	0	0	0	0	0	0	0	0	0	0	0	0	0	1	0	0	0	0	0	0	1
0	0	0	0	0	0	0	0	0	0	0	0	0	0	0	0	0	0	0	0	0	0	0	0	0	0	0	0	0	0	0	0	0	0	0	0	0	0	0	0	0	0	0	0	0	0	0	0	0	0
0	0	0	0	0	0	0	3	0	0	0	0	0	0	0	0	0	0	0	0	0	0	0	0	0	0	0	0	0	0	0	0	0	0	0	0	0	0	0	0	0	0	0	0	0	0	0	0	0	0
0	0	0	0	0	0	0	0	0	0	0	0	0	0	0	0	0	0	0	0	0	0	0	0	0	0	0	0	0	0	0	0	0	0	0	0	0	0	0	0	0	0	1	0	0	0	3	0	0	0
0	0	0	0	2	0	0	0	0	0	2	0	0	0	0	0	0	0	0	0	0	0	0	0	0	0	0	0	0	0	1	0	0	0	4	0	0	0	0	0	0	1	1	1	0	0	0	0	0	0
0	0	0	0	0	0	0	0	0	0	1	0	0	0	0	0	0	0	0	3	0	0	0	2	0	0	0	1	1	0	0	0	0	0	0	0	0	0	0	0	0	0	0	0	0	0	0	0	0	0
0	0	0	0	1	0	0	0	0	0	0	0	0	0	0	0	0	0	0	0	0	0	2	0	0	0	0	0	0	0	0	38	0	0	1	0	0	0	0	0	0	2	0	0	0	0	0	0	0	0
2	0	1	0	0	0	0	0	0	0	3	0	0	0	0	0	0	0	0	1	0	0	0	0	3	0	0	0	0	0	0	0	0	0	2	0	0	0	0	0	0	0	0	2	0	1	0	0	0	0
0	0	0	2	0	1	0	0	0	0	0	0	0	0	0	0	0	0	3	0	0	0	0	0	0	0	0	0	0	0	0	0	0	0	0	0	0	0	0	3	0	0	0	4	0	3	0	0	0	0
0	2	4	10	3	1	0	0	0	0	0	0	0	0	0	0	0	0	0	1	0	0	0	0	0	0	0	0	0	0	0	0	23	0	0	0	0	0	0	0	0	0	0	0	0	0	0	0	0	0
0	0	0	0	0	0	0	0	0	0	1	0	0	0	3	0	0	0	0	0	0	0	4	2	0	0	0	0	0	0	0	0	0	0	0	4	0	0	0	2	0	0	0	0	0	0	0	0	0	2
0	0	0	0	0	0	0	0	1	0	0	1	0	0	0	0	0	0	0	0	0	1	0	0	0	0	0	0	0	0	1	0	0	0	0	0	0	1	1	0	0	0	2	0	0	0	0	0	0	0
0	0	0	5	0	0	0	0	0	0	0	0	0	0	0	1	0	0	0	0	0	0	0	2	0	0	0	0	4	0	0	0	0	2	0	0	0	0	0	0	0	0	0	0	0	0	0	0	0	0
0	0	0	0	1	0	0	0	0	0	0	0	0	0	0	0	0	0	0	0	0	0	0	0	0	0	0	0	0	0	0	0	0	0	13	0	0	0	0	0	0	0	0	0	0	0	0	0	0	0
0	0	0	0	0	0	0	0	0	0	6	1	0	0	0	0	0	0	1	0	0	0	5	1	0	0	0	0	2	0	0	0	0	0	0	0	0	0	0	0	0	0	0	0	0	0	0	0	0	0
0	0	2	2	1	0	0	0	1	0	3	0	1	0	3	0	0	3	0	0	0	1	0	0	0	0	0	0	0	0	0	1	0	0	0	0	1	0	0	1	2	0	0	0	0	2	0	0	0	0
0	0	0	0	1	0	0	0	0	0	0	0	0	0	0	0	0	0	0	0	0	0	0	1	0	0	0	1	2	0	0	0	0	9	0	0	0	0	0	0	0	0	0	0	0	0	0	0	0	0
5	4	2	0	0	0	0	0	0	0	2	5	0	0	4	0	0	0	1	0	1	0	0	0	0	0	0	0	0	0	1	0	0	0	1	0	0	2	0	0	0	0	0	1	0	0	0	0	0	0
0	1	0	0	0	2	0	0	0	0	0	0	0	0	0	0	0	0	0	4	1	0	0	0	0	0	0	0	3	0	0	0	0	0	0	0	0	0	0	0	0	0	0	1	0	0	0	0	0	0
2	0	1	0	0	0	0	1	0	1	1	3	2	0	1	0	0	0	0	1	0	0	3	1	0	0	0	0	0	1	0	0	0	0	0	0	1	2	0	0	0	0	0	0	0	0	0	0	0	1
0	0	2	0	3	0	0	0	0	0	1	0	0	0	0	0	0	0	0	0	1	2	0	0	0	0	0	0	0	0	0	0	0	0	0	0	0	0	0	0	0	0	0	0	0	0	0	0	0	0
0	0	0	0	0	0	0	0	0	0	0	1	0	0	0	0	0	0	0	0	0	0	5	0	0	0	0	0	0	0	0	1	0	0	0	1	0	0	0	2	0	0	1	0	0	0	0	0	0	0
0	0	0	0	0	0	0	0	0	0	0	0	0	0	0	0	0	0	0	0	0	0	0	0	0	0	0	0	0	0	0	0	0	0	0	0	0	0	0	0	0	0	0	0	0	0	0	0	0	0
0	0	0	0	0	0	0	0	0	0	0	0	0	0	0	0	0	0	0	0	0	0	0	0	0	0	0	0	0	0	0	0	0	0	0	0	0	0	0	0	0	0	0	0	0	0	0	0	0	0
0	0	0	4	0	0	0	0	0	3	2	3	0	0	0	0	0	0	0	0	0	0	0	0	0	0	0	0	0	0	0	0	0	0	0	0	1	2	0	3	0	0	0	0	0	0	0	0	0	0
0	0	0	0	0	0	0	0	0	0	1	0	0	0	0	0	0	0	0	5	0	0	0	0	0	0	0	0	0	0	0	0	0	0	0	0	0	0	0	1	0	0	0	0	0	0	0	0	0	0
0	0	0	0	0	0	0	0	0	0	0	0	0	0	0	0	0	0	0	0	0	0	0	0	0	0	0	0	0	0	0	0	0	0	0	0	0	0	0	0	0	0	0	0	0	0	0	0	0	0
0	0	0	0	0	0	0	0	0	0	0	0	0	0	0	0	0	0	0	0	0	0	2	6	0	1	0	4	0	0	0	0	12	0	0	0	0	0	0	0	0	0	0	0	0	1	0	0	0	1
0	0	0	0	0	0	2	0	0	0	0	0	0	0	0	0	0	0	0	0	0	0	0	0	0	0	0	0	0	0	0	0	0	59	0	0	2	0	0	0	0	1	0	1	0	0	0	0	0	0
0	0	3	0	0	0	0	0	0	0	0	0	0	0	3	0	0	0	0	0	0	0	0	0	0	0	0	8	0	0	0	0	0	0	0	0	0	0	0	0	0	0	0	0	0	1	0	0	0	0
0	0	0	0	0	0	0	0	0	0	3	6	0	0	3	0	0	0	0	0	1	0	0	0	0	0	0	0	0	0	0	0	0	0	0	0	0	0	3	0	0	0	1	0	0	0	0	0	0	0
0	2	0	0	0	0	0	0	0	0	0	0	0	0	0	0	4	0	1	0	0	0	0	3	0	0	0	0	0	13	5	0	2	11	3	0	0	0	0	0	0	0	0	0	0	0	0	0	0	0
0	0	0	0	0	1	0	0	0	0	0	0	0	0	0	0	0	0	0	0	0	1	0	3	0	0	0	0	0	0	2	0	0	0	0	0	0	0	0	0	0	3	0	0	0	0	0	0	0	0
4	0	0	0	0	0	0	0	0	0	0	0	0	0	0	0	0	0	0	0	0	0	0	0	0	0	0	0	0	0	0	0	0	0	0	0	0	0	0	0	1	0	0	0	0	0	6	0	0	0
0	0	0	0	1	0	0	0	0	1	0	0	0	0	0	0	0	0	0	0	0	0	0	1	0	0	0	0	3	0	0	0	0	0	0	0	0	0	0	0	1	0	0	0	0	0	0	0	0	0
0	0	0	0	0	0	0	0	0	0	0	0	0	0	4	0	1	0	0	0	0	3	2	0	0	0	0	0	0	0	0	0	2	0	0	0	0	0	1	0	0	0	0	0	0	0	0	0	0	0
0	1	1	3	0	0	0	0	0	0	0	0	0	0	0	0	0	0	0	1	0	0	0	0	0	0	0	0	0	1	0	0	0	0	0	0	0	0	0	0	0	0	0	0	0	0	0	0	0	0
0	0	0	0	0	2	0	0	0	1	0	0	0	0	0	0	0	0	0	0	0	0	0	0	0	0	0	0	0	0	0	0	0	0	0	0	0	0	0	0	0	0	0	0	0	0	0	0	0	0
0	3	0	0	0	0	0	0	0	0	0	0	0	0	0	0	0	0	0	0	0	0	1	0	0	0	0	0	0	0	0	0	0	0	0	0	0	0	0	3	0	0	0	0	0	0	0	0	0	1
0	0	0	0	0	0	0	0	0	1	0	1	0	0	0	0	0	0	0	0	0	1	0	0	0	0	0	0	0	1	0	1	0	0	0	0	0	1	0	0	0	0	0	0	1	1	0	0	0	2
0	0	0	0	0	0	0	0	0	0	0	0	0	0	5	0	0	0	0	0	0	0	0	0	0	0	0	0	0	0	0	0	0	0	0	0	0	0	0	0	0	0	0	0	0	0	0	0	0	0
0	0	0	7	0	1	0	0	0	0	0	0	0	25	0	0	0	0	0	0	0	0	2	0	0	0	0	0	0	0	0	0	0	0	0	0	0	0	0	0	0	0	3	10	0	4	0	0	0	0
0	0	0	0	2	0	0	0	0	0	0	0	0	0	0	0	0	1	0	0	0	0	0	0	0	0	0	0	0	0	0	0	0	0	0	0	0	0	0	0	0	1	0	0	2	0	0	0	0	0
1	0	0	0	0	0	0	0	0	0	0	0	0	0	0	0	0	0	0	0	0	0	0	0	0	0	0	1	0	0	0	0	0	0	0	0	0	0	0	0	0	0	0	0	0	0	0	0	0	0
0	0	0	0	0	0	0	0	0	0	0	3	0	0	0	0	0	0	0	0	0	0	0	0	0	0	0	0	0	0	0	0	0	0	0	0	0	0	0	1	0	0	3	0	0	0	0	0	0	2
0	0	0	0	2	0	0	0	0	0	0	0	0	0	0	0	6	0	0	0	0	0	0	0	0	0	2	0	0	0	0	0	0	0	0	0	0	0	0	0	0	0	0	0	0	0	0	0	0	0
4	0	1	0	3	0	0	0	0	0	0	2	0	0	0	0	0	0	0	0	0	0	0	0	0	0	0	0	0	0	0	0	0	0	0	0	0	0	0	0	2	1	0	0	0	0	0	0	0	0
0	0	0	0	0	0	0	0	0	0	0	0	0	0	0	0	0	0	0	0	0	0	0	4	1	0	0	0	0	0	0	0	0	0	0	0	0	0	0	0	0	0	0	0	0	0	0	0	0	0
0	0	0	0	0	0	0	0	0	0	0	0	0	0	0	0	0	0	0	0	0	0	0	0	0	0	0	0	0	0	0	0	0	0	0	0	0	0	0	0	0	0	0	0	0	0	0	0	0	0
2	0	2	0	0	0	0	0	0	0	0	0	0	0	0	0	0	0	0	0	0	0	0	4	0	0	0	0	0	0	0	0	0	0	0	0	0	0	1	1	0	0	1	0	2	2	0	0	0	0
0	0	0	0	0	0	0	0	0	0	0	0	0	0	0	0	0	0	0	0	0	0	0	0	0	1	0	0	0	0	0	0	0	0	3	1	4	0	0	0	0	0	0	0	0	0	0	0	0	0
0	0	0	2	0	0	0	0	0	0	0	0	0	0	0	0	0	0	0	0	0	0	0	0	0	5	7	0	0	0	0	0	0	0	0	3	0	0	0	0	0	0	0	0	0	1	0	0	0	0
0	0	0	0	1	0	0	0	0	0	0	0	0	0	0	0	0	0	0	0	0	0	0	0	0	0	0	0	0	0	0	0	0	0	0	0	0	0	0	0	0	0	0	0	0	0	0	0	0	0
0	0	0	1	0	0	0	0	0	0	0	0	0	0	0	0	0	0	0	0	0	0	0	2	0	0	0	0	1	0	0	0	0	0	0	0	2	1	0	0	0	0	2	0	0	0	0	0	0	0
0	0	2	0	1	0	0	0	0	0	0	0	0	0	0	0	0	0	0	5	0	0	0	2	0	2	0	2	1	0	0	0	0	0	1	0	0	0	0	0	0	0	2	1	0	0	0	0	0	0
0	0	8	47	0	1	0	0	1	0	1	1	0	0	0	0	0	0	0	0	0	0	0	0	0	0	0	0	0	0	0	0	0	0	0	0	0	0	0	0	0	0	2	0	0	0	0	0	0	0
0	0	2	0	0	0	0	0	0	0	0	1	0	0	0	0	0	0	0	0	0	0	0	0	0	0	0	0	0	0	2	0	0	0	0	0	2	0	0	0	0	0	0	0	0	0	0	0	0	0
4	0	0	0	0	0	0	1	0	0	0	1	0	0	0	0	0	0	0	0	0	2	13	0	0	0	0	0	0	0	0	0	0	0	0	0	0	0	0	0	0	0	3	1	0	1	0	0	0	0
0	0	0	0	0	1	0	0	0	0	0	0	0	0	0	0	0	0	1	0	0	1	0	0	0	0	0	0	0	0	0	0	0	0	0	0	0	0	0	0	0	0	1	0	0	0	0	1	0	0
0	2	2	0	0	0	0	0	0	0	0	0	0	0	0	0	0	0	0	0	0	3	0	0	0	0	0	0	0	0	0	0	0	0	0	0	0	0	0	0	0	0	0	0	0	2	0	0	0	0
0	0	1	2	0	1	0	0	0	0	2	1	0	0	0	0	0	0	0	0	0	10	0	0	0	0	0	0	0	0	2	0	7	0	0	0	0	0	0	0	0	0	0	0	0	4	0	0	0	0
0	4	0	0	0	3	0	0	0	0	0	0	0	0	0	0	0	0	0	0	0	0	2	0	0	0	0	0	0	0	0	0	17	0	0	0	0	0	0	0	0	0	0	0	0	0	0	0	0	0
0	0	2	0	1	2	0	0	0	0	0	0	0	0	0	1	0	0	0	0	0	0	0	0	0	0	0	4	0	0	0	0	0	0	0	0	0	0	0	0	0	0	2	5	0	0	0	0	0	0
0	0	0	0	0	0	0	0	0	0	0	0	0	0	0	0	0	0	0	0	0	0	4	0	0	0	0	14	0	0	0	0	0	0	0	0	0	0	1	1	0	0	0	0	0	0	0	0	0	2
0	0	0	0	0	0	0	0	0	0	0	0	0	0	0	0	0	0	0	0	1	0	0	0	0	0	0	1	0	0	1	0	0	0	0	0	2	0	0	0	0	0	0	0	0	0	0	0	0	0
0	0	0	0	0	0	0	0	3	0	0	0	0	0	0	0	2	0	0	0	0	0	1	0	0	0	0	0	0	0	0	0	0	0	0	0	0	0	0	0	0	0	0	0	0	1	0	0	0	0
0	0	0	0	1	0	0	0	0	0	0	0	0	0	0	0	0	0	0	0	0	0	0	0	0	0	0	1	2	0	0	0	0	0	0	0	0	0	0	0	0	0	0	0	0	0	0	0	0	0
0	0	0	0	0	0	0	0	0	0	0	0	0	0	0	0	0	0	0	3	0	0	0	0	0	0	0	0	0	0	0	0	0	0	0	0	0	0	0	0	0	0	1	0	0	0	0	0	0	0
0	0	0	0	0	0	0	0	4	0	0	0	0	0	0	0	0	0	0	0	0	0	6	3	0	0	0	0	0	0	0	0	0	0	0	0	0	4	0	0	0	1	0	0	0	0	0	0	0	0
0	0	0	1	0	0	0	0	0	0	0	0	0	0	0	0	0	0	0	0	0	0	0	0	0	0	0	0	0	0	0	0	0	0	0	0	0	0	0	0	0	0	0	3	0	0	0	0	0	0
0	0	2	0	0	1	0	0	0	0	0	0	0	0	0	0	0	0	0	4	0	0	0	0	0	0	0	0	0	0	0	0	0	0	0	0	0	0	0	0	0	0	0	0	0	0	0	0	0	0
0	0	1	0	0	0	0	0	0	0	0	0	0	0	0	0	0	0	0	0	0	0	0	0	0	0	1	0	0	0	0	0	0	0	0	0	0	0	0	0	0	0	0	0	0	0	0	0	0	0
0	0	0	0	0	0	0	0	0	0	4	0	0	0	0	0	0	0	0	0	0	0	0	0	0	0	0	0	0	0	8	0	0	0	0	0	0	0	0	0	0	0	0	0	0	0	0	0	0	0
0	4	0	0	0	0	0	0	0	1	0	0	0	0	0	0	0	0	0	5	0	0	0	0	8	0	0	0	0	0	0	0	0	0	0	0	0	0	0	2	0	0	0	0	0	0	0	0	0	0
0	0	0	0	3	0	0	0	3	0	0	0	0	0	0	0	0	0	0	0	0	0	0	0	0	1	0	0	0	0	0	0	0	0	0	0	0	3	0	0	0	0	1	0	0	0	0	0	0	0
0	0	0	0	3	0	0	0	0	0	0	0	0	0	0	0	0	0	0	0	0	0	0	0	0	0	0	0	0	0	0	0	0	0	0	0	0	1	0	0	0	0	0	0	0	0	0	2	0	0
0	0	0	0	1	0	0	0	0	0	0	0	0	0	0	0	0	35	4	0	0	0	0	1	0	0	0	0	0	0	0	0	0	0	0	0	0	0	0	0	0	0	0	0	0	0	0	0	0	0
0	0	0	0	0	0	0	0	0	0	0	0	0	0	0	0	0	0	0	0	0	0	0	0	0	0	0	0	0	0	0	0	0	0	0	0	0	0	0	0	0	0	0	0	0	0	0	0	0	0
0	0	0	4	0	0	0	0	0	0	0	0	0	0	0	0	0	0	0	0	0	0	0	0	0	0	0	0	0	0	0	0	0	0	0	0	0	0	0	0	0	0	1	0	0	0	0	0	0	0
0	0	0	0	0	0	0	0	0	0	0	0	0	0	0	0	0	0	0	0	0	0	0	0	0	0	0	0	0	0	0	0	0	0	0	0	0	0	0	0	0	0	0	0	0	0	0	0	0	0
0	0	2	0	0	0	0	0	0	0	0	0	0	0	0	0	0	0	0	0	2	0	0	0	0	0	0	0	0	0	2	0	0	0	0	0	2	0	0	0	0	0	0	0	0	0	0	0	0	0
0	0	0	0	0	0	0	0	0	3	0	0	0	0	3	0	0	0	0	0	0	0	0	0	1	0	0	0	0	0	0	0	0	0	0	0	0	0	0	0	4	0	0	0	0	0	0	0	0	0
0	0	0	0	0	0	0	0	0	0	0	0	0	0	0	0	0	0	0	0	0	0	0	0	0	0	0	0	0	0	0	0	0	0	0	0	0	0	0	0	0	0	0	0	0	0	0	0	0	0
1	0	0	0	0	0	0	0	0	0	0	0	0	0	0	0	0	0	0	0	0	0	0	0	0	0	0	0	0	0	0	0	0	0	0	0	0	1	0	0	0	0	3	2	0	0	0	0	0	0
0	0	0	0	0	0	0	0	0	0	0	0	0	0	0	0	0	2	0	5	0	0	0	5	0	0	0	0	0	0	6	0	0	1	0	0	0	0	0	2	0	1	0	0	0	0	6	11	0	0
0	0	1	0	0	0	0	0	1	2	0	1	0	0	0	0	1	1	2	0	0	0	1	1	0	0	0	0	0	1	0	0	0	0	0	0	1	0	0	0	0	1	0	0	0	0	1	0	0	0
[truncated: 11,095 more rows]
[truncated: 336 more columns]

## Sheet: Tab 3 - Archaea
Number	#OTU ID	A1L	A1R	B1L	B1R	C1L	C1R	Average	A2L	A2R	B2L	B2R	C2L	C2R	Average	A3L	A3R	B3L	B3R	C3L	C3R	Average	A4L	A4R	B4L	B4R	C4L	C4R	Average	A5L	A5R	B5L	B5R	C5L	C5R	Average	A6L	A6R	B6L	B6R	C6L	C6R	Average	A7L	A7R	B7L	B7R	C7L	C7R
[truncated: 43 more rows]
[truncated: 407 more columns]

[truncated: 2 more sheets: Tab 4 - Debris doors, Tab 5 - No debris doors]
