# Supplementary material for: Microbial biogeography of a university campus
Source: Microbiome. 2015 Dec 1;3:66. doi: 10.1186/s40168-015-0135-0 (PMC4666157; doi:10.1186/s40168-015-0135-0)
Supplement: Additional file 3: Table S2. — Metadata file containing all sample codes, PCR setup information, and sample metadata. [file 40168_2015_135_MOESM3_ESM.xlsx]

## Sheet: Supplementary Table 2
#SampleID	Sample_Name	Sample_Plate	Sample_Well	I7_Index_ID	index	I5_Index_ID	index2	Sampling.Date	Building	Building.Acronym	Door	Direction	Building.Use	Near.Construction	Throughput	Door.Handle	Debris	Latitude	Longitude	DNA.Concentration.Range	Decade.Constructed	Number.Rooms	Net.Square.Meters		Lecture.Hall.For.Science	Revisited.Building.Use	Seating.Capacity
A1L	1	1	A1	Pro805Ri1	ATCACG	Pro341Fi1	TCTCGG	10.17.14	Biology.1	B1	Left	NE	Science	No.Construction	Moderate	Standard	No	43.471	-80.543	10_30	1960	100_300	3000_10000		Yes	Lecture.Hall	300_1000
A1R	2	1	B1	Pro805Ri2	CGATGT	Pro341Fi1	TCTCGG	10.17.14	Biology.1	B1	Right	NE	Science	No.Construction	Moderate	Standard	No	43.471	-80.543	10_30	1960	100_300	3000_10000		Yes	Lecture.Hall	300_1000
A2L	3	1	C1	Pro805Ri3	TTAGGC	Pro341Fi1	TCTCGG	10.17.14	Earth.Sciences.Chemistry	ESC	Left	W	Science	No.Construction	Moderate	Standard	No	43.471	-80.543	10_30	1960	100_300	3000_10000		No	Lecture.Hall	300_1000
A2R	4	1	D1	Pro805Ri4	TGACCA	Pro341Fi1	TCTCGG	10.17.14	Earth.Sciences.Chemistry	ESC	Right	W	Science	No.Construction	Moderate	Standard	No	43.471	-80.543	10_30	1960	100_300	3000_10000		No	Lecture.Hall	300_1000
A3L	5	1	E1	Pro805Ri5	ACAGTG	Pro341Fi1	TCTCGG	10.17.14	Chemistry.2	C2	Left	SE	Science	No.Construction	Moderate	Standard	Yes	43.472	-80.543	30_100	1970	100_300	3000_10000		No	Lecture.Hall	300_1000
A3R	6	1	F1	Pro805Ri6	GCCAAT	Pro341Fi1	TCTCGG	10.17.14	Chemistry.2	C2	Right	SE	Science	No.Construction	Moderate	Standard	Yes	43.472	-80.543	10_30	1970	100_300	3000_10000		No	Lecture.Hall	300_1000
A4L	7	1	G1	Pro805Ri7	CAGATC	Pro341Fi1	TCTCGG	10.17.14	Davis.Centre	DC	Left	S	Library	No.Construction	High	Standard	No	43.473	-80.543	3_10	1980	300_1000	10000_30000		Yes	Library	3000_10000
A4R	8	1	H1	Pro805Ri8	ACTTGA	Pro341Fi1	TCTCGG	10.17.14	Davis.Centre	DC	Right	S	Library	No.Construction	High	Standard	No	43.473	-80.543	10_30	1980	300_1000	10000_30000		Yes	Library	3000_10000
A5L	9	1	A2	Pro805Ri9	GATCAG	Pro341Fi1	TCTCGG	10.17.14	Mathematics.Computing	MC	Left	S	Mathematics	No.Construction	Moderate	Standard	Yes	43.472	-80.544	30_100	1960	300_1000	10000_30000		Yes	Lecture.Hall	3000_10000
A5R	10	1	B2	Pro805Ri10	TAGCTT	Pro341Fi1	TCTCGG	10.17.14	Mathematics.Computing	MC	Right	S	Mathematics	No.Construction	Moderate	Standard	Yes	43.472	-80.544	10_30	1960	300_1000	10000_30000		Yes	Lecture.Hall	3000_10000
A6L	11	1	C2	Pro805Ri11	GGCTAC	Pro341Fi1	TCTCGG	10.17.14	Quantum.Nano.Centre	QNC	Left	N	Engineering	No.Construction	Moderate	Large.wooden	Yes	43.472	-80.544	10_30	2010	300_1000	10000_30000		Yes	Lecture.Hall	300_1000
A6R	12	1	D2	Pro805Ri12	CTTGTA	Pro341Fi1	TCTCGG	10.17.14	Quantum.Nano.Centre	QNC	Right	N	Engineering	No.Construction	Moderate	Large.wooden	Yes	43.472	-80.544	30_100	2010	300_1000	10000_30000		Yes	Lecture.Hall	300_1000
A7L	13	1	E2	Pro805Ri13	AGTACG	Pro341Fi1	TCTCGG	10.17.14	Student.Life.Centre	SLC	Left	NE	Interdisciplinary	No.Construction	High	Standard	No	43.472	-80.545	3_10	1960	300_1000	10000_30000		No	Restaurant	1000_3000
A7R	14	1	F2	Pro805Ri14	TCAGTC	Pro341Fi1	TCTCGG	10.17.14	Student.Life.Centre	SLC	Right	NE	Interdisciplinary	No.Construction	High	Standard	No	43.472	-80.545	3_10	1960	300_1000	10000_30000		No	Restaurant	1000_3000
A8L	15	1	G2	Pro805Ri15	TTGAGC	Pro341Fi1	TCTCGG	10.17.14	Biology.2	B2	Left	W	Science	No.Construction	Moderate	Standard	No	43.471	-80.544	3_10	1960	100_300	3000_10000		Yes	Lecture.Hall	300_1000
A8R	16	1	H2	Pro805Ri16	AAGCGA	Pro341Fi1	TCTCGG	10.17.14	Biology.2	B2	Right	W	Science	No.Construction	Moderate	Standard	No	43.471	-80.544	10_30	1960	100_300	3000_10000		Yes	Lecture.Hall	300_1001
A9L	17	1	A3	Pro805Ri17	TCCTCA	Pro341Fi1	TCTCGG	10.17.14	Environmental.Information.Technology	EIT	Left	NW	Science	No.Construction	Moderate	Standard	No	43.472	-80.542	10_30	2000	300_1000	10000_30000		Yes	Lecture.Hall	1000_3000
A9R	18	1	B3	Pro805Ri18	GGTTGT	Pro341Fi1	TCTCGG	10.17.14	Environmental.Information.Technology	EIT	Right	NW	Science	No.Construction	Moderate	Standard	No	43.472	-80.542	3_10	2000	300_1000	10000_30000		Yes	Lecture.Hall	1000_3000
A10L	19	1	C3	Pro805Ri19	TGAGGT	Pro341Fi1	TCTCGG	10.17.14	J.R.Coutts.Engineering.Lecture.Hall	RCH	Left	W	Engineering	No.Construction	High	Standard	No	43.47	-80.541	10_30	1960	100_300	3000_10000		Yes	Lecture.Hall	1000_3000
A10R	20	1	D3	Pro805Ri20	TACCGT	Pro341Fi1	TCTCGG	10.17.14	J.R.Coutts.Engineering.Lecture.Hall	RCH	Right	W	Engineering	No.Construction	High	Standard	No	43.47	-80.541	3_10	1960	100_300	3000_10000		Yes	Lecture.Hall	1000_3000
A11L	21	1	E3	Pro805Ri21	CCAACT	Pro341Fi1	TCTCGG	10.17.14	Physics	PHYS	Left	SE	Science	No.Construction	Moderate	Standard	No	43.47	-80.542	10_30	1950	300_1000	10000_30000		Yes	Lecture.Hall	1000_3000
A11R	22	1	F3	Pro805Ri22	AGAGAG	Pro341Fi1	TCTCGG	10.17.14	Physics	PHYS	Right	SE	Science	No.Construction	Moderate	Standard	No	43.47	-80.542	10_30	1950	300_1000	10000_30000		Yes	Lecture.Hall	1000_3000
A12L	23	1	G3	Pro805Ri23	CACTTG	Pro341Fi1	TCTCGG	10.17.14	Engineering.2	E2	Left	SW	Engineering	No.Construction	Moderate	Standard	Yes	43.471	-80.54	10_30	1960	300_1000	10000_30000		Yes	Lecture.Hall	1000_3000
A12R	24	1	H3	Pro805Ri24	TCAAGG	Pro341Fi1	TCTCGG	10.17.14	Engineering.2	E2	Right	SW	Engineering	No.Construction	Moderate	Standard	Yes	43.471	-80.54	10_30	1960	300_1000	10000_30000		Yes	Lecture.Hall	1000_3000
A13L	25	1	A4	Pro805Ri25	AGTGGT	Pro341Fi1	TCTCGG	10.17.14	Douglas.Wright.Engineering	DWE	Left	W	Engineering	No.Construction	Moderate	Standard	No	43.471	-80.539	10_30	1950	300_1000	10000_30000		Yes	Lecture.Hall	3000_10000
A13R	26	1	B4	Pro805Ri26	GACACT	Pro341Fi1	TCTCGG	10.17.14	Douglas.Wright.Engineering	DWE	Right	W	Engineering	No.Construction	Moderate	Standard	No	43.471	-80.539	10_30	1950	300_1000	10000_30000		Yes	Lecture.Hall	3000_10000
A14L	27	1	C4	Pro805Ri27	CCTTCT	Pro341Fi1	TCTCGG	10.17.14	Carl.A.Pollock.Hall	CPH	Left	SE	Engineering	No.Construction	Moderate	Standard	No	43.471	-80.539	10_30	1970	300_1000	3000_10000		Yes	Lecture.Hall	1000_3000
A14R	28	1	D4	Pro805Ri28	GGATAA	Pro341Fi1	TCTCGG	10.17.14	Carl.A.Pollock.Hall	CPH	Right	SE	Engineering	No.Construction	Moderate	Standard	No	43.471	-80.539	3_10	1970	300_1000	3000_10000		Yes	Lecture.Hall	1000_3000
A15L	29	5	A1	Pro805Ri1	ATCACG	Pro341Fi13	AGCGAC	10.17.14	Engineering.3	E3	Left	N	Engineering	No.Construction	Moderate	Standard	No	43.472	-80.541	10_30	1960	300_1000	10000_30000		No	Lecture.Hall	300_1000
A15R	30	1	E4	Pro805Ri29	CCTTAA	Pro341Fi1	TCTCGG	10.17.14	Engineering.3	E3	Right	N	Engineering	No.Construction	Moderate	Standard	No	43.472	-80.541	3_10	1960	300_1000	10000_30000		No	Lecture.Hall	300_1000
A16L	31	1	F4	Pro805Ri30	CAAGAA	Pro341Fi1	TCTCGG	10.17.14	Engineering.5	E5	Left	W	Engineering	No.Construction	Moderate	Large	Yes	43.473	-80.54	3_10	2010	300_1000	10000_30000		No	Lecture.Hall	1000_3000
A16R	32	1	G4	Pro805Ri1	ATCACG	Pro341Fi14	CCGTAG	10.17.14	Engineering.5	E5	Right	W	Engineering	No.Construction	Moderate	Large	No	43.473	-80.54	0.3_1	2010	300_1000	10000_30000		No	Lecture.Hall	1000_3000
A17L	33	1	H4	Pro805Ri2	CGATGT	Pro341Fi14	CCGTAG	10.17.14	Engineering.6	E6	Left	W	Engineering	No.Construction	Moderate	Standard	Yes	43.473	-80.539	0.3_1	2010	100_300	3000_10000		No	Lecture.Hall	300_1000
A17R	34	1	A5	Pro805Ri1	ATCACG	Pro341Fi2	TGTGCC	10.17.14	Engineering.6	E6	Right	W	Engineering	No.Construction	Moderate	Standard	No	43.473	-80.539	10_30	2010	100_300	3000_10000		No	Lecture.Hall	300_1000
A18L	35	1	B5	Pro805Ri2	CGATGT	Pro341Fi2	TGTGCC	10.17.14	East.Campus.Hall	ECH	Left	W	Arts	No.Construction	Low	Standard	No	43.473	-80.539	10_30	1950	100_300	3000_10000		No	Lecture.Hall	300_1000
A18R	36	1	C5	Pro805Ri3	TTAGGC	Pro341Fi2	TGTGCC	10.17.14	East.Campus.Hall	ECH	Right	W	Arts	No.Construction	Low	Standard	No	43.473	-80.539	10_30	1950	100_300	3000_10000		No	Lecture.Hall	300_1000
A19L	37	1	D5	Pro805Ri4	TGACCA	Pro341Fi2	TGTGCC	10.17.14	General.Services.Complex	GSC	Main	E	Administration	No.Construction	Low	Standard	No	43.474	-80.543	10_30	1960	100_300	3000_10000		No	Administration	300_1000
A19R	38	1	E5	Pro805Ri5	ACAGTG	Pro341Fi2	TGTGCC	10.17.14	General.Services.Complex	GSC	Side	E	Administration	No.Construction	Low	Standard	Yes	43.473	-80.543	10_30	1960	100_300	3000_10000		No	Administration	300_1000
A20L	39	1	F5	Pro805Ri6	GCCAAT	Pro341Fi2	TGTGCC	10.17.14	Mathematics.3	M3	Left	SW	Mathematics	No.Construction	Moderate	Large	Yes	43.473	-80.544	10_30	2010	100_300	3000_10000		Yes	Lecture.Hall	300_1000
A20R	40	1	G5	Pro805Ri7	CAGATC	Pro341Fi2	TGTGCC	10.17.14	Mathematics.3	M3	Right	SW	Mathematics	No.Construction	Moderate	Large	Yes	43.473	-80.544	10_30	2010	100_300	3000_10000		Yes	Lecture.Hall	300_1000
A21L	41	1	H5	Pro805Ri8	ACTTGA	Pro341Fi2	TGTGCC	10.17.14	Dana.Porter.Library	LIB	Left	E	Library	No.Construction	High	Standard	No	43.47	-80.542	30_100	1960	300_1000	10000_30000		No	Library	1000_3000
A21R	42	1	A6	Pro805Ri9	GATCAG	Pro341Fi2	TGTGCC	10.17.14	Dana.Porter.Library	LIB	Right	E	Library	No.Construction	High	Standard	No	43.47	-80.542	30_100	1960	300_1000	10000_30000		No	Library	1000_3000
A22L	43	1	B6	Pro805Ri10	TAGCTT	Pro341Fi2	TGTGCC	10.17.14	Modern.Language	ML	Left	E	Arts	No.Construction	Moderate	Standard	No	43.469	-80.543	30_100	1960	100_300	3000_10000		Yes	Lecture.Hall	1000_3000
A22R	44	1	C6	Pro805Ri11	GGCTAC	Pro341Fi2	TGTGCC	10.17.14	Modern.Language	ML	Right	E	Arts	No.Construction	Moderate	Standard	No	43.469	-80.543	10_30	1960	100_300	3000_10000		Yes	Lecture.Hall	1000_3000
A23L	45	1	D6	Pro805Ri12	CTTGTA	Pro341Fi2	TGTGCC	10.17.14	Arts.Lecture.Hall	AL	Left	N	Arts	No.Construction	Moderate	Standard	Yes	43.469	-80.542	10_30	1960	30_100	3000_10000		Yes	Lecture.Hall	1000_3000
A23R	46	1	E6	Pro805Ri13	AGTACG	Pro341Fi2	TGTGCC	10.17.14	Arts.Lecture.Hall	AL	Right	N	Arts	No.Construction	Moderate	Standard	No	43.469	-80.542	30_100	1960	30_100	3000_10000		Yes	Lecture.Hall	1000_3000
A24L	47	1	F6	Pro805Ri14	TCAGTC	Pro341Fi2	TGTGCC	10.17.14	Tatham.Centre	TC	Left	N	Administration	No.Construction	Moderate	Standard	No	43.469	-80.541	10_30	2000	100_300	3000_10000		No	Administration	300_1000
A24R	48	1	G6	Pro805Ri15	TTGAGC	Pro341Fi2	TGTGCC	10.17.14	Tatham.Centre	TC	Right	N	Administration	No.Construction	Moderate	Standard	No	43.469	-80.541	10_30	2000	100_300	3000_10000		No	Administration	300_1000
A25L	49	1	H6	Pro805Ri16	AAGCGA	Pro341Fi2	TGTGCC	10.17.14	Graduate.House	GH	Front	NE	Restaurant	No.Construction	Low	Small.circular	No	43.47	-80.541	10_30	1920	10_30	300_1000		No	Restaurant	100_300
A25R	50	1	A7	Pro805Ri17	TCCTCA	Pro341Fi2	TGTGCC	10.17.14	Graduate.House	GH	Back	SE	Restaurant	No.Construction	Low	Small.circular	Yes	43.47	-80.541	30_100	1920	10_30	300_1000		No	Restaurant	100_300
A26L	51	1	B7	Pro805Ri18	GGTTGT	Pro341Fi2	TGTGCC	10.17.14	South.Campus.Hall	SCH	Left	NE	Interdisciplinary	No.Construction	High	Standard	No	43.469	-80.54	10_30	1960	100_300	3000_10000		No	Restaurant	300_1000
A26R	52	1	C7	Pro805Ri19	TGAGGT	Pro341Fi2	TGTGCC	10.17.14	South.Campus.Hall	SCH	Right	NE	Interdisciplinary	No.Construction	High	Standard	No	43.469	-80.54	10_30	1960	100_300	3000_10000		No	Restaurant	300_1000
A28L	55	1	F7	Pro805Ri22	AGAGAG	Pro341Fi2	TGTGCC	10.17.14	Hagey.Hall	HH	Left	NE	Arts	No.Construction	Moderate	Standard	Yes	43.468	-80.542	10_30	1960	300_1000	10000_30000		Yes	Lecture.Hall	1000_3000
A28R	56	1	G7	Pro805Ri23	CACTTG	Pro341Fi2	TGTGCC	10.17.14	Hagey.Hall	HH	Right	NE	Arts	No.Construction	Moderate	Standard	Yes	43.468	-80.542	10_30	1960	300_1000	10000_30000		Yes	Lecture.Hall	1000_3000
A29L	57	1	H7	Pro805Ri24	TCAAGG	Pro341Fi2	TGTGCC	10.17.14	Psychology.Anthropology.Sociology	PAS	Left	N	Arts	No.Construction	Moderate	Standard	No	43.467	-80.543	10_30	1970	300_1000	10000_30000		Yes	Lecture.Hall	1000_3000
A29R	58	1	A8	Pro805Ri25	AGTGGT	Pro341Fi2	TGTGCC	10.17.14	Psychology.Anthropology.Sociology	PAS	Right	N	Arts	No.Construction	Moderate	Standard	No	43.467	-80.543	10_30	1970	300_1000	10000_30000		Yes	Lecture.Hall	1000_3000
A30L	59	1	B8	Pro805Ri26	GACACT	Pro341Fi2	TGTGCC	10.17.14	Environment.2	EV2	Left	W	Environment	No.Construction	Moderate	Standard	No	43.468	-80.544	30_100	1980	100_300	3000_10000		Yes	Lecture.Hall	300_1000
A30R	60	1	C8	Pro805Ri27	CCTTCT	Pro341Fi2	TGTGCC	10.17.14	Environment.2	EV2	Right	W	Environment	No.Construction	Moderate	Standard	No	43.468	-80.544	3_10	1980	100_300	3000_10000		Yes	Lecture.Hall	300_1000
A31L	61	1	D8	Pro805Ri28	GGATAA	Pro341Fi2	TGTGCC	10.17.14	Environment.3	EV3	Left	S	Environment	No.Construction	Moderate	Standard	No	43.468	-80.544	10_30	2010	100_300	3000_10000		Yes	Lecture.Hall	300_1000
A31R	62	1	E8	Pro805Ri29	CCTTAA	Pro341Fi2	TGTGCC	10.17.14	Environment.3	EV3	Right	S	Environment	No.Construction	Moderate	Standard	No	43.468	-80.544	10_30	2010	100_300	3000_10000		Yes	Lecture.Hall	300_1000
A32L	63	1	F8	Pro805Ri30	CAAGAA	Pro341Fi2	TGTGCC	10.17.14	Environment.1	EV1	Left	N	Environment	No.Construction	Moderate	Standard	No	43.469	-80.542	10_30	1960	100_300	3000_10000		Yes	Lecture.Hall	300_1000
A32R	64	1	G8	Pro805Ri3	TTAGGC	Pro341Fi14	CCGTAG	10.17.14	Environment.1	EV1	Right	N	Environment	No.Construction	Moderate	Standard	No	43.469	-80.542	1_3	1960	100_300	3000_10000		Yes	Lecture.Hall	300_1000
A33L	65	1	H8	Pro805Ri4	TGACCA	Pro341Fi14	CCGTAG	10.17.14	Minota.Hagey.Residence	MHR	Left	E	Residence	No.Construction	Moderate	Standard	Yes	43.466	-80.542	3_10	1960	100_300	3000_10000		No	Residence	100_300
A33R	66	1	A9	Pro805Ri1	ATCACG	Pro341Fi3	TGCACG	10.17.14	Minota.Hagey.Residence	MHR	Right	E	Residence	No.Construction	Moderate	Standard	No	43.466	-80.542	30_100	1960	100_300	3000_10000		No	Residence	100_300
A34L	67	1	B9	Pro805Ri2	CGATGT	Pro341Fi3	TGCACG	10.17.14	Conrad.Grebel.University.College	CGR	Left	N	College	No.Construction	High	Standard	No	43.467	-80.545	30_100	1990	300_1000	3000_10000		No	Residence	1000_3000
A34R	68	1	C9	Pro805Ri3	TTAGGC	Pro341Fi3	TGCACG	10.17.14	Conrad.Grebel.University.College	CGR	Right	N	College	No.Construction	High	Standard	No	43.467	-80.545	10_30	1990	300_1000	3000_10000		No	Residence	1000_3000
A35L	69	5	B1	Pro805Ri2	CGATGT	Pro341Fi13	AGCGAC	10.17.14	St.Pauls.University.College	STP	Left	E	College	No.Construction	High	Standard	No	43.468	-80.546	30_100	1960	300_1000	10000_30000		Yes	Residence	1000_3000
A35R	70	1	D9	Pro805Ri4	TGACCA	Pro341Fi3	TGCACG	10.17.14	St.Pauls.University.College	STP	Right	E	College	No.Construction	High	Standard	No	43.468	-80.546	10_30	1960	300_1000	10000_30000		Yes	Residence	1000_3000
A36L	71	1	E9	Pro805Ri5	ACAGTG	Pro341Fi3	TGCACG	10.17.14	St.Jeromes.University	STJ	Left	SW	College	No.Construction	High	Standard	Yes	43.47	-80.546	30_100	1980	300_1000	10000_30000		No	Residence	1000_3000
A36R	72	1	F9	Pro805Ri6	GCCAAT	Pro341Fi3	TGCACG	10.17.14	St.Jeromes.University	STJ	Right	SW	College	No.Construction	High	Standard	Yes	43.47	-80.546	30_100	1980	300_1000	10000_30000		No	Residence	1000_3000
A37L	73	1	G9	Pro805Ri7	CAGATC	Pro341Fi3	TGCACG	10.17.14	Health.Services	HS	New	E	Clinic	No.Construction	High	Standard	No	43.47	-80.546	10_30	2010	100_300	3000_10000		No	Clinic	100_300
A37R	74	1	H9	Pro805Ri8	ACTTGA	Pro341Fi3	TGCACG	10.17.14	Health.Services	HS	Old	S	Clinic	No.Construction	Low	Standard	Yes	43.471	-80.546	30_100	1960	100_300	3000_10000		No	Clinic	3_10
A38L	75	1	A10	Pro805Ri9	GATCAG	Pro341Fi3	TGCACG	10.17.14	Renison.University.College	REN	Left	S	Residence	Construction	High	Standard	No	43.469	-80.547	30_100	2000	300_1000	3000_10000		Yes	Residence	1000_3000
A38R	76	1	B10	Pro805Ri10	TAGCTT	Pro341Fi3	TGCACG	10.17.14	Renison.University.College	REN	Right	S	Residence	Construction	High	Standard	Yes	43.469	-80.547	10_30	2000	300_1000	3000_10000		Yes	Residence	1000_3000
A39L	77	1	C10	Pro805Ri11	GGCTAC	Pro341Fi3	TGCACG	10.17.14	Physical.Activities.Complex	PAC	Left	E	Gym	No.Construction	High	Standard	Yes	43.473	-80.546	30_100	1960	100_300	10000_30000		No	Gym	3000_10000
A39R	78	1	D10	Pro805Ri12	CTTGTA	Pro341Fi3	TGCACG	10.17.14	Physical.Activities.Complex	PAC	Right	E	Gym	No.Construction	High	Standard	Yes	43.473	-80.546	30_100	1960	100_300	10000_30000		No	Gym	3000_10000
A40L	79	1	E10	Pro805Ri13	AGTACG	Pro341Fi3	TGCACG	10.17.14	Lyle.S.Hallman.Institute	LHI	Left	E	AHS	Construction	Moderate	Standard	Yes	43.473	-80.546	10_30	2000	300_1000	10000_30000		No	Lecture.Hall	1000_3000
A40R	80	1	F10	Pro805Ri14	TCAGTC	Pro341Fi3	TGCACG	10.17.14	Lyle.S.Hallman.Institute	LHI	Right	E	AHS	Construction	Moderate	Standard	Yes	43.473	-80.546	30_100	2000	300_1000	10000_30000		No	Lecture.Hall	1000_3000
A41L	81	1	G10	Pro805Ri15	TTGAGC	Pro341Fi3	TGCACG	10.17.14	B.C.Matthews.Hall	BMH	Left	N	AHS	No.Construction	Moderate	Standard	No	43.474	-80.546	10_30	1970	300_1000	10000_30000		No	Lecture.Hall	1000_3000
A41R	82	1	H10	Pro805Ri16	AAGCGA	Pro341Fi3	TGCACG	10.17.14	B.C.Matthews.Hall	BMH	Right	N	AHS	No.Construction	Moderate	Standard	No	43.474	-80.546	10_30	1970	300_1000	10000_30000		No	Lecture.Hall	1000_3000
A42L	83	1	A11	Pro805Ri17	TCCTCA	Pro341Fi3	TGCACG	10.17.14	Energy.Research.Centre	ERC	Left	N	Research	No.Construction	Low	Standard	No	43.474	-80.545	30_100	2000	100_300	3000_10000		No	Administration	100_300
A42R	84	1	B11	Pro805Ri18	GGTTGT	Pro341Fi3	TGCACG	10.17.14	Energy.Research.Centre	ERC	Right	N	Research	No.Construction	Low	Standard	No	43.474	-80.545	30_100	2000	100_300	3000_10000		No	Administration	100_300
A43L	85	1	C11	Pro805Ri19	TGAGGT	Pro341Fi3	TGCACG	10.17.14	Commissary	COM	Safety.Office	E	Administration	No.Construction	Low	Standard	Yes	43.474	-80.543	30_100	1960	30_100	1000_3000		No	Administration	100_300
A43R	86	1	D11	Pro805Ri20	TACCGT	Pro341Fi3	TGCACG	10.17.14	Commissary	COM	Police.Entrance	E	Administration	No.Construction	Low	Standard	Yes	43.474	-80.543	30_100	1960	30_100	1000_3000		No	Administration	100_300
A44L	87	1	E11	Pro805Ri21	CCAACT	Pro341Fi3	TGCACG	10.17.14	Central.Services.Building	CSB	Back	W	Administration	No.Construction	Low	Standard	Yes	43.474	-80.544	30_100	1960	30_100	1000_3000		No	Administration	30_100
A44R	88	1	F11	Pro805Ri22	AGAGAG	Pro341Fi3	TGCACG	10.17.14	Central.Services.Building	CSB	Facing.Ring.Road	NW	Administration	No.Construction	Low	Standard	Yes	43.474	-80.544	30_100	1960	30_100	1000_3000		No	Administration	30_100
A45L	89	1	G11	Pro805Ri23	CACTTG	Pro341Fi3	TGCACG	10.17.14	University.Club	UC	Facing.SLC	S	Interdisciplinary	Construction	Low	Standard	Yes	43.472	-80.547	10_30	1970	30_100	300_1000		No	Restaurant	100_300
A45R	90	1	H11	Pro805Ri24	TCAAGG	Pro341Fi3	TGCACG	10.17.14	University.Club	UC	Facing.V1	NW	Interdisciplinary	Construction	Low	Standard	Yes	43.472	-80.548	30_100	1970	30_100	300_1000		No	Restaurant	100_300
A46L	91	1	A12	Pro805Ri25	AGTGGT	Pro341Fi3	TGCACG	10.17.14	Federation.Hall	FED	Left	E	Interdisciplinary	Construction	Low	Large.triangular	Yes	43.473	-80.548	10_30	1980	30_100	1000_3000		No	Restaurant	3_10
A46R	92	1	B12	Pro805Ri26	GACACT	Pro341Fi3	TGCACG	10.17.14	Federation.Hall	FED	Right	E	Interdisciplinary	Construction	Low	Large.triangular	Yes	43.473	-80.548	10_30	1980	30_100	1000_3000		No	Restaurant	3_10
A47L	93	1	C12	Pro805Ri27	CCTTCT	Pro341Fi3	TGCACG	10.17.14	Blackberry.2	BB2	Left	N	Blackberry	No.Construction	Low	Standard	Yes	43.475	-80.541	30_100	1990	100_300	3000_10000		No	Blackberry	3_10
A47R	94	5	C1	Pro805Ri3	TTAGGC	Pro341Fi13	AGCGAC	10.17.14	Blackberry.2	BB2	Right	N	Blackberry	No.Construction	Low	Standard	Yes	43.475	-80.541	30_100	1990	100_300	3000_10000		No	Blackberry	3_10
A48L	95	1	D12	Pro805Ri28	GGATAA	Pro341Fi3	TGCACG	10.17.14	Blackberry.5	BB5	Left	SW	Blackberry	No.Construction	Low	Standard	Yes	43.475	-80.541	30_100	1990	100_300	3000_10000		No	Blackberry	3_10
A48R	96	1	E12	Pro805Ri29	CCTTAA	Pro341Fi3	TGCACG	10.17.14	Blackberry.5	BB5	Right	SW	Blackberry	No.Construction	Low	Standard	Yes	43.475	-80.541	30_100	1990	100_300	3000_10000		No	Blackberry	3_10
A49L	97	1	F12	Pro805Ri30	CAAGAA	Pro341Fi3	TGCACG	10.17.14	Blackberry.4	BB4	Left	N	Blackberry	No.Construction	Low	Standard	Yes	43.475	-80.54	10_30	1990	100_300	3000_10000		No	Blackberry	3_10
A49R	98	1	G12	Pro805Ri5	ACAGTG	Pro341Fi14	CCGTAG	10.17.14	Blackberry.4	BB4	Right	N	Blackberry	No.Construction	Low	Standard	Yes	43.475	-80.54	10_30	1990	100_300	3000_10000		No	Blackberry	3_10
A50L	99	5	A2	Pro805Ri9	GATCAG	Pro341Fi13	AGCGAC	10.17.14	Blackberry.1	BB1	Left	N	Blackberry	No.Construction	Low	Standard	No	43.476	-80.54	30_100	1990	100_300	3000_10000		No	Blackberry	3_10
A50R	100	2	A1	Pro805Ri1	ATCACG	Pro341Fi4	AAGGCC	10.17.14	Blackberry.1	BB1	Right	N	Blackberry	No.Construction	Low	Standard	No	43.476	-80.54	3_10	1990	100_300	3000_10000		No	Blackberry	3_10
A51L	101	2	B1	Pro805Ri2	CGATGT	Pro341Fi4	AAGGCC	10.17.14	Blackberry.3	BB3	Left	NE	Blackberry	Construction	Low	Standard	Yes	43.476	-80.542	10_30	1990	100_300	3000_10000		No	Blackberry	3_10
A51R	102	2	C1	Pro805Ri3	TTAGGC	Pro341Fi4	AAGGCC	10.17.14	Blackberry.3	BB3	Right	NE	Blackberry	Construction	Low	Standard	Yes	43.476	-80.542	10_30	1990	100_300	3000_10000		No	Blackberry	3_10
A52L	103	2	D1	Pro805Ri4	TGACCA	Pro341Fi4	AAGGCC	10.17.14	School.of.Optometry	OPT	Left	NW	Clinic	Construction	High	Standard	No	43.476	-80.545	10_30	1973	300_1000	10000_30000		Yes	Clinic	1000_3000
A52R	104	5	D1	Pro805Ri4	TGACCA	Pro341Fi13	AGCGAC	10.17.14	School.of.Optometry	OPT	Right	NW	Clinic	Construction	High	Standard	No	43.476	-80.545	30_100	1973	300_1000	10000_30000		Yes	Clinic	1000_3000
A53L	105	2	E1	Pro805Ri5	ACAGTG	Pro341Fi4	AAGGCC	10.17.14	Columbia.Ice.Fields	CIF	Left	N	Gym	No.Construction	High	Standard	No	43.475	-80.548	10_30	1983	100_300	3000_10000		No	Gym	300_1000
A53R	106	2	F1	Pro805Ri6	GCCAAT	Pro341Fi4	AAGGCC	10.17.14	Columbia.Ice.Fields	CIF	Right	N	Gym	No.Construction	High	Standard	No	43.475	-80.548	10_30	1983	100_300	3000_10000		No	Gym	300_1000
A54L	107	2	G1	Pro805Ri7	CAGATC	Pro341Fi4	AAGGCC	10.17.14	University.of.Waterloo.Place	UWP	Left	N	Residence	No.Construction	High	Angular	Yes	43.471	-80.536	30_100	1970	300_1000	10000_30000		No	Residence	300_1000
A54R	108	2	H1	Pro805Ri8	ACTTGA	Pro341Fi4	AAGGCC	10.17.14	University.of.Waterloo.Place	UWP	Right	N	Residence	No.Construction	High	Angular	Yes	43.471	-80.536	30_100	1970	300_1000	10000_30000		No	Residence	300_1000
A55L	109	2	A2	Pro805Ri9	GATCAG	Pro341Fi4	AAGGCC	10.17.14	Student.Village.1	V1	E5.Wing	SE	Residence	No.Construction	High	Standard	No	43.472	-80.549	10_30	1960	3000_10000	30000_100000		No	Residence	1000_3000
A55R	110	2	B2	Pro805Ri10	TAGCTT	Pro341Fi4	AAGGCC	10.17.14	Student.Village.1	V1	E6.Wing	E	Residence	No.Construction	High	Standard	No	43.472	-80.549	30_100	1960	3000_10000	30000_100000		No	Residence	1000_3000
A56L	111	2	C2	Pro805Ri11	GGCTAC	Pro341Fi4	AAGGCC	10.17.14	William.Lyon.Mackenzie.King.Village	MKV	Left	SE	Residence	No.Construction	High	Standard	No	43.471	-80.552	10_30	2000	300_1000	10000_30000		No	Residence	300_1000
A56R	112	2	D2	Pro805Ri12	CTTGTA	Pro341Fi4	AAGGCC	10.17.14	William.Lyon.Mackenzie.King.Village	MKV	Right	SE	Residence	No.Construction	High	Standard	No	43.471	-80.552	10_30	2000	300_1000	10000_30000		No	Residence	300_1000
A57L	113	2	E2	Pro805Ri13	AGTACG	Pro341Fi4	AAGGCC	10.17.14	Tutors.House	TH	Entrance.3	N	Residence	No.Construction	Low	Small	No	43.471	-80.553	3_10	1960	100_300	1000_3000		No	Residence	30_100
A57R	114	2	F2	Pro805Ri14	TCAGTC	Pro341Fi4	AAGGCC	10.17.14	Tutors.House	TH	Entrance.5	N	Residence	No.Construction	Low	Small	No	43.471	-80.553	10_30	1960	100_300	1000_3000		No	Residence	30_100
A58L	115	2	G2	Pro805Ri15	TTGAGC	Pro341Fi4	AAGGCC	10.17.14	Ron.Edyt.Village	REV	Left	E	Residence	No.Construction	High	Standard	No	43.471	-80.554	30_100	1980	3000_10000	30000_100000		Yes	Residence	1000_3000
A58R	116	5	E1	Pro805Ri5	ACAGTG	Pro341Fi13	AGCGAC	10.17.14	Ron.Edyt.Village	REV	Right	E	Residence	No.Construction	High	Standard	No	43.471	-80.554	30_100	1980	3000_10000	30000_100000		Yes	Residence	1000_3000
A59L	117	2	H2	Pro805Ri16	AAGCGA	Pro341Fi4	AAGGCC	10.17.14	Columbia.Lake.Village	CLV	Left	NE	Residence	No.Construction	Moderate	Standard	No	43.471	-80.562	30_100	2000	3000_10000	10000_30000		No	Residence	3_10
A59R	118	2	A3	Pro805Ri17	TCCTCA	Pro341Fi4	AAGGCC	10.17.14	Columbia.Lake.Village	CLV	Right	NE	Residence	No.Construction	Moderate	Standard	No	43.471	-80.562	30_100	2000	3000_10000	10000_30000		No	Residence	3_10
A60L	119	2	B3	Pro805Ri18	GGTTGT	Pro341Fi4	AAGGCC	10.17.14	Columbia.Greenhouses	COG	Front	NE	Greenhouse	No.Construction	Low	Small.circular	No	43.473	-80.56	30_100	1970	10_30	300_1000		No	Greenhouse	3_10
A60R	120	2	C3	Pro805Ri19	TGAGGT	Pro341Fi4	AAGGCC	10.17.14	Columbia.Greenhouses	COG	Back	SE	Greenhouse	No.Construction	Low	Small.circular	Yes	43.473	-80.559	30_100	1970	10_30	300_1000		No	Greenhouse	3_10
A61L	121	2	D3	Pro805Ri20	TACCGT	Pro341Fi4	AAGGCC	10.17.14	Accelerator.Centre	ACW	Left	N	Research	No.Construction	Moderate	Standard	Yes	43.478	-80.549	30_100	2000	100_300	3000_10000		No	Administration	300_1000
A61R	122	2	E3	Pro805Ri21	CCAACT	Pro341Fi4	AAGGCC	10.17.14	Accelerator.Centre	ACW	Right	N	Research	No.Construction	Moderate	Standard	Yes	43.478	-80.549	30_100	2000	100_300	3000_10000		No	Administration	300_1000
A62L	123	5	F1	Pro805Ri6	GCCAAT	Pro341Fi13	AGCGAC	10.17.14	Brubacher.House	BRH	Front	N	Museum	No.Construction	Low	Antiquated.small	No	43.476	-80.552	30_100	1840	10_30	100_300		No	Museum	30_100
A62R	124	2	F3	Pro805Ri22	AGAGAG	Pro341Fi4	AAGGCC	10.17.14	Brubacher.House	BRH	Back	SE	Museum	No.Construction	Low	Antiquated.small	Yes	43.476	-80.552	3_10	1840	10_30	100_300		No	Museum	30_100
A63L	125	2	G3	Pro805Ri23	CACTTG	Pro341Fi4	AAGGCC	10.17.14	Research.Advancement.Centre.2	RA2	Left	N	Research	No.Construction	Moderate	Standard	No	43.478	-80.555	30_100	2010	100_300	3000_10000		No	Administration	30_100
A63R	126	2	H3	Pro805Ri24	TCAAGG	Pro341Fi4	AAGGCC	10.17.14	Research.Advancement.Centre.2	RA2	Right	N	Research	No.Construction	Moderate	Standard	No	43.478	-80.555	30_100	2010	100_300	3000_10000		No	Administration	30_100
A64L	127	2	A4	Pro805Ri25	AGTGGT	Pro341Fi4	AAGGCC	10.17.14	Research.Advancement.Centre	RAC	Left	NE	Research	No.Construction	Moderate	Standard	No	43.479	-80.555	10_30	2000	100_300	3000_10000		No	Administration	100_300
A64R	128	2	B4	Pro805Ri26	GACACT	Pro341Fi4	AAGGCC	10.17.14	Research.Advancement.Centre	RAC	Right	NE	Research	No.Construction	Moderate	Standard	No	43.479	-80.555	30_100	2000	100_300	3000_10000		No	Administration	100_300
A65L	129	4	G12	Pro805Ri23	CACTTG	Pro341Fi14	CCGTAG	10.17.14	Early.Childhood.Education.Centre	ECC	Left	NE	Daycare	No.Construction	Moderate	Standard	No	43.467	-80.543	10_30	1970	10_30	300_1000		No	Daycare	30_100
A65R	130	5	G1	Pro805Ri7	CAGATC	Pro341Fi13	AGCGAC	10.17.14	Early.Childhood.Education.Centre	ECC	Right	NE	Daycare	No.Construction	Moderate	Standard	No	43.467	-80.543	10_30	1970	10_30	300_1000		No	Daycare	30_100
B1L	131	2	C4	Pro805Ri27	CCTTCT	Pro341Fi4	AAGGCC	10.24.14	Biology.1	B1	Left	NE	Science	No.Construction	Moderate	Standard	Yes	43.471	-80.543	30_100	1960	100_300	3000_10000		Yes	Lecture.Hall	300_1000
B1R	132	2	D4	Pro805Ri28	GGATAA	Pro341Fi4	AAGGCC	10.24.14	Biology.1	B1	Right	NE	Science	No.Construction	Moderate	Standard	No	43.471	-80.543	30_100	1960	100_300	3000_10000		Yes	Lecture.Hall	300_1000
B2L	133	2	E4	Pro805Ri29	CCTTAA	Pro341Fi4	AAGGCC	10.24.14	Earth.Sciences.Chemistry	ESC	Left	W	Science	No.Construction	Moderate	Standard	No	43.471	-80.543	30_100	1960	100_300	3000_10000		No	Lecture.Hall	300_1000
B2R	134	2	F4	Pro805Ri30	CAAGAA	Pro341Fi4	AAGGCC	10.24.14	Earth.Sciences.Chemistry	ESC	Right	W	Science	No.Construction	Moderate	Standard	No	43.471	-80.543	30_100	1960	100_300	3000_10000		No	Lecture.Hall	300_1000
B3L	135	2	G4	Pro805Ri7	CAGATC	Pro341Fi14	CCGTAG	10.24.14	Chemistry.2	C2	Left	SE	Science	No.Construction	Moderate	Standard	Yes	43.472	-80.543	10_30	1970	100_300	3000_10000		No	Lecture.Hall	300_1000
B3R	136	2	H4	Pro805Ri8	ACTTGA	Pro341Fi14	CCGTAG	10.24.14	Chemistry.2	C2	Right	SE	Science	No.Construction	Moderate	Standard	No	43.472	-80.543	30_100	1970	100_300	3000_10000		No	Lecture.Hall	300_1000
B4L	137	2	A5	Pro805Ri1	ATCACG	Pro341Fi5	ACCAGG	10.24.14	Davis.Centre	DC	Left	S	Library	No.Construction	High	Standard	No	43.473	-80.543	10_30	1980	300_1000	10000_30000		Yes	Library	3000_10000
B4R	138	2	B5	Pro805Ri2	CGATGT	Pro341Fi5	ACCAGG	10.24.14	Davis.Centre	DC	Right	S	Library	No.Construction	High	Standard	No	43.473	-80.543	10_30	1980	300_1000	10000_30000		Yes	Library	3000_10000
B5L	139	2	C5	Pro805Ri3	TTAGGC	Pro341Fi5	ACCAGG	10.24.14	Mathematics.Computing	MC	Left	S	Mathematics	No.Construction	Moderate	Standard	Yes	43.472	-80.544	30_100	1960	300_1000	10000_30000		Yes	Lecture.Hall	3000_10000
B5R	140	2	D5	Pro805Ri4	TGACCA	Pro341Fi5	ACCAGG	10.24.14	Mathematics.Computing	MC	Right	S	Mathematics	No.Construction	Moderate	Standard	Yes	43.472	-80.544	30_100	1960	300_1000	10000_30000		Yes	Lecture.Hall	3000_10000
B6L	141	2	E5	Pro805Ri5	ACAGTG	Pro341Fi5	ACCAGG	10.24.14	Quantum.Nano.Centre	QNC	Left	N	Engineering	No.Construction	Moderate	Large.wooden	No	43.472	-80.544	30_100	2010	300_1000	10000_30000		Yes	Lecture.Hall	300_1000
B6R	142	2	F5	Pro805Ri6	GCCAAT	Pro341Fi5	ACCAGG	10.24.14	Quantum.Nano.Centre	QNC	Right	N	Engineering	No.Construction	Moderate	Large.wooden	Yes	43.472	-80.544	30_100	2010	300_1000	10000_30000		Yes	Lecture.Hall	300_1000
B7L	143	2	G5	Pro805Ri7	CAGATC	Pro341Fi5	ACCAGG	10.24.14	Student.Life.Centre	SLC	Left	NE	Interdisciplinary	No.Construction	High	Standard	No	43.472	-80.545	10_30	1960	300_1000	10000_30000		No	Restaurant	1000_3000
B7R	144	2	H5	Pro805Ri8	ACTTGA	Pro341Fi5	ACCAGG	10.24.14	Student.Life.Centre	SLC	Right	NE	Interdisciplinary	No.Construction	High	Standard	No	43.472	-80.545	30_100	1960	300_1000	10000_30000		No	Restaurant	1000_3000
B8L	145	2	A6	Pro805Ri9	GATCAG	Pro341Fi5	ACCAGG	10.24.14	Biology.2	B2	Left	W	Science	No.Construction	Moderate	Standard	No	43.471	-80.544	10_30	1960	100_300	3000_10000		Yes	Lecture.Hall	300_1000
B8R	146	2	B6	Pro805Ri10	TAGCTT	Pro341Fi5	ACCAGG	10.24.14	Biology.2	B2	Right	W	Science	No.Construction	Moderate	Standard	No	43.471	-80.544	10_30	1960	100_300	3000_10000		Yes	Lecture.Hall	300_1001
B9L	147	2	C6	Pro805Ri11	GGCTAC	Pro341Fi5	ACCAGG	10.24.14	Environmental.Information.Technology	EIT	Left	NW	Science	No.Construction	Moderate	Standard	No	43.472	-80.542	30_100	2000	300_1000	10000_30000		Yes	Lecture.Hall	1000_3000
B10L	149	2	E6	Pro805Ri13	AGTACG	Pro341Fi5	ACCAGG	10.24.14	J.R.Coutts.Engineering.Lecture.Hall	RCH	Left	W	Engineering	No.Construction	High	Standard	No	43.47	-80.541	30_100	1960	100_300	3000_10000		Yes	Lecture.Hall	1000_3000
B10R	150	2	F6	Pro805Ri14	TCAGTC	Pro341Fi5	ACCAGG	10.24.14	J.R.Coutts.Engineering.Lecture.Hall	RCH	Right	W	Engineering	No.Construction	High	Standard	No	43.47	-80.541	10_30	1960	100_300	3000_10000		Yes	Lecture.Hall	1000_3000
B11L	151	2	G6	Pro805Ri15	TTGAGC	Pro341Fi5	ACCAGG	10.24.14	Physics	PHYS	Left	SE	Science	No.Construction	Moderate	Standard	No	43.47	-80.542	30_100	1950	300_1000	10000_30000		Yes	Lecture.Hall	1000_3000
B11R	152	2	H6	Pro805Ri16	AAGCGA	Pro341Fi5	ACCAGG	10.24.14	Physics	PHYS	Right	SE	Science	No.Construction	Moderate	Standard	Yes	43.47	-80.542	30_100	1950	300_1000	10000_30000		Yes	Lecture.Hall	1000_3000
B12L	153	2	A7	Pro805Ri17	TCCTCA	Pro341Fi5	ACCAGG	10.24.14	Engineering.2	E2	Left	SW	Engineering	No.Construction	Moderate	Standard	No	43.471	-80.54	30_100	1960	300_1000	10000_30000		Yes	Lecture.Hall	1000_3000
B12R	154	2	B7	Pro805Ri18	GGTTGT	Pro341Fi5	ACCAGG	10.24.14	Engineering.2	E2	Right	SW	Engineering	No.Construction	Moderate	Standard	No	43.471	-80.54	30_100	1960	300_1000	10000_30000		Yes	Lecture.Hall	1000_3000
B13L	155	2	C7	Pro805Ri19	TGAGGT	Pro341Fi5	ACCAGG	10.24.14	Douglas.Wright.Engineering	DWE	Left	W	Engineering	No.Construction	Moderate	Standard	No	43.471	-80.539	30_100	1950	300_1000	10000_30000		Yes	Lecture.Hall	3000_10000
B13R	156	2	D7	Pro805Ri20	TACCGT	Pro341Fi5	ACCAGG	10.24.14	Douglas.Wright.Engineering	DWE	Right	W	Engineering	No.Construction	Moderate	Standard	No	43.471	-80.539	30_100	1950	300_1000	10000_30000		Yes	Lecture.Hall	3000_10000
B14L	157	2	E7	Pro805Ri21	CCAACT	Pro341Fi5	ACCAGG	10.24.14	Carl.A.Pollock.Hall	CPH	Left	SE	Engineering	No.Construction	Moderate	Standard	No	43.471	-80.539	1_3	1970	300_1000	3000_10000		Yes	Lecture.Hall	1000_3000
B14R	158	2	F7	Pro805Ri22	AGAGAG	Pro341Fi5	ACCAGG	10.24.14	Carl.A.Pollock.Hall	CPH	Right	SE	Engineering	No.Construction	Moderate	Standard	No	43.471	-80.539	30_100	1970	300_1000	3000_10000		Yes	Lecture.Hall	1000_3000
B15L	159	2	G7	Pro805Ri23	CACTTG	Pro341Fi5	ACCAGG	10.24.14	Engineering.3	E3	Left	N	Engineering	No.Construction	Moderate	Standard	No	43.472	-80.541	10_30	1960	300_1000	10000_30000		No	Lecture.Hall	300_1000
B15R	160	2	H7	Pro805Ri24	TCAAGG	Pro341Fi5	ACCAGG	10.24.14	Engineering.3	E3	Right	N	Engineering	No.Construction	Moderate	Standard	No	43.472	-80.541	10_30	1960	300_1000	10000_30000		No	Lecture.Hall	300_1000
B16L	161	2	A8	Pro805Ri25	AGTGGT	Pro341Fi5	ACCAGG	10.24.14	Engineering.5	E5	Left	W	Engineering	No.Construction	Moderate	Large	No	43.473	-80.54	10_30	2010	300_1000	10000_30000		No	Lecture.Hall	1000_3000
B16R	162	2	B8	Pro805Ri26	GACACT	Pro341Fi5	ACCAGG	10.24.14	Engineering.5	E5	Right	W	Engineering	No.Construction	Moderate	Large	No	43.473	-80.54	30_100	2010	300_1000	10000_30000		No	Lecture.Hall	1000_3000
B17L	163	2	C8	Pro805Ri27	CCTTCT	Pro341Fi5	ACCAGG	10.24.14	Engineering.6	E6	Left	W	Engineering	No.Construction	Moderate	Standard	Yes	43.473	-80.539	30_100	2010	100_300	3000_10000		No	Lecture.Hall	300_1000
B17R	164	2	D8	Pro805Ri28	GGATAA	Pro341Fi5	ACCAGG	10.24.14	Engineering.6	E6	Right	W	Engineering	No.Construction	Moderate	Standard	No	43.473	-80.539	10_30	2010	100_300	3000_10000		No	Lecture.Hall	300_1000
B18L	165	2	E8	Pro805Ri29	CCTTAA	Pro341Fi5	ACCAGG	10.24.14	East.Campus.Hall	ECH	Left	W	Arts	No.Construction	Low	Standard	No	43.473	-80.539	10_30	1950	100_300	3000_10000		No	Lecture.Hall	300_1000
B18R	166	2	F8	Pro805Ri30	CAAGAA	Pro341Fi5	ACCAGG	10.24.14	East.Campus.Hall	ECH	Right	W	Arts	No.Construction	Low	Standard	No	43.473	-80.539	10_30	1950	100_300	3000_10000		No	Lecture.Hall	300_1000
B19L	167	2	G8	Pro805Ri9	GATCAG	Pro341Fi14	CCGTAG	10.24.14	General.Services.Complex	GSC	Main	E	Administration	No.Construction	Low	Standard	No	43.474	-80.543	10_30	1960	100_300	3000_10000		No	Administration	300_1000
B19R	168	2	H8	Pro805Ri10	TAGCTT	Pro341Fi14	CCGTAG	10.24.14	General.Services.Complex	GSC	Side	E	Administration	No.Construction	Low	Standard	No	43.473	-80.543	10_30	1960	100_300	3000_10000		No	Administration	300_1000
B20L	169	2	A9	Pro805Ri1	ATCACG	Pro341Fi6	AGCCTG	10.24.14	Mathematics.3	M3	Left	SW	Mathematics	No.Construction	Moderate	Large	No	43.473	-80.544	3_10	2010	100_300	3000_10000		Yes	Lecture.Hall	300_1000
B20R	170	2	B9	Pro805Ri2	CGATGT	Pro341Fi6	AGCCTG	10.24.14	Mathematics.3	M3	Right	SW	Mathematics	No.Construction	Moderate	Large	Yes	43.473	-80.544	10_30	2010	100_300	3000_10000		Yes	Lecture.Hall	300_1000
B21L	171	2	C9	Pro805Ri3	TTAGGC	Pro341Fi6	AGCCTG	10.24.14	Dana.Porter.Library	LIB	Left	E	Library	No.Construction	High	Standard	No	43.47	-80.542	10_30	1960	300_1000	10000_30000		No	Library	1000_3000
B21R	172	2	D9	Pro805Ri4	TGACCA	Pro341Fi6	AGCCTG	10.24.14	Dana.Porter.Library	LIB	Right	E	Library	No.Construction	High	Standard	No	43.47	-80.542	10_30	1960	300_1000	10000_30000		No	Library	1000_3000
B22L	173	2	E9	Pro805Ri5	ACAGTG	Pro341Fi6	AGCCTG	10.24.14	Modern.Language	ML	Left	E	Arts	No.Construction	Moderate	Standard	No	43.469	-80.543	10_30	1960	100_300	3000_10000		Yes	Lecture.Hall	1000_3000
B22R	174	2	F9	Pro805Ri6	GCCAAT	Pro341Fi6	AGCCTG	10.24.14	Modern.Language	ML	Right	E	Arts	No.Construction	Moderate	Standard	No	43.469	-80.543	3_10	1960	100_300	3000_10000		Yes	Lecture.Hall	1000_3000
B23L	175	2	G9	Pro805Ri7	CAGATC	Pro341Fi6	AGCCTG	10.24.14	Arts.Lecture.Hall	AL	Left	N	Arts	No.Construction	Moderate	Standard	Yes	43.469	-80.542	3_10	1960	30_100	3000_10000		Yes	Lecture.Hall	1000_3000
B23R	176	2	H9	Pro805Ri8	ACTTGA	Pro341Fi6	AGCCTG	10.24.14	Arts.Lecture.Hall	AL	Right	N	Arts	No.Construction	Moderate	Standard	Yes	43.469	-80.542	10_30	1960	30_100	3000_10000		Yes	Lecture.Hall	1000_3000
B24L	177	2	A10	Pro805Ri9	GATCAG	Pro341Fi6	AGCCTG	10.24.14	Tatham.Centre	TC	Left	N	Administration	No.Construction	Moderate	Standard	No	43.469	-80.541	10_30	2000	100_300	3000_10000		No	Administration	300_1000
B24R	178	2	B10	Pro805Ri10	TAGCTT	Pro341Fi6	AGCCTG	10.24.14	Tatham.Centre	TC	Right	N	Administration	No.Construction	Moderate	Standard	No	43.469	-80.541	10_30	2000	100_300	3000_10000		No	Administration	300_1000
B25L	179	2	C10	Pro805Ri11	GGCTAC	Pro341Fi6	AGCCTG	10.24.14	Graduate.House	GH	Front	NE	Restaurant	No.Construction	Low	Small.circular	No	43.47	-80.541	3_10	1920	10_30	300_1000		No	Restaurant	100_300
B25R	180	2	D10	Pro805Ri12	CTTGTA	Pro341Fi6	AGCCTG	10.24.14	Graduate.House	GH	Back	SE	Restaurant	No.Construction	Low	Small.circular	Yes	43.47	-80.541	10_30	1920	10_30	300_1000		No	Restaurant	100_300
B26L	181	2	E10	Pro805Ri13	AGTACG	Pro341Fi6	AGCCTG	10.24.14	South.Campus.Hall	SCH	Left	NE	Interdisciplinary	No.Construction	High	Standard	No	43.469	-80.54	3_10	1960	100_300	3000_10000		No	Restaurant	300_1000
B26R	182	2	F10	Pro805Ri14	TCAGTC	Pro341Fi6	AGCCTG	10.24.14	South.Campus.Hall	SCH	Right	NE	Interdisciplinary	No.Construction	High	Standard	No	43.469	-80.54	10_30	1960	100_300	3000_10000		No	Restaurant	300_1000
B27L	183	2	G10	Pro805Ri15	TTGAGC	Pro341Fi6	AGCCTG	10.24.14	Needles.Hall	NH	Left	E	Administration	No.Construction	Low	Standard	Yes	43.47	-80.543	30_100	1970	300_1000	3000_10000		No	Administration	300_1000
B27R	184	2	H10	Pro805Ri16	AAGCGA	Pro341Fi6	AGCCTG	10.24.14	Needles.Hall	NH	Right	E	Administration	No.Construction	Low	Standard	No	43.47	-80.543	30_100	1970	300_1000	3000_10000		No	Administration	300_1000
B28L	185	2	A11	Pro805Ri17	TCCTCA	Pro341Fi6	AGCCTG	10.24.14	Hagey.Hall	HH	Left	NE	Arts	No.Construction	Moderate	Standard	Yes	43.468	-80.542	30_100	1960	300_1000	10000_30000		Yes	Lecture.Hall	1000_3000
B28R	186	2	B11	Pro805Ri18	GGTTGT	Pro341Fi6	AGCCTG	10.24.14	Hagey.Hall	HH	Right	NE	Arts	No.Construction	Moderate	Standard	Yes	43.468	-80.542	30_100	1960	300_1000	10000_30000		Yes	Lecture.Hall	1000_3000
B29L	187	2	C11	Pro805Ri19	TGAGGT	Pro341Fi6	AGCCTG	10.24.14	Psychology.Anthropology.Sociology	PAS	Left	N	Arts	No.Construction	Moderate	Standard	No	43.467	-80.543	30_100	1970	300_1000	10000_30000		Yes	Lecture.Hall	1000_3000
B29R	188	2	D11	Pro805Ri20	TACCGT	Pro341Fi6	AGCCTG	10.24.14	Psychology.Anthropology.Sociology	PAS	Right	N	Arts	No.Construction	Moderate	Standard	Yes	43.467	-80.543	30_100	1970	300_1000	10000_30000		Yes	Lecture.Hall	1000_3000
B30L	189	2	E11	Pro805Ri21	CCAACT	Pro341Fi6	AGCCTG	10.24.14	Environment.2	EV2	Left	W	Environment	No.Construction	Moderate	Standard	No	43.468	-80.544	30_100	1980	100_300	3000_10000		Yes	Lecture.Hall	300_1000
B30R	190	2	F11	Pro805Ri22	AGAGAG	Pro341Fi6	AGCCTG	10.24.14	Environment.2	EV2	Right	W	Environment	No.Construction	Moderate	Standard	No	43.468	-80.544	3_10	1980	100_300	3000_10000		Yes	Lecture.Hall	300_1000
B31L	191	2	G11	Pro805Ri23	CACTTG	Pro341Fi6	AGCCTG	10.24.14	Environment.3	EV3	Left	S	Environment	No.Construction	Moderate	Standard	No	43.468	-80.544	10_30	2010	100_300	3000_10000		Yes	Lecture.Hall	300_1000
B31R	192	2	H11	Pro805Ri24	TCAAGG	Pro341Fi6	AGCCTG	10.24.14	Environment.3	EV3	Right	S	Environment	No.Construction	Moderate	Standard	No	43.468	-80.544	10_30	2010	100_300	3000_10000		Yes	Lecture.Hall	300_1000
B32L	193	2	A12	Pro805Ri25	AGTGGT	Pro341Fi6	AGCCTG	10.24.14	Environment.1	EV1	Left	N	Environment	No.Construction	Moderate	Standard	No	43.469	-80.542	30_100	1960	100_300	3000_10000		Yes	Lecture.Hall	300_1000
B32R	194	2	B12	Pro805Ri26	GACACT	Pro341Fi6	AGCCTG	10.24.14	Environment.1	EV1	Right	N	Environment	No.Construction	Moderate	Standard	No	43.469	-80.542	30_100	1960	100_300	3000_10000		Yes	Lecture.Hall	300_1000
B33L	195	2	C12	Pro805Ri27	CCTTCT	Pro341Fi6	AGCCTG	10.24.14	Minota.Hagey.Residence	MHR	Left	E	Residence	No.Construction	Moderate	Standard	No	43.466	-80.542	30_100	1960	100_300	3000_10000		No	Residence	100_300
B33R	196	2	D12	Pro805Ri28	GGATAA	Pro341Fi6	AGCCTG	10.24.14	Minota.Hagey.Residence	MHR	Right	E	Residence	No.Construction	Moderate	Standard	Yes	43.466	-80.542	30_100	1960	100_300	3000_10000		No	Residence	100_300
B34L	197	2	E12	Pro805Ri29	CCTTAA	Pro341Fi6	AGCCTG	10.24.14	Conrad.Grebel.University.College	CGR	Left	N	College	No.Construction	High	Standard	No	43.467	-80.545	30_100	1990	300_1000	3000_10000		No	Residence	1000_3000
B34R	198	2	F12	Pro805Ri30	CAAGAA	Pro341Fi6	AGCCTG	10.24.14	Conrad.Grebel.University.College	CGR	Right	N	College	No.Construction	High	Standard	No	43.467	-80.545	30_100	1990	300_1000	3000_10000		No	Residence	1000_3000
B35L	199	2	G12	Pro805Ri11	GGCTAC	Pro341Fi14	CCGTAG	10.24.14	St.Pauls.University.College	STP	Left	E	College	No.Construction	High	Standard	No	43.468	-80.546	30_100	1960	300_1000	10000_30000		Yes	Residence	1000_3000
B35R	200	5	B2	Pro805Ri10	TAGCTT	Pro341Fi13	AGCGAC	10.24.14	St.Pauls.University.College	STP	Right	E	College	No.Construction	High	Standard	No	43.468	-80.546	30_100	1960	300_1000	10000_30000		Yes	Residence	1000_3000
B36L	201	3	A1	Pro805Ri1	ATCACG	Pro341Fi7	CTACGC	10.24.14	St.Jeromes.University	STJ	Left	SW	College	No.Construction	High	Standard	Yes	43.47	-80.546	30_100	1980	300_1000	10000_30000		No	Residence	1000_3000
B36R	202	3	B1	Pro805Ri2	CGATGT	Pro341Fi7	CTACGC	10.24.14	St.Jeromes.University	STJ	Right	SW	College	No.Construction	High	Standard	Yes	43.47	-80.546	30_100	1980	300_1000	10000_30000		No	Residence	1000_3000
B37L	203	3	C1	Pro805Ri3	TTAGGC	Pro341Fi7	CTACGC	10.24.14	Health.Services	HS	New	E	Clinic	No.Construction	High	Standard	No	43.47	-80.546	10_30	2010	100_300	3000_10000		No	Clinic	100_300
B37R	204	3	D1	Pro805Ri4	TGACCA	Pro341Fi7	CTACGC	10.24.14	Health.Services	HS	Old	S	Clinic	No.Construction	Low	Standard	Yes	43.471	-80.546	30_100	1960	100_300	3000_10000		No	Clinic	3_10
B38L	205	3	E1	Pro805Ri5	ACAGTG	Pro341Fi7	CTACGC	10.24.14	Renison.University.College	REN	Left	S	Residence	Construction	High	Standard	No	43.469	-80.547	10_30	2000	300_1000	3000_10000		Yes	Residence	1000_3000
B38R	206	3	F1	Pro805Ri6	GCCAAT	Pro341Fi7	CTACGC	10.24.14	Renison.University.College	REN	Right	S	Residence	Construction	High	Standard	No	43.469	-80.547	10_30	2000	300_1000	3000_10000		Yes	Residence	1000_3000
B39L	207	3	G1	Pro805Ri7	CAGATC	Pro341Fi7	CTACGC	10.24.14	Physical.Activities.Complex	PAC	Left	E	Gym	No.Construction	High	Standard	Yes	43.473	-80.546	10_30	1960	100_300	10000_30000		No	Gym	3000_10000
B39R	208	3	H1	Pro805Ri8	ACTTGA	Pro341Fi7	CTACGC	10.24.14	Physical.Activities.Complex	PAC	Right	E	Gym	No.Construction	High	Standard	Yes	43.473	-80.546	30_100	1960	100_300	10000_30000		No	Gym	3000_10000
B40L	209	3	A2	Pro805Ri9	GATCAG	Pro341Fi7	CTACGC	10.24.14	Lyle.S.Hallman.Institute	LHI	Left	E	AHS	Construction	Moderate	Standard	Yes	43.473	-80.546	30_100	2000	300_1000	10000_30000		No	Lecture.Hall	1000_3000
B40R	210	3	B2	Pro805Ri10	TAGCTT	Pro341Fi7	CTACGC	10.24.14	Lyle.S.Hallman.Institute	LHI	Right	E	AHS	Construction	Moderate	Standard	Yes	43.473	-80.546	30_100	2000	300_1000	10000_30000		No	Lecture.Hall	1000_3000
B41L	211	3	C2	Pro805Ri11	GGCTAC	Pro341Fi7	CTACGC	10.24.14	B.C.Matthews.Hall	BMH	Left	N	AHS	No.Construction	Moderate	Standard	No	43.474	-80.546	30_100	1970	300_1000	10000_30000		No	Lecture.Hall	1000_3000
B41R	212	3	D2	Pro805Ri12	CTTGTA	Pro341Fi7	CTACGC	10.24.14	B.C.Matthews.Hall	BMH	Right	N	AHS	No.Construction	Moderate	Standard	No	43.474	-80.546	30_100	1970	300_1000	10000_30000		No	Lecture.Hall	1000_3000
B42L	213	3	E2	Pro805Ri13	AGTACG	Pro341Fi7	CTACGC	10.24.14	Energy.Research.Centre	ERC	Left	N	Research	No.Construction	Low	Standard	No	43.474	-80.545	10_30	2000	100_300	3000_10000		No	Administration	100_300
B42R	214	3	F2	Pro805Ri14	TCAGTC	Pro341Fi7	CTACGC	10.24.14	Energy.Research.Centre	ERC	Right	N	Research	No.Construction	Low	Standard	No	43.474	-80.545	10_30	2000	100_300	3000_10000		No	Administration	100_300
B43L	215	3	G2	Pro805Ri15	TTGAGC	Pro341Fi7	CTACGC	10.24.14	Commissary	COM	Safety.Office	E	Administration	No.Construction	Low	Standard	Yes	43.474	-80.543	30_100	1960	30_100	1000_3000		No	Administration	100_300
B43R	216	3	H2	Pro805Ri16	AAGCGA	Pro341Fi7	CTACGC	10.24.14	Commissary	COM	Police.Entrance	E	Administration	No.Construction	Low	Standard	Yes	43.474	-80.543	30_100	1960	30_100	1000_3000		No	Administration	100_300
B44L	217	3	A3	Pro805Ri17	TCCTCA	Pro341Fi7	CTACGC	10.24.14	Central.Services.Building	CSB	Back	W	Administration	No.Construction	Low	Standard	No	43.474	-80.544	30_100	1960	30_100	1000_3000		No	Administration	30_100
B44R	218	3	B3	Pro805Ri18	GGTTGT	Pro341Fi7	CTACGC	10.24.14	Central.Services.Building	CSB	Facing.Ring.Road	NW	Administration	No.Construction	Low	Standard	Yes	43.474	-80.544	30_100	1960	30_100	1000_3000		No	Administration	30_100
B45L	219	3	C3	Pro805Ri19	TGAGGT	Pro341Fi7	CTACGC	10.24.14	University.Club	UC	Facing.SLC	S	Interdisciplinary	Construction	Low	Standard	Yes	43.472	-80.547	30_100	1970	30_100	300_1000		No	Restaurant	100_300
B45R	220	3	D3	Pro805Ri20	TACCGT	Pro341Fi7	CTACGC	10.24.14	University.Club	UC	Facing.V1	NW	Interdisciplinary	Construction	Low	Standard	Yes	43.472	-80.548	30_100	1970	30_100	300_1000		No	Restaurant	100_300
B46L	221	3	E3	Pro805Ri21	CCAACT	Pro341Fi7	CTACGC	10.24.14	Federation.Hall	FED	Left	E	Interdisciplinary	Construction	Low	Large.triangular	Yes	43.473	-80.548	30_100	1980	30_100	1000_3000		No	Restaurant	3_10
B46R	222	3	F3	Pro805Ri22	AGAGAG	Pro341Fi7	CTACGC	10.24.14	Federation.Hall	FED	Right	E	Interdisciplinary	Construction	Low	Large.triangular	Yes	43.473	-80.548	30_100	1980	30_100	1000_3000		No	Restaurant	3_10
B47L	223	3	G3	Pro805Ri23	CACTTG	Pro341Fi7	CTACGC	10.24.14	Blackberry.2	BB2	Left	N	Blackberry	No.Construction	Low	Standard	Yes	43.475	-80.541	10_30	1990	100_300	3000_10000		No	Blackberry	3_10
B47R	224	3	H3	Pro805Ri24	TCAAGG	Pro341Fi7	CTACGC	10.24.14	Blackberry.2	BB2	Right	N	Blackberry	No.Construction	Low	Standard	Yes	43.475	-80.541	30_100	1990	100_300	3000_10000		No	Blackberry	3_10
B48L	225	3	A4	Pro805Ri25	AGTGGT	Pro341Fi7	CTACGC	10.24.14	Blackberry.5	BB5	Left	SW	Blackberry	No.Construction	Low	Standard	Yes	43.475	-80.541	30_100	1990	100_300	3000_10000		No	Blackberry	3_10
B48R	226	3	B4	Pro805Ri26	GACACT	Pro341Fi7	CTACGC	10.24.14	Blackberry.5	BB5	Right	SW	Blackberry	No.Construction	Low	Standard	Yes	43.475	-80.541	30_100	1990	100_300	3000_10000		No	Blackberry	3_10
B49L	227	3	C4	Pro805Ri27	CCTTCT	Pro341Fi7	CTACGC	10.24.14	Blackberry.4	BB4	Left	N	Blackberry	No.Construction	Low	Standard	No	43.475	-80.54	30_100	1990	100_300	3000_10000		No	Blackberry	3_10
B49R	228	3	D4	Pro805Ri28	GGATAA	Pro341Fi7	CTACGC	10.24.14	Blackberry.4	BB4	Right	N	Blackberry	No.Construction	Low	Standard	Yes	43.475	-80.54	30_100	1990	100_300	3000_10000		No	Blackberry	3_10
B50L	229	3	E4	Pro805Ri29	CCTTAA	Pro341Fi7	CTACGC	10.24.14	Blackberry.1	BB1	Left	N	Blackberry	No.Construction	Low	Standard	Yes	43.476	-80.54	30_100	1990	100_300	3000_10000		No	Blackberry	3_10
B50R	230	3	F4	Pro805Ri30	CAAGAA	Pro341Fi7	CTACGC	10.24.14	Blackberry.1	BB1	Right	N	Blackberry	No.Construction	Low	Standard	Yes	43.476	-80.54	30_100	1990	100_300	3000_10000		No	Blackberry	3_10
B51L	231	3	G4	Pro805Ri13	AGTACG	Pro341Fi14	CCGTAG	10.24.14	Blackberry.3	BB3	Left	NE	Blackberry	Construction	Low	Standard	Yes	43.476	-80.542	10_30	1990	100_300	3000_10000		No	Blackberry	3_10
B51R	232	3	H4	Pro805Ri14	TCAGTC	Pro341Fi14	CCGTAG	10.24.14	Blackberry.3	BB3	Right	NE	Blackberry	Construction	Low	Standard	Yes	43.476	-80.542	10_30	1990	100_300	3000_10000		No	Blackberry	3_10
B52L	233	3	A5	Pro805Ri1	ATCACG	Pro341Fi8	CTCCAG	10.24.14	School.of.Optometry	OPT	Left	NW	Clinic	Construction	High	Standard	No	43.476	-80.545	10_30	1973	300_1000	10000_30000		Yes	Clinic	1000_3000
B52R	234	3	B5	Pro805Ri2	CGATGT	Pro341Fi8	CTCCAG	10.24.14	School.of.Optometry	OPT	Right	NW	Clinic	Construction	High	Standard	No	43.476	-80.545	3_10	1973	300_1000	10000_30000		Yes	Clinic	1000_3000
B53L	235	3	C5	Pro805Ri3	TTAGGC	Pro341Fi8	CTCCAG	10.24.14	Columbia.Ice.Fields	CIF	Left	N	Gym	No.Construction	High	Standard	No	43.475	-80.548	30_100	1983	100_300	3000_10000		No	Gym	300_1000
B53R	236	3	D5	Pro805Ri4	TGACCA	Pro341Fi8	CTCCAG	10.24.14	Columbia.Ice.Fields	CIF	Right	N	Gym	No.Construction	High	Standard	No	43.475	-80.548	10_30	1983	100_300	3000_10000		No	Gym	300_1000
B54L	237	3	E5	Pro805Ri5	ACAGTG	Pro341Fi8	CTCCAG	10.24.14	University.of.Waterloo.Place	UWP	Left	N	Residence	No.Construction	High	Angular	Yes	43.471	-80.536	10_30	1970	300_1000	10000_30000		No	Residence	300_1000
B54R	238	3	F5	Pro805Ri6	GCCAAT	Pro341Fi8	CTCCAG	10.24.14	University.of.Waterloo.Place	UWP	Right	N	Residence	No.Construction	High	Angular	Yes	43.471	-80.536	10_30	1970	300_1000	10000_30000		No	Residence	300_1000
B55L	239	3	G5	Pro805Ri7	CAGATC	Pro341Fi8	CTCCAG	10.24.14	Student.Village.1	V1	E5.Wing	SE	Residence	No.Construction	High	Standard	Yes	43.472	-80.549	10_30	1960	3000_10000	30000_100000		No	Residence	1000_3000
B55R	240	3	H5	Pro805Ri8	ACTTGA	Pro341Fi8	CTCCAG	10.24.14	Student.Village.1	V1	E6.Wing	E	Residence	No.Construction	High	Standard	No	43.472	-80.549	30_100	1960	3000_10000	30000_100000		No	Residence	1000_3000
B56L	241	3	A6	Pro805Ri9	GATCAG	Pro341Fi8	CTCCAG	10.24.14	William.Lyon.Mackenzie.King.Village	MKV	Left	SE	Residence	No.Construction	High	Standard	No	43.471	-80.552	3_10	2000	300_1000	10000_30000		No	Residence	300_1000
B56R	242	3	B6	Pro805Ri10	TAGCTT	Pro341Fi8	CTCCAG	10.24.14	William.Lyon.Mackenzie.King.Village	MKV	Right	SE	Residence	No.Construction	High	Standard	No	43.471	-80.552	30_100	2000	300_1000	10000_30000		No	Residence	300_1000
B57L	243	3	C6	Pro805Ri11	GGCTAC	Pro341Fi8	CTCCAG	10.24.14	Tutors.House	TH	Entrance.3	N	Residence	No.Construction	Low	Small	No	43.471	-80.553	10_30	1960	100_300	1000_3000		No	Residence	30_100
B58L	245	3	E6	Pro805Ri13	AGTACG	Pro341Fi8	CTCCAG	10.24.14	Ron.Edyt.Village	REV	Left	E	Residence	No.Construction	High	Standard	No	43.471	-80.554	10_30	1980	3000_10000	30000_100000		Yes	Residence	1000_3000
B58R	246	3	F6	Pro805Ri14	TCAGTC	Pro341Fi8	CTCCAG	10.24.14	Ron.Edyt.Village	REV	Right	E	Residence	No.Construction	High	Standard	No	43.471	-80.554	10_30	1980	3000_10000	30000_100000		Yes	Residence	1000_3000
B59L	247	3	G6	Pro805Ri15	TTGAGC	Pro341Fi8	CTCCAG	10.24.14	Columbia.Lake.Village	CLV	Left	NE	Residence	No.Construction	Moderate	Standard	No	43.471	-80.562	30_100	2000	3000_10000	10000_30000		No	Residence	3_10
B59R	248	3	H6	Pro805Ri16	AAGCGA	Pro341Fi8	CTCCAG	10.24.14	Columbia.Lake.Village	CLV	Right	NE	Residence	No.Construction	Moderate	Standard	No	43.471	-80.562	30_100	2000	3000_10000	10000_30000		No	Residence	3_10
B60L	249	3	A7	Pro805Ri17	TCCTCA	Pro341Fi8	CTCCAG	10.24.14	Columbia.Greenhouses	COG	Front	NE	Greenhouse	No.Construction	Low	Small.circular	Yes	43.473	-80.56	30_100	1970	10_30	300_1000		No	Greenhouse	3_10
B60R	250	3	B7	Pro805Ri18	GGTTGT	Pro341Fi8	CTCCAG	10.24.14	Columbia.Greenhouses	COG	Back	SE	Greenhouse	No.Construction	Low	Small.circular	No	43.473	-80.559	10_30	1970	10_30	300_1000		No	Greenhouse	3_10
B61L	251	3	C7	Pro805Ri19	TGAGGT	Pro341Fi8	CTCCAG	10.24.14	Accelerator.Centre	ACW	Left	N	Research	No.Construction	Moderate	Standard	Yes	43.478	-80.549	30_100	2000	100_300	3000_10000		No	Administration	300_1000
B61R	252	3	D7	Pro805Ri20	TACCGT	Pro341Fi8	CTCCAG	10.24.14	Accelerator.Centre	ACW	Right	N	Research	No.Construction	Moderate	Standard	No	43.478	-80.549	30_100	2000	100_300	3000_10000		No	Administration	300_1000
B62R	254	3	F7	Pro805Ri22	AGAGAG	Pro341Fi8	CTCCAG	10.24.14	Brubacher.House	BRH	Back	SE	Museum	No.Construction	Low	Antiquated.small	Yes	43.476	-80.552	30_100	1840	10_30	100_300		No	Museum	30_100
B63L	255	3	G7	Pro805Ri23	CACTTG	Pro341Fi8	CTCCAG	10.24.14	Research.Advancement.Centre.2	RA2	Left	N	Research	No.Construction	Moderate	Standard	Yes	43.478	-80.555	30_100	2010	100_300	3000_10000		No	Administration	30_100
B63R	256	3	H7	Pro805Ri24	TCAAGG	Pro341Fi8	CTCCAG	10.24.14	Research.Advancement.Centre.2	RA2	Right	N	Research	No.Construction	Moderate	Standard	No	43.478	-80.555	30_100	2010	100_300	3000_10000		No	Administration	30_100
B64L	257	3	A8	Pro805Ri25	AGTGGT	Pro341Fi8	CTCCAG	10.24.14	Research.Advancement.Centre	RAC	Left	NE	Research	No.Construction	Moderate	Standard	No	43.479	-80.555	10_30	2000	100_300	3000_10000		No	Administration	100_300
B64R	258	3	B8	Pro805Ri26	GACACT	Pro341Fi8	CTCCAG	10.24.14	Research.Advancement.Centre	RAC	Right	NE	Research	No.Construction	Moderate	Standard	No	43.479	-80.555	30_100	2000	100_300	3000_10000		No	Administration	100_300
B65L	259	3	C8	Pro805Ri27	CCTTCT	Pro341Fi8	CTCCAG	10.24.14	Early.Childhood.Education.Centre	ECC	Left	NE	Daycare	No.Construction	Moderate	Standard	No	43.467	-80.543	30_100	1970	10_30	300_1000		No	Daycare	30_100
B65R	260	3	D8	Pro805Ri28	GGATAA	Pro341Fi8	CTCCAG	10.24.14	Early.Childhood.Education.Centre	ECC	Right	NE	Daycare	No.Construction	Moderate	Standard	No	43.467	-80.543	10_30	1970	10_30	300_1000		No	Daycare	30_100
C1L	261	3	E8	Pro805Ri29	CCTTAA	Pro341Fi8	CTCCAG	11.07.14	Biology.1	B1	Left	NE	Science	No.Construction	Moderate	Standard	No	43.471	-80.543	30_100	1960	100_300	3000_10000		Yes	Lecture.Hall	300_1000
C1R	262	3	F8	Pro805Ri30	CAAGAA	Pro341Fi8	CTCCAG	11.07.14	Biology.1	B1	Right	NE	Science	No.Construction	Moderate	Standard	No	43.471	-80.543	10_30	1960	100_300	3000_10000		Yes	Lecture.Hall	300_1000
C2L	263	3	G8	Pro805Ri15	TTGAGC	Pro341Fi14	CCGTAG	11.07.14	Earth.Sciences.Chemistry	ESC	Left	W	Science	No.Construction	Moderate	Standard	No	43.471	-80.543	10_30	1960	100_300	3000_10000		No	Lecture.Hall	300_1000
C2R	264	3	H8	Pro805Ri16	AAGCGA	Pro341Fi14	CCGTAG	11.07.14	Earth.Sciences.Chemistry	ESC	Right	W	Science	No.Construction	Moderate	Standard	No	43.471	-80.543	3_10	1960	100_300	3000_10000		No	Lecture.Hall	300_1000
C3L	265	3	A9	Pro805Ri1	ATCACG	Pro341Fi9	GTGCTG	11.07.14	Chemistry.2	C2	Left	SE	Science	No.Construction	Moderate	Standard	Yes	43.472	-80.543	30_100	1970	100_300	3000_10000		No	Lecture.Hall	300_1000
C3R	266	3	B9	Pro805Ri2	CGATGT	Pro341Fi9	GTGCTG	11.07.14	Chemistry.2	C2	Right	SE	Science	No.Construction	Moderate	Standard	No	43.472	-80.543	30_100	1970	100_300	3000_10000		No	Lecture.Hall	300_1000
C4L	267	3	C9	Pro805Ri3	TTAGGC	Pro341Fi9	GTGCTG	11.07.14	Davis.Centre	DC	Left	S	Library	No.Construction	High	Standard	No	43.473	-80.543	30_100	1980	300_1000	10000_30000		Yes	Library	3000_10000
C4R	268	3	D9	Pro805Ri4	TGACCA	Pro341Fi9	GTGCTG	11.07.14	Davis.Centre	DC	Right	S	Library	No.Construction	High	Standard	No	43.473	-80.543	10_30	1980	300_1000	10000_30000		Yes	Library	3000_10000
C5L	269	3	E9	Pro805Ri5	ACAGTG	Pro341Fi9	GTGCTG	11.07.14	Mathematics.Computing	MC	Left	S	Mathematics	No.Construction	Moderate	Standard	Yes	43.472	-80.544	30_100	1960	300_1000	10000_30000		Yes	Lecture.Hall	3000_10000
C5R	270	3	F9	Pro805Ri6	GCCAAT	Pro341Fi9	GTGCTG	11.07.14	Mathematics.Computing	MC	Right	S	Mathematics	No.Construction	Moderate	Standard	Yes	43.472	-80.544	30_100	1960	300_1000	10000_30000		Yes	Lecture.Hall	3000_10000
C6L	271	3	G9	Pro805Ri7	CAGATC	Pro341Fi9	GTGCTG	11.07.14	Quantum.Nano.Centre	QNC	Left	N	Engineering	No.Construction	Moderate	Large.wooden	No	43.472	-80.544	10_30	2010	300_1000	10000_30000		Yes	Lecture.Hall	300_1000
C6R	272	3	H9	Pro805Ri8	ACTTGA	Pro341Fi9	GTGCTG	11.07.14	Quantum.Nano.Centre	QNC	Right	N	Engineering	No.Construction	Moderate	Large.wooden	No	43.472	-80.544	10_30	2010	300_1000	10000_30000		Yes	Lecture.Hall	300_1000
C7L	273	3	A10	Pro805Ri9	GATCAG	Pro341Fi9	GTGCTG	11.07.14	Student.Life.Centre	SLC	Left	NE	Interdisciplinary	No.Construction	High	Standard	No	43.472	-80.545	10_30	1960	300_1000	10000_30000		No	Restaurant	1000_3000
C7R	274	3	B10	Pro805Ri10	TAGCTT	Pro341Fi9	GTGCTG	11.07.14	Student.Life.Centre	SLC	Right	NE	Interdisciplinary	No.Construction	High	Standard	No	43.472	-80.545	30_100	1960	300_1000	10000_30000		No	Restaurant	1000_3000
C8L	275	3	C10	Pro805Ri11	GGCTAC	Pro341Fi9	GTGCTG	11.07.14	Biology.2	B2	Left	W	Science	No.Construction	Moderate	Standard	No	43.471	-80.544	30_100	1960	100_300	3000_10000		Yes	Lecture.Hall	300_1000
C8R	276	3	D10	Pro805Ri12	CTTGTA	Pro341Fi9	GTGCTG	11.07.14	Biology.2	B2	Right	W	Science	No.Construction	Moderate	Standard	No	43.471	-80.544	30_100	1960	100_300	3000_10000		Yes	Lecture.Hall	300_1001
C9L	277	3	E10	Pro805Ri13	AGTACG	Pro341Fi9	GTGCTG	11.07.14	Environmental.Information.Technology	EIT	Left	NW	Science	No.Construction	Moderate	Standard	No	43.472	-80.542	30_100	2000	300_1000	10000_30000		Yes	Lecture.Hall	1000_3000
C9R	278	3	F10	Pro805Ri14	TCAGTC	Pro341Fi9	GTGCTG	11.07.14	Environmental.Information.Technology	EIT	Right	NW	Science	No.Construction	Moderate	Standard	No	43.472	-80.542	10_30	2000	300_1000	10000_30000		Yes	Lecture.Hall	1000_3000
C10L	279	3	G10	Pro805Ri15	TTGAGC	Pro341Fi9	GTGCTG	11.07.14	J.R.Coutts.Engineering.Lecture.Hall	RCH	Left	W	Engineering	No.Construction	High	Standard	Yes	43.47	-80.541	30_100	1960	100_300	3000_10000		Yes	Lecture.Hall	1000_3000
C10R	280	3	H10	Pro805Ri16	AAGCGA	Pro341Fi9	GTGCTG	11.07.14	J.R.Coutts.Engineering.Lecture.Hall	RCH	Right	W	Engineering	No.Construction	High	Standard	No	43.47	-80.541	30_100	1960	100_300	3000_10000		Yes	Lecture.Hall	1000_3000
C11L	281	3	A11	Pro805Ri17	TCCTCA	Pro341Fi9	GTGCTG	11.07.14	Physics	PHYS	Left	SE	Science	No.Construction	Moderate	Standard	No	43.47	-80.542	30_100	1950	300_1000	10000_30000		Yes	Lecture.Hall	1000_3000
C11R	282	3	B11	Pro805Ri18	GGTTGT	Pro341Fi9	GTGCTG	11.07.14	Physics	PHYS	Right	SE	Science	No.Construction	Moderate	Standard	No	43.47	-80.542	30_100	1950	300_1000	10000_30000		Yes	Lecture.Hall	1000_3000
C12L	283	3	C11	Pro805Ri19	TGAGGT	Pro341Fi9	GTGCTG	11.07.14	Engineering.2	E2	Left	SW	Engineering	No.Construction	Moderate	Standard	No	43.471	-80.54	30_100	1960	300_1000	10000_30000		Yes	Lecture.Hall	1000_3000
C12R	284	3	D11	Pro805Ri20	TACCGT	Pro341Fi9	GTGCTG	11.07.14	Engineering.2	E2	Right	SW	Engineering	No.Construction	Moderate	Standard	No	43.471	-80.54	30_100	1960	300_1000	10000_30000		Yes	Lecture.Hall	1000_3000
C13L	285	3	E11	Pro805Ri21	CCAACT	Pro341Fi9	GTGCTG	11.07.14	Douglas.Wright.Engineering	DWE	Left	W	Engineering	No.Construction	Moderate	Standard	No	43.471	-80.539	30_100	1950	300_1000	10000_30000		Yes	Lecture.Hall	3000_10000
C13R	286	3	F11	Pro805Ri22	AGAGAG	Pro341Fi9	GTGCTG	11.07.14	Douglas.Wright.Engineering	DWE	Right	W	Engineering	No.Construction	Moderate	Standard	No	43.471	-80.539	30_100	1950	300_1000	10000_30000		Yes	Lecture.Hall	3000_10000
C14L	287	3	G11	Pro805Ri23	CACTTG	Pro341Fi9	GTGCTG	11.07.14	Carl.A.Pollock.Hall	CPH	Left	SE	Engineering	No.Construction	Moderate	Standard	No	43.471	-80.539	30_100	1970	300_1000	3000_10000		Yes	Lecture.Hall	1000_3000
C14R	288	3	H11	Pro805Ri24	TCAAGG	Pro341Fi9	GTGCTG	11.07.14	Carl.A.Pollock.Hall	CPH	Right	SE	Engineering	No.Construction	Moderate	Standard	No	43.471	-80.539	30_100	1970	300_1000	3000_10000		Yes	Lecture.Hall	1000_3000
C15L	289	3	A12	Pro805Ri25	AGTGGT	Pro341Fi9	GTGCTG	11.07.14	Engineering.3	E3	Left	N	Engineering	No.Construction	Moderate	Standard	No	43.472	-80.541	30_100	1960	300_1000	10000_30000		No	Lecture.Hall	300_1000
C15R	290	3	B12	Pro805Ri26	GACACT	Pro341Fi9	GTGCTG	11.07.14	Engineering.3	E3	Right	N	Engineering	No.Construction	Moderate	Standard	No	43.472	-80.541	30_100	1960	300_1000	10000_30000		No	Lecture.Hall	300_1000
C16L	291	3	C12	Pro805Ri27	CCTTCT	Pro341Fi9	GTGCTG	11.07.14	Engineering.5	E5	Left	W	Engineering	No.Construction	Moderate	Large	No	43.473	-80.54	30_100	2010	300_1000	10000_30000		No	Lecture.Hall	1000_3000
C16R	292	3	D12	Pro805Ri28	GGATAA	Pro341Fi9	GTGCTG	11.07.14	Engineering.5	E5	Right	W	Engineering	No.Construction	Moderate	Large	No	43.473	-80.54	30_100	2010	300_1000	10000_30000		No	Lecture.Hall	1000_3000
C17L	293	3	E12	Pro805Ri29	CCTTAA	Pro341Fi9	GTGCTG	11.07.14	Engineering.6	E6	Left	W	Engineering	No.Construction	Moderate	Standard	No	43.473	-80.539	30_100	2010	100_300	3000_10000		No	Lecture.Hall	300_1000
C17R	294	3	F12	Pro805Ri30	CAAGAA	Pro341Fi9	GTGCTG	11.07.14	Engineering.6	E6	Right	W	Engineering	No.Construction	Moderate	Standard	No	43.473	-80.539	10_30	2010	100_300	3000_10000		No	Lecture.Hall	300_1000
C18L	295	3	G12	Pro805Ri17	TCCTCA	Pro341Fi14	CCGTAG	11.07.14	East.Campus.Hall	ECH	Left	W	Arts	No.Construction	Low	Standard	No	43.473	-80.539	10_30	1950	100_300	3000_10000		No	Lecture.Hall	300_1000
C18R	296	5	C2	Pro805Ri11	GGCTAC	Pro341Fi13	AGCGAC	11.07.14	East.Campus.Hall	ECH	Right	W	Arts	No.Construction	Low	Standard	No	43.473	-80.539	30_100	1950	100_300	3000_10000		No	Lecture.Hall	300_1000
C19L	297	4	A1	Pro805Ri1	ATCACG	Pro341Fi10	GAACGG	11.07.14	General.Services.Complex	GSC	Main	E	Administration	No.Construction	Low	Standard	No	43.474	-80.543	30_100	1960	100_300	3000_10000		No	Administration	300_1000
C19R	298	4	B1	Pro805Ri2	CGATGT	Pro341Fi10	GAACGG	11.07.14	General.Services.Complex	GSC	Side	E	Administration	No.Construction	Low	Standard	No	43.473	-80.543	30_100	1960	100_300	3000_10000		No	Administration	300_1000
C20L	299	4	C1	Pro805Ri3	TTAGGC	Pro341Fi10	GAACGG	11.07.14	Mathematics.3	M3	Left	SW	Mathematics	No.Construction	Moderate	Large	No	43.473	-80.544	10_30	2010	100_300	3000_10000		Yes	Lecture.Hall	300_1000
C20R	300	4	D1	Pro805Ri4	TGACCA	Pro341Fi10	GAACGG	11.07.14	Mathematics.3	M3	Right	SW	Mathematics	No.Construction	Moderate	Large	Yes	43.473	-80.544	30_100	2010	100_300	3000_10000		Yes	Lecture.Hall	300_1000
C21L	301	4	E1	Pro805Ri5	ACAGTG	Pro341Fi10	GAACGG	11.07.14	Dana.Porter.Library	LIB	Left	E	Library	No.Construction	High	Standard	No	43.47	-80.542	30_100	1960	300_1000	10000_30000		No	Library	1000_3000
C21R	302	4	F1	Pro805Ri6	GCCAAT	Pro341Fi10	GAACGG	11.07.14	Dana.Porter.Library	LIB	Right	E	Library	No.Construction	High	Standard	No	43.47	-80.542	30_100	1960	300_1000	10000_30000		No	Library	1000_3000
C22L	303	4	G1	Pro805Ri7	CAGATC	Pro341Fi10	GAACGG	11.07.14	Modern.Language	ML	Left	E	Arts	No.Construction	Moderate	Standard	No	43.469	-80.543	10_30	1960	100_300	3000_10000		Yes	Lecture.Hall	1000_3000
C22R	304	4	H1	Pro805Ri8	ACTTGA	Pro341Fi10	GAACGG	11.07.14	Modern.Language	ML	Right	E	Arts	No.Construction	Moderate	Standard	No	43.469	-80.543	30_100	1960	100_300	3000_10000		Yes	Lecture.Hall	1000_3000
C23L	305	4	A2	Pro805Ri9	GATCAG	Pro341Fi10	GAACGG	11.07.14	Arts.Lecture.Hall	AL	Left	N	Arts	No.Construction	Moderate	Standard	No	43.469	-80.542	30_100	1960	30_100	3000_10000		Yes	Lecture.Hall	1000_3000
C23R	306	4	B2	Pro805Ri10	TAGCTT	Pro341Fi10	GAACGG	11.07.14	Arts.Lecture.Hall	AL	Right	N	Arts	No.Construction	Moderate	Standard	No	43.469	-80.542	30_100	1960	30_100	3000_10000		Yes	Lecture.Hall	1000_3000
C24L	307	4	C2	Pro805Ri11	GGCTAC	Pro341Fi10	GAACGG	11.07.14	Tatham.Centre	TC	Left	N	Administration	No.Construction	Moderate	Standard	No	43.469	-80.541	30_100	2000	100_300	3000_10000		No	Administration	300_1000
C24R	308	4	D2	Pro805Ri12	CTTGTA	Pro341Fi10	GAACGG	11.07.14	Tatham.Centre	TC	Right	N	Administration	No.Construction	Moderate	Standard	No	43.469	-80.541	30_100	2000	100_300	3000_10000		No	Administration	300_1000
C25L	309	4	E2	Pro805Ri13	AGTACG	Pro341Fi10	GAACGG	11.07.14	Graduate.House	GH	Front	NE	Restaurant	No.Construction	Low	Small.circular	No	43.47	-80.541	3_10	1920	10_30	300_1000		No	Restaurant	100_300
C25R	310	4	F2	Pro805Ri14	TCAGTC	Pro341Fi10	GAACGG	11.07.14	Graduate.House	GH	Back	SE	Restaurant	No.Construction	Low	Small.circular	No	43.47	-80.541	30_100	1920	10_30	300_1000		No	Restaurant	100_300
C26L	311	4	G2	Pro805Ri15	TTGAGC	Pro341Fi10	GAACGG	11.07.14	South.Campus.Hall	SCH	Left	NE	Interdisciplinary	No.Construction	High	Standard	No	43.469	-80.54	30_100	1960	100_300	3000_10000		No	Restaurant	300_1000
C26R	312	4	H2	Pro805Ri16	AAGCGA	Pro341Fi10	GAACGG	11.07.14	South.Campus.Hall	SCH	Right	NE	Interdisciplinary	No.Construction	High	Standard	No	43.469	-80.54	10_30	1960	100_300	3000_10000		No	Restaurant	300_1000
C27L	313	4	A3	Pro805Ri17	TCCTCA	Pro341Fi10	GAACGG	11.07.14	Needles.Hall	NH	Left	E	Administration	No.Construction	Low	Standard	Yes	43.47	-80.543	30_100	1970	300_1000	3000_10000		No	Administration	300_1000
C27R	314	4	B3	Pro805Ri18	GGTTGT	Pro341Fi10	GAACGG	11.07.14	Needles.Hall	NH	Right	E	Administration	No.Construction	Low	Standard	No	43.47	-80.543	30_100	1970	300_1000	3000_10000		No	Administration	300_1000
C28L	315	4	C3	Pro805Ri19	TGAGGT	Pro341Fi10	GAACGG	11.07.14	Hagey.Hall	HH	Left	NE	Arts	No.Construction	Moderate	Standard	No	43.468	-80.542	30_100	1960	300_1000	10000_30000		Yes	Lecture.Hall	1000_3000
C28R	316	4	D3	Pro805Ri20	TACCGT	Pro341Fi10	GAACGG	11.07.14	Hagey.Hall	HH	Right	NE	Arts	No.Construction	Moderate	Standard	No	43.468	-80.542	30_100	1960	300_1000	10000_30000		Yes	Lecture.Hall	1000_3000
C29L	317	4	E3	Pro805Ri21	CCAACT	Pro341Fi10	GAACGG	11.07.14	Psychology.Anthropology.Sociology	PAS	Left	N	Arts	No.Construction	Moderate	Standard	No	43.467	-80.543	30_100	1970	300_1000	10000_30000		Yes	Lecture.Hall	1000_3000
C29R	318	4	F3	Pro805Ri22	AGAGAG	Pro341Fi10	GAACGG	11.07.14	Psychology.Anthropology.Sociology	PAS	Right	N	Arts	No.Construction	Moderate	Standard	Yes	43.467	-80.543	30_100	1970	300_1000	10000_30000		Yes	Lecture.Hall	1000_3000
C30L	319	4	G3	Pro805Ri23	CACTTG	Pro341Fi10	GAACGG	11.07.14	Environment.2	EV2	Left	W	Environment	No.Construction	Moderate	Standard	No	43.468	-80.544	10_30	1980	100_300	3000_10000		Yes	Lecture.Hall	300_1000
C30R	320	4	H3	Pro805Ri24	TCAAGG	Pro341Fi10	GAACGG	11.07.14	Environment.2	EV2	Right	W	Environment	No.Construction	Moderate	Standard	No	43.468	-80.544	30_100	1980	100_300	3000_10000		Yes	Lecture.Hall	300_1000
C31L	321	4	A4	Pro805Ri25	AGTGGT	Pro341Fi10	GAACGG	11.07.14	Environment.3	EV3	Left	S	Environment	No.Construction	Moderate	Standard	No	43.468	-80.544	10_30	2010	100_300	3000_10000		Yes	Lecture.Hall	300_1000
C31R	322	4	B4	Pro805Ri26	GACACT	Pro341Fi10	GAACGG	11.07.14	Environment.3	EV3	Right	S	Environment	No.Construction	Moderate	Standard	No	43.468	-80.544	10_30	2010	100_300	3000_10000		Yes	Lecture.Hall	300_1000
C32L	323	4	C4	Pro805Ri27	CCTTCT	Pro341Fi10	GAACGG	11.07.14	Environment.1	EV1	Left	N	Environment	No.Construction	Moderate	Standard	No	43.469	-80.542	10_30	1960	100_300	3000_10000		Yes	Lecture.Hall	300_1000
C32R	324	4	D4	Pro805Ri28	GGATAA	Pro341Fi10	GAACGG	11.07.14	Environment.1	EV1	Right	N	Environment	No.Construction	Moderate	Standard	No	43.469	-80.542	10_30	1960	100_300	3000_10000		Yes	Lecture.Hall	300_1000
C33L	325	4	E4	Pro805Ri29	CCTTAA	Pro341Fi10	GAACGG	11.07.14	Minota.Hagey.Residence	MHR	Left	E	Residence	No.Construction	Moderate	Standard	Yes	43.466	-80.542	30_100	1960	100_300	3000_10000		No	Residence	100_300
C33R	326	4	F4	Pro805Ri30	CAAGAA	Pro341Fi10	GAACGG	11.07.14	Minota.Hagey.Residence	MHR	Right	E	Residence	No.Construction	Moderate	Standard	No	43.466	-80.542	30_100	1960	100_300	3000_10000		No	Residence	100_300
C34L	327	4	G4	Pro805Ri19	TGAGGT	Pro341Fi14	CCGTAG	11.07.14	Conrad.Grebel.University.College	CGR	Left	N	College	No.Construction	High	Standard	Yes	43.467	-80.545	10_30	1990	300_1000	3000_10000		No	Residence	1000_3000
C34R	328	4	H4	Pro805Ri20	TACCGT	Pro341Fi14	CCGTAG	11.07.14	Conrad.Grebel.University.College	CGR	Right	N	College	No.Construction	High	Standard	No	43.467	-80.545	3_10	1990	300_1000	3000_10000		No	Residence	1000_3000
C35L	329	4	A5	Pro805Ri1	ATCACG	Pro341Fi11	GCTCAA	11.07.14	St.Pauls.University.College	STP	Left	E	College	No.Construction	High	Standard	No	43.468	-80.546	3_10	1960	300_1000	10000_30000		Yes	Residence	1000_3000
C35R	330	4	B5	Pro805Ri2	CGATGT	Pro341Fi11	GCTCAA	11.07.14	St.Pauls.University.College	STP	Right	E	College	No.Construction	High	Standard	No	43.468	-80.546	30_100	1960	300_1000	10000_30000		Yes	Residence	1000_3000
C36L	331	4	C5	Pro805Ri3	TTAGGC	Pro341Fi11	GCTCAA	11.07.14	St.Jeromes.University	STJ	Left	SW	College	No.Construction	High	Standard	Yes	43.47	-80.546	30_100	1980	300_1000	10000_30000		No	Residence	1000_3000
C36R	332	4	D5	Pro805Ri4	TGACCA	Pro341Fi11	GCTCAA	11.07.14	St.Jeromes.University	STJ	Right	SW	College	No.Construction	High	Standard	Yes	43.47	-80.546	30_100	1980	300_1000	10000_30000		No	Residence	1000_3000
C37L	333	4	E5	Pro805Ri5	ACAGTG	Pro341Fi11	GCTCAA	11.07.14	Health.Services	HS	New	E	Clinic	No.Construction	High	Standard	No	43.47	-80.546	30_100	2010	100_300	3000_10000		No	Clinic	100_300
C37R	334	4	F5	Pro805Ri6	GCCAAT	Pro341Fi11	GCTCAA	11.07.14	Health.Services	HS	Old	S	Clinic	No.Construction	Low	Standard	Yes	43.471	-80.546	30_100	1960	100_300	3000_10000		No	Clinic	3_10
C38L	335	4	G5	Pro805Ri7	CAGATC	Pro341Fi11	GCTCAA	11.07.14	Renison.University.College	REN	Left	S	Residence	Construction	High	Standard	No	43.469	-80.547	10_30	2000	300_1000	3000_10000		Yes	Residence	1000_3000
C38R	336	4	H5	Pro805Ri8	ACTTGA	Pro341Fi11	GCTCAA	11.07.14	Renison.University.College	REN	Right	S	Residence	Construction	High	Standard	No	43.469	-80.547	30_100	2000	300_1000	3000_10000		Yes	Residence	1000_3000
C39L	337	4	A6	Pro805Ri9	GATCAG	Pro341Fi11	GCTCAA	11.07.14	Physical.Activities.Complex	PAC	Left	E	Gym	No.Construction	High	Standard	Yes	43.473	-80.546	30_100	1960	100_300	10000_30000		No	Gym	3000_10000
C39R	338	4	B6	Pro805Ri10	TAGCTT	Pro341Fi11	GCTCAA	11.07.14	Physical.Activities.Complex	PAC	Right	E	Gym	No.Construction	High	Standard	Yes	43.473	-80.546	30_100	1960	100_300	10000_30000		No	Gym	3000_10000
C40L	339	4	C6	Pro805Ri11	GGCTAC	Pro341Fi11	GCTCAA	11.07.14	Lyle.S.Hallman.Institute	LHI	Left	E	AHS	Construction	Moderate	Standard	Yes	43.473	-80.546	30_100	2000	300_1000	10000_30000		No	Lecture.Hall	1000_3000
C41L	341	4	E6	Pro805Ri13	AGTACG	Pro341Fi11	GCTCAA	11.07.14	B.C.Matthews.Hall	BMH	Left	N	AHS	No.Construction	Moderate	Standard	No	43.474	-80.546	30_100	1970	300_1000	10000_30000		No	Lecture.Hall	1000_3000
C41R	342	4	F6	Pro805Ri14	TCAGTC	Pro341Fi11	GCTCAA	11.07.14	B.C.Matthews.Hall	BMH	Right	N	AHS	No.Construction	Moderate	Standard	No	43.474	-80.546	30_100	1970	300_1000	10000_30000		No	Lecture.Hall	1000_3000
C42L	343	4	G6	Pro805Ri15	TTGAGC	Pro341Fi11	GCTCAA	11.07.14	Energy.Research.Centre	ERC	Left	N	Research	No.Construction	Low	Standard	No	43.474	-80.545	30_100	2000	100_300	3000_10000		No	Administration	100_300
C42R	344	4	H6	Pro805Ri16	AAGCGA	Pro341Fi11	GCTCAA	11.07.14	Energy.Research.Centre	ERC	Right	N	Research	No.Construction	Low	Standard	No	43.474	-80.545	10_30	2000	100_300	3000_10000		No	Administration	100_300
C43L	345	4	A7	Pro805Ri17	TCCTCA	Pro341Fi11	GCTCAA	11.07.14	Commissary	COM	Safety.Office	E	Administration	No.Construction	Low	Standard	Yes	43.474	-80.543	30_100	1960	30_100	1000_3000		No	Administration	100_300
C43R	346	4	B7	Pro805Ri18	GGTTGT	Pro341Fi11	GCTCAA	11.07.14	Commissary	COM	Police.Entrance	E	Administration	No.Construction	Low	Standard	Yes	43.474	-80.543	30_100	1960	30_100	1000_3000		No	Administration	100_300
C44L	347	4	C7	Pro805Ri19	TGAGGT	Pro341Fi11	GCTCAA	11.07.14	Central.Services.Building	CSB	Back	W	Administration	No.Construction	Low	Standard	No	43.474	-80.544	30_100	1960	30_100	1000_3000		No	Administration	30_100
C44R	348	4	D7	Pro805Ri20	TACCGT	Pro341Fi11	GCTCAA	11.07.14	Central.Services.Building	CSB	Facing.Ring.Road	NW	Administration	No.Construction	Low	Standard	Yes	43.474	-80.544	30_100	1960	30_100	1000_3000		No	Administration	30_100
C45R	350	4	F7	Pro805Ri22	AGAGAG	Pro341Fi11	GCTCAA	11.07.14	University.Club	UC	Facing.V1	NW	Interdisciplinary	Construction	Low	Standard	No	43.472	-80.548	30_100	1970	30_100	300_1000		No	Restaurant	100_300
C46L	351	4	G7	Pro805Ri23	CACTTG	Pro341Fi11	GCTCAA	11.07.14	Federation.Hall	FED	Left	E	Interdisciplinary	Construction	Low	Large.triangular	Yes	43.473	-80.548	30_100	1980	30_100	1000_3000		No	Restaurant	3_10
C46R	352	4	H7	Pro805Ri24	TCAAGG	Pro341Fi11	GCTCAA	11.07.14	Federation.Hall	FED	Right	E	Interdisciplinary	Construction	Low	Large.triangular	Yes	43.473	-80.548	30_100	1980	30_100	1000_3000		No	Restaurant	3_10
C47L	353	4	A8	Pro805Ri25	AGTGGT	Pro341Fi11	GCTCAA	11.07.14	Blackberry.2	BB2	Left	N	Blackberry	No.Construction	Low	Standard	Yes	43.475	-80.541	10_30	1990	100_300	3000_10000		No	Blackberry	3_10
C47R	354	4	B8	Pro805Ri26	GACACT	Pro341Fi11	GCTCAA	11.07.14	Blackberry.2	BB2	Right	N	Blackberry	No.Construction	Low	Standard	Yes	43.475	-80.541	30_100	1990	100_300	3000_10000		No	Blackberry	3_10
C48L	355	4	C8	Pro805Ri27	CCTTCT	Pro341Fi11	GCTCAA	11.07.14	Blackberry.5	BB5	Left	SW	Blackberry	No.Construction	Low	Standard	No	43.475	-80.541	30_100	1990	100_300	3000_10000		No	Blackberry	3_10
C48R	356	4	D8	Pro805Ri28	GGATAA	Pro341Fi11	GCTCAA	11.07.14	Blackberry.5	BB5	Right	SW	Blackberry	No.Construction	Low	Standard	No	43.475	-80.541	30_100	1990	100_300	3000_10000		No	Blackberry	3_10
C49L	357	4	E8	Pro805Ri29	CCTTAA	Pro341Fi11	GCTCAA	11.07.14	Blackberry.4	BB4	Left	N	Blackberry	No.Construction	Low	Standard	Yes	43.475	-80.54	30_100	1990	100_300	3000_10000		No	Blackberry	3_10
C49R	358	4	F8	Pro805Ri30	CAAGAA	Pro341Fi11	GCTCAA	11.07.14	Blackberry.4	BB4	Right	N	Blackberry	No.Construction	Low	Standard	Yes	43.475	-80.54	30_100	1990	100_300	3000_10000		No	Blackberry	3_10
C50L	359	4	G8	Pro805Ri21	CCAACT	Pro341Fi14	CCGTAG	11.07.14	Blackberry.1	BB1	Left	N	Blackberry	No.Construction	Low	Standard	No	43.476	-80.54	10_30	1990	100_300	3000_10000		No	Blackberry	3_10
C50R	360	4	H8	Pro805Ri22	AGAGAG	Pro341Fi14	CCGTAG	11.07.14	Blackberry.1	BB1	Right	N	Blackberry	No.Construction	Low	Standard	No	43.476	-80.54	10_30	1990	100_300	3000_10000		No	Blackberry	3_10
C51L	361	4	A9	Pro805Ri1	ATCACG	Pro341Fi12	GGCAAT	11.07.14	Blackberry.3	BB3	Left	NE	Blackberry	Construction	Low	Standard	No	43.476	-80.542	30_100	1990	100_300	3000_10000		No	Blackberry	3_10
C51R	362	4	B9	Pro805Ri2	CGATGT	Pro341Fi12	GGCAAT	11.07.14	Blackberry.3	BB3	Right	NE	Blackberry	Construction	Low	Standard	No	43.476	-80.542	30_100	1990	100_300	3000_10000		No	Blackberry	3_10
C52L	363	4	C9	Pro805Ri3	TTAGGC	Pro341Fi12	GGCAAT	11.07.14	School.of.Optometry	OPT	Left	NW	Clinic	Construction	High	Standard	No	43.476	-80.545	30_100	1973	300_1000	10000_30000		Yes	Clinic	1000_3000
C52R	364	4	D9	Pro805Ri4	TGACCA	Pro341Fi12	GGCAAT	11.07.14	School.of.Optometry	OPT	Right	NW	Clinic	Construction	High	Standard	No	43.476	-80.545	30_100	1973	300_1000	10000_30000		Yes	Clinic	1000_3000
C53L	365	4	E9	Pro805Ri5	ACAGTG	Pro341Fi12	GGCAAT	11.07.14	Columbia.Ice.Fields	CIF	Left	N	Gym	No.Construction	High	Standard	No	43.475	-80.548	10_30	1983	100_300	3000_10000		No	Gym	300_1000
C53R	366	4	F9	Pro805Ri6	GCCAAT	Pro341Fi12	GGCAAT	11.07.14	Columbia.Ice.Fields	CIF	Right	N	Gym	No.Construction	High	Standard	No	43.475	-80.548	30_100	1983	100_300	3000_10000		No	Gym	300_1000
C54L	367	4	G9	Pro805Ri7	CAGATC	Pro341Fi12	GGCAAT	11.07.14	University.of.Waterloo.Place	UWP	Left	N	Residence	No.Construction	High	Angular	No	43.471	-80.536	10_30	1970	300_1000	10000_30000		No	Residence	300_1000
C54R	368	4	H9	Pro805Ri8	ACTTGA	Pro341Fi12	GGCAAT	11.07.14	University.of.Waterloo.Place	UWP	Right	N	Residence	No.Construction	High	Angular	No	43.471	-80.536	30_100	1970	300_1000	10000_30000		No	Residence	300_1000
C55L	369	4	A10	Pro805Ri9	GATCAG	Pro341Fi12	GGCAAT	11.07.14	Student.Village.1	V1	E5.Wing	SE	Residence	No.Construction	High	Standard	Yes	43.472	-80.549	30_100	1960	3000_10000	30000_100000		No	Residence	1000_3000
C55R	370	4	B10	Pro805Ri10	TAGCTT	Pro341Fi12	GGCAAT	11.07.14	Student.Village.1	V1	E6.Wing	E	Residence	No.Construction	High	Standard	No	43.472	-80.549	30_100	1960	3000_10000	30000_100000		No	Residence	1000_3000
C56L	371	4	C10	Pro805Ri11	GGCTAC	Pro341Fi12	GGCAAT	11.07.14	William.Lyon.Mackenzie.King.Village	MKV	Left	SE	Residence	No.Construction	High	Standard	No	43.471	-80.552	30_100	2000	300_1000	10000_30000		No	Residence	300_1000
C56R	372	4	D10	Pro805Ri12	CTTGTA	Pro341Fi12	GGCAAT	11.07.14	William.Lyon.Mackenzie.King.Village	MKV	Right	SE	Residence	No.Construction	High	Standard	No	43.471	-80.552	30_100	2000	300_1000	10000_30000		No	Residence	300_1000
C57L	373	4	E10	Pro805Ri13	AGTACG	Pro341Fi12	GGCAAT	11.07.14	Tutors.House	TH	Entrance.3	N	Residence	No.Construction	Low	Small	No	43.471	-80.553	10_30	1960	100_300	1000_3000		No	Residence	30_100
C57R	374	4	F10	Pro805Ri14	TCAGTC	Pro341Fi12	GGCAAT	11.07.14	Tutors.House	TH	Entrance.5	N	Residence	No.Construction	Low	Small	No	43.471	-80.553	10_30	1960	100_300	1000_3000		No	Residence	30_100
C58L	375	4	G10	Pro805Ri15	TTGAGC	Pro341Fi12	GGCAAT	11.07.14	Ron.Edyt.Village	REV	Left	E	Residence	No.Construction	High	Standard	No	43.471	-80.554	30_100	1980	3000_10000	30000_100000		Yes	Residence	1000_3000
C58R	376	4	H10	Pro805Ri16	AAGCGA	Pro341Fi12	GGCAAT	11.07.14	Ron.Edyt.Village	REV	Right	E	Residence	No.Construction	High	Standard	No	43.471	-80.554	30_100	1980	3000_10000	30000_100000		Yes	Residence	1000_3000
C59L	377	4	A11	Pro805Ri17	TCCTCA	Pro341Fi12	GGCAAT	11.07.14	Columbia.Lake.Village	CLV	Left	NE	Residence	No.Construction	Moderate	Standard	No	43.471	-80.562	30_100	2000	3000_10000	10000_30000		No	Residence	3_10
C59R	378	4	B11	Pro805Ri18	GGTTGT	Pro341Fi12	GGCAAT	11.07.14	Columbia.Lake.Village	CLV	Right	NE	Residence	No.Construction	Moderate	Standard	No	43.471	-80.562	30_100	2000	3000_10000	10000_30000		No	Residence	3_10
C60L	379	4	C11	Pro805Ri19	TGAGGT	Pro341Fi12	GGCAAT	11.07.14	Columbia.Greenhouses	COG	Front	NE	Greenhouse	No.Construction	Low	Small.circular	No	43.473	-80.56	30_100	1970	10_30	300_1000		No	Greenhouse	3_10
C60R	380	4	D11	Pro805Ri20	TACCGT	Pro341Fi12	GGCAAT	11.07.14	Columbia.Greenhouses	COG	Back	SE	Greenhouse	No.Construction	Low	Small.circular	Yes	43.473	-80.559	30_100	1970	10_30	300_1000		No	Greenhouse	3_10
C61L	381	4	E11	Pro805Ri21	CCAACT	Pro341Fi12	GGCAAT	11.07.14	Accelerator.Centre	ACW	Left	N	Research	No.Construction	Moderate	Standard	No	43.478	-80.549	30_100	2000	100_300	3000_10000		No	Administration	300_1000
C61R	382	4	F11	Pro805Ri22	AGAGAG	Pro341Fi12	GGCAAT	11.07.14	Accelerator.Centre	ACW	Right	N	Research	No.Construction	Moderate	Standard	Yes	43.478	-80.549	30_100	2000	100_300	3000_10000		No	Administration	300_1000
C62L	383	4	G11	Pro805Ri23	CACTTG	Pro341Fi12	GGCAAT	11.07.14	Brubacher.House	BRH	Front	N	Museum	No.Construction	Low	Antiquated.small	No	43.476	-80.552	30_100	1840	10_30	100_300		No	Museum	30_100
C62R	384	4	H11	Pro805Ri24	TCAAGG	Pro341Fi12	GGCAAT	11.07.14	Brubacher.House	BRH	Back	SE	Museum	No.Construction	Low	Antiquated.small	Yes	43.476	-80.552	30_100	1840	10_30	100_300		No	Museum	30_100
C63L	385	4	A12	Pro805Ri25	AGTGGT	Pro341Fi12	GGCAAT	11.07.14	Research.Advancement.Centre.2	RA2	Left	N	Research	No.Construction	Moderate	Standard	No	43.478	-80.555	3_10	2010	100_300	3000_10000		No	Administration	30_100
C63R	386	4	B12	Pro805Ri26	GACACT	Pro341Fi12	GGCAAT	11.07.14	Research.Advancement.Centre.2	RA2	Right	N	Research	No.Construction	Moderate	Standard	No	43.478	-80.555	30_100	2010	100_300	3000_10000		No	Administration	30_100
C64L	387	4	C12	Pro805Ri27	CCTTCT	Pro341Fi12	GGCAAT	11.07.14	Research.Advancement.Centre	RAC	Left	NE	Research	No.Construction	Moderate	Standard	No	43.479	-80.555	30_100	2000	100_300	3000_10000		No	Administration	100_300
C64R	388	4	D12	Pro805Ri28	GGATAA	Pro341Fi12	GGCAAT	11.07.14	Research.Advancement.Centre	RAC	Right	NE	Research	No.Construction	Moderate	Standard	No	43.479	-80.555	30_100	2000	100_300	3000_10000		No	Administration	100_300
C65L	389	4	E12	Pro805Ri29	CCTTAA	Pro341Fi12	GGCAAT	11.07.14	Early.Childhood.Education.Centre	ECC	Left	NE	Daycare	No.Construction	Moderate	Standard	No	43.467	-80.543	10_30	1970	10_30	300_1000		No	Daycare	30_100
C65R	390	4	F12	Pro805Ri30	CAAGAA	Pro341Fi12	GGCAAT	11.07.14	Early.Childhood.Education.Centre	ECC	Right	NE	Daycare	No.Construction	Moderate	Standard	No	43.467	-80.543	3_10	1970	10_30	300_1000		No	Daycare	30_100
